# Supplementary material for: Innate-like self-reactive B cells infiltrate human renal allografts during transplant rejection
Source: Nat Commun. 2021 Jul 16;12:4372. doi: 10.1038/s41467-021-24615-6 (PMC8285506; doi:10.1038/s41467-021-24615-6)
Supplement: Supplementary file 5 — Supplementary Data 2 [file 41467_2021_24615_MOESM5_ESM.xlsx]

## Sheet: Supplementary Data 2
Mouse	Human
1110051M20Rik	C11orf49
1190002A17Rik	C15orf39
1500035N22Rik	C11orf54
1700017B05Rik	C1orf216
1700026L06Rik	ABCA5
1700029I01Rik	ABHD14A
4632428N05Rik	ABHD14B
4831426I19Rik	ACER2
4833442J19Rik	ACOT11
4931406C07Rik	ADORA2A
4931440F15Rik	AGPAT4
5730409E04Rik	AHNAK
5730471H19Rik	AHNAK2
8430408G22Rik	ANKRD33B
9-Mar	ANKRD37
AI427809	ANXA5
Abca5	AP1G2
Abhd14a	APLP2
Abhd14b	APOBEC2
Acer2	APPL1
Acot11	ARHGAP18
Adora2a	ARHGAP5
Agpat4	ARL2
Ahnak	ARRB1
Ahnak2	ASPH
Ankrd33b	ASS1
Ankrd37	ATF3
Anxa5	ATF6
Ap1g2	AC068946.2
Aplp2	ATG9A
Apobec2	ATP2B1
Appl1	ATP8B2
Arhgap18	ATRNL1
Arhgap5	B4GALT5
Arl2	BCAT2
Arrb1	CACNA1E
Asph	CAPG
Ass1	CAPN1
Atf3	CAPN2
Atf6	CD44
Atg9a	CD80
Atp2b1	CDC42BPB
Atp8b2	CDC42EP4
Atrnl1	CDC42SE2
B230312A22Rik	CHD1
B4galt5	CHST7
BC005685	CISH
Bcat2	CKAP4
Bclp2	CRIP1
Cacna1e	AL928654.3
Capg	CRIP2
Capn1	CRTAP
Capn2	CSF2RB
Ccdc109a	CTLA4
Cd244	CYP4F8
Cd44	CYP4F3
Cd68	CYTH3
Cd80	DAG1
Cd97	DGAT2
Cdc42bpb	AC007325.4
Cdc42ep4	DGCR6L
Cdc42se2	DGCR6
Chd1	DGKE
Chst7	DGKH
Cish	DIRAS2
Ckap4	DKKL1
Crip1	DNASE1L1
Crip2	DOCK8
Crtap	EBPL
Csf2rb	ECE1
Csf2rb2	EMP3
Ctla4	ERO1B
Cyp4f16	EVI5
Cyp4f18	F11R
Cyth3	NIBAN2
D630037F22Rik	FAM177A1
Dag1	FBXW12
Dgat2	FCHO2
Dgcr6	FGL2
Dgke	FLNB
Dgkh	FLOT1
Diras2	FLT3LG
Dkkl1	FMO5
Dnase1l1	FOSL2
Dock8	FRRS1
Dos	FURIN
Dtnb	G6PC3
Dusp3	AC005747.1
Ebpl	GBP2
Ece1	GBP3
Eif2c4	GBP6
Emp3	GIMAP4
Ero1lb	GLIPR2
Evi5	C14orf28
F11r	GPR137B
Fam108b	GRAMD1B
Fam129b	GRAMD2A
Fam177a	GRK5
Fam38a	H6PD
Fbxw13	HDAC5
Fcho2	HEPACAM2
Fgl2	HIPK1
Flnb	HOMER1
Flot1	HPCAL1
Flt3l	HSPG2
Fmo5	HTT
Fosl2	IFFO2
Frrs1	IL18
Furin	IL6R
Fxyd5	IL6ST
G6pc3	INPPL1
Gas7	ITGA5
Gatsl2	ITGAM
Gbp2	ITGB1
Gbp3	ITGB7
Gbp6	JAK3
Gimap4	KCNK6
Glipr2	KIF9
Gm11428	KLF6
Gm13051	AC073508.2
Gm13154	KRT222
Gm13251	KRT8
Gm14420	LGALS1
Gm5068	LGALS3
Gm527	LHPP
Gm9878	LILRA6
Gpr137b	LILRB3
Gpr137b-ps	LILRB5
Gramd1b	LILRA5
Gramd2	LILRA4
Grk5	LILRB4
H6pd	LMNA
Hdac5	LMO7
Hepacam2	LPCAT4
Hipk1	LRRC20
Homer1	LRRC8C
Hpcal1	LSP1
Hspg2	LTBP4
Htt	LZTFL1
Iffo2	MAFA
Il18	MAN1C1
Il6ra	MAPKBP1
Il6st	MARVELD1
Inppl1	MBP
Itfg3	MCC
Itga5	MGAT4B
Itgam	MICAL3
Itgb1	MTDH
Itgb7	MVP
Jak3	MXRA8
Kcnk6	MYADM
Kif9	MYC
Klf6	NACC2
Klraq1	NADK
Krt222	NBEAL2
Krt8	NCOA7
LOC100038746	NEUROD4
LOC641050	NFAM1
Lgals1	NFIX
Lgals3	NID1
Lhpp	NOD2
Lilra6	NR1D1
Lilrb3	NR2F6
Lmna	NR3C2
Lmo7	ORAI1
Lpcat4	P2RX4
Lrrc20	P2RX7
Lrrc8c	PACS2
Lsp1	PAFAH2
Ltbp4	PCMTD1
Lztfl1	PDCD1LG2
Mafa	PDE8A
Man1c1	PDLIM1
Mapkbp1	PEA15
Marveld1	PEPD
Mbp	PFKFB4
Mcc	PHYHD1
Mgat4b	PIK3IP1
Mical3	PIK3R1
Mllt4	PIK3R5
Mobkl2b	PIM1
Mtap4	PKD1L3
Mtap7d1	PLEC
Mtdh	PLEKHB2
Mvp	PLEKHO2
Mxra8	AC069368.1
Myadm	PLP2
Myc	PLSCR1
Nacc2	POLK
Nadk	PRKAG2
Naip2	PRKAR2B
Naip5	PRKCZ
Naip6	AC007325.2
Nbeal2	PRODH
Ncoa7	PRRT2
Neurod4	PSAPL1
Nfam1	PTAFR
Nfix	PTPN22
Nid1	PTPRS
Nod2	PTS
Nr1d1	RAB31
Nr2f6	RALBP1
Nr3c2	AC002316.1
Orai1	RARG
P2rx4	RASGRP4
P2rx7	RASSF4
Pacs2	RCAN3
Pafah2	RCN3
Pcmtd1	RDH12
Pdcd1lg2	RELT
Pde8a	RFK
Pdlim1	RFX2
Pea15a	RIPK1
Pepd	RNF13
Pfkfb4	ROBO1
Phyhd1	RTN4RL1
Pik3ip1	RUNX2
Pik3r1	RUSC1
Pik3r5	S100A1
Pim1	S100A10
Pira1	S100A11
Pira11	S100A4
Pkd1l3	S100A6
Plec	SEMA4A
Plekhb2	SERPINA3
Plekho2	SERTAD2
Plp2	SFXN3
Plscr1	SH2D6
Polk	SIPA1L1
Prkag2	AL049634.2
Prkar2b	SIRPB1
Prkcz	SIRPG
Prodh	SIRPA
Prr13	SIRT3
Prrt2	SLC17A9
Psapl1	SLC22A23
Ptafr	SLC25A45
Ptms	SLC2A1
Ptpn22	SLC48A1
Ptprs	SLFN12
Pts	SLFN12L
Rab31	SORCS2
Ralbp1	SOS1
Rap1gap2	SOS2
Rarg	SOX5
Rasgrp4	SPECC1
Rassf4	SRSF12
Rcan3	SSPN
Rcn3	ST3GAL1
Rdh12	ST3GAL4
Relt	STK38
Rfk	STXBP6
Rfx2	TAGLN2
Ripk1	TBC1D4
Rnf13	TBC1D5
Robo1	TCP11L2
Rps4y2	TEP1
Rtn4rl1	THBS3
Runx2	TMEFF1
Rusc1	TMEM106A
S100a1	TMEM109
S100a10	TMEM176A
S100a11	TMEM176B
S100a4	TMPRSS13
S100a6	TNFRSF19
Sema4a	TNFRSF1B
Serpina3f	TNFRSF8
Sertad2	TOM1L2
Sfxn3	TPD52L2
Sh2d6	TPM3
Sipa1l1	TPPP
Sirpa	TPPP3
Sirt3	TPRN
Slc17a9	TRAPPC6B
Slc22a23	TRIB1
Slc25a45	TSPAN14
Slc2a1	TUBB6
Slc48a1	UHRF1BP1
Slfn1	UNC5CL
Sorcs2	UPB1
Sos1	VIM
Sos2	VPS26B
Sox5	WDR13
Specc1	WWOX
Srsf12	YPEL2
Sspn	ZBTB32
St3gal1	ZBTB42
St3gal4	ZCWPW1
Stk38	ZDHHC1
Stxbp6	ZNF296
Tagln2	ZNF623
Tbc1d4	AC008758.6
Tbc1d5	ZMIZ1
Tcfap4
Tcp11l2
Tep1
Thbs3
Tmeff1
Tmem106a
Tmem109
Tmem176a
Tmem176b
Tmprss13
Tnfrsf19
Tnfrsf1b
Tnfrsf8
Tom1l2
Tpd52l2
Tpm3
Tppp
Tppp3
Tprn
Trappc6b
Trib1
Tspan14
Tubb6
Uhrf1bp1
Unc5cl
Upb1
Vim
Vps26b
Wdr13
Wwox
Ypel2
Zbtb32
Zbtb42
Zcwpw1
Zdhhc1
Zfp296
Zfp623
Zfp709
Zmiz1
Zscan4-ps2
