# Supplementary material for: Innate-like self-reactive B cells infiltrate human renal allografts during transplant rejection
Source: Nat Commun. 2021 Jul 16;12:4372. doi: 10.1038/s41467-021-24615-6 (PMC8285506; doi:10.1038/s41467-021-24615-6)
Supplement: Supplementary file 6 — Supplementary Data 3 [file 41467_2021_24615_MOESM6_ESM.xlsx]

## Sheet: Supplementary Data 3
Patient	Clone.name	HEp2	HLA	Allograft.staining	Ig.class	Seurat.cluster	Clonal.family	HV	HJ	HD	H.CDR3.length	H.mutations(nt)	KL.V	KL.J	KL.CDR3.length	KL.mutations(nt)		Column description:
Kidney 1	1-1A2	Negative	Negative	NA	IGHM	0	0	IGHV3-15*01	IGHJ6*02	IGHD4-17*01	16	0	IGKV3-20*01	IGKJ1*01	9	0		Patient	Patients from which antibodies were derived
Kidney 1	1-1A3	Positive	Negative	NA	IGHG1	0	0	IGHV4-61*02	IGHJ3*02	IGHD2-21*02	17	7	IGLV3-25*03	IGLJ2*01	11	12		Clone.name	Name of antibodies
Kidney 1	1-1A6	Negative	Positive	Negative	IGHG3	0	0	IGHV1-46*01	IGHJ4*02	IGHD5-24*01	20	35	IGKV3-20*01	IGKJ1*01	8	24		HEp2	HEp-2 staining results
Kidney 1	1-1B3	Negative	Negative	Negative	IGHA1	0	0	IGHV3-48*01	IGHJ6*02	IGHD2-2*01	23	17	IGKV1-12*01	IGKJ4*01	9	21		HLA	HLA Screening assay results
Kidney 1	1-1B5	Negative	Negative	Negative	IGHG1	0	0	IGHV3-74*01	IGHJ3*02	IGHD2-2*01	15	20	IGKV4-1*01	IGKJ2*01	9	7		Allograft.staining	Rejected renal allograft staining results. Antibodies not tested are labeled "NA".
Kidney 1	1-1B6	Positive	Negative	NA	IGHG1	0	0	IGHV3-23*01	IGHJ4*02	IGHD1-26*01	11	1	IGLV1-40*01	IGLJ1*01	11	3		Ig.class	Ig classes determined from scRNA-seq data
Kidney 1	1-1C5	Negative	Positive	Negative	IGHG1	0	0	IGHV3-21*01	IGHJ4*02	IGHD5-18*01	15	19	IGKV3-20*01	IGKJ1*01	11	23		Seurat.cluster	Clusters assigned by Seurat, which corresponds to Fig. 5D
Kidney 1	1-1D3	Negative	Negative	Negative	IGHA1	0	0	IGHV4-59*01	IGHJ4*02	IGHD5-18*01	12	8	IGLV1-40*01	IGLJ1*01	12	10		Clonal.family	Clonal families which corresponds to Fig. 6C
Kidney 2	2-4A5	Negative	Positive	Negative	IGHG3	0	0	IGHV4-34*01	IGHJ4*02	IGHD2-15*01	23	24	IGKV3-15*01	IGKJ4*01	9	12		HV	Usage of heavy chain V regions
Kidney 2	2-4B10	Negative	Negative	NA	IGHG1	2	0	IGHV4-59*02	IGHJ6*03	IGHD2-21*02	14	19	IGLV3-1*01	IGLJ2*01	10	29		HJ	Usage of heavy chain J regions
Kidney 2	2-4B6	Negative	Negative	NA	IGHG1	0	0	IGHV1-46*01	IGHJ5*02	IGHD4-23*01	14	22	IGLV1-44*01	IGLJ3*02	11	7		HD	Usage of heavy chain D regions
Kidney 2	2-4C1	Positive	Negative	NA	IGHG3	0	0	IGHV4-39*01	IGHJ4*02	IGHD2-15*01	16	15	IGLV3-21*01	IGLJ2*01	11	14		H.CDR3.length	Length of heavy chain CDR3 regions
Kidney 2	2-4C7	Negative	Negative	NA	IGHM	0	0	IGHV4-59*08	IGHJ4*02	IGHD6-19*01	12	4	IGKV4-1*01	IGKJ2*01	9	4		H.mutations(nt)	Total mutations in heavy chains
Kidney 2	2-4D11	Negative	Negative	NA	IGHG1	0	0	IGHV3-33*01	IGHJ4*02	IGHD6-13*01	14	12	IGLV2-14*01	IGLJ2*01	10	9		KL.V	Usage of light chain V regions
Kidney 2	2-4D7	Positive	Positive	Negative	IGHG1	0	0	IGHV1-2*06	IGHJ4*02	IGHD2-2*01	14	23	IGLV1-44*01	IGLJ2*01	11	16		KL.J	Usage of light chain J regions
Kidney 2	2-4E9	Negative	Negative	NA	IGHM	0	0	IGHV3-30*03	IGHJ3*02	IGHD1-26*01	18	20	IGKV1-27*01	IGKJ2*02	9	7		KL.CDR3.length	Length of light chain CDR3 regions
Kidney 2	2-4F5	Negative	Negative	Negative	IGHG1	0	0	IGHV1-24*01	IGHJ4*02	IGHD6-19*01	17	24	IGLV1-51*01	IGLJ3*02	12	14		KL.mutations(nt)	Total mutations in light chains
Kidney 2	2-4F7	Positive	Negative	NA	IGHG1	0	0	IGHV1-2*04	IGHJ4*02	IGHD6-19*01	21	16	IGKV1D-12*01	IGKJ4*01	9	11
Kidney 2	2-4F9	Negative	Negative	NA	IGHA1	0	0	IGHV3-48*03	IGHJ3*02	IGHD1-14*01	12	16	IGLV1-44*01	IGLJ3*02	11	14
Kidney 2	2-4G11	Negative	Negative	NA	IGHM	0	0	IGHV4-34*01	IGHJ4*02	IGHD3-3*01	16	3	IGKV3-20*01	IGKJ1*01	9	2
Kidney 2	2-5A12	Negative	Negative	Positive	IGHG2	0	0	IGHV3-7*01	IGHJ3*02	IGHD3-9*01	12	32	IGKV2-28*01	IGKJ1*01	8	14
Kidney 2	2-5C12	Negative	Negative	NA	IGHM	0	0	IGHV3-74*03	IGHJ4*02	IGHD4-23*01	14	4	IGKV4-1*01	IGKJ5*01	9	6
Kidney 2	2-5C3	Negative	Negative	Negative	IGHG1	0	0	IGHV3-23*01	IGHJ4*02	IGHD3-22*01	26	30	IGLV1-44*01	IGLJ3*02	11	14
Kidney 2	2-5C5	Positive	Negative	NA	IGHM	0	0	IGHV3-23*01	IGHJ4*02	IGHD4-23*01	13	1	IGLV3-25*03	IGLJ2*01	11	1
Kidney 2	2-5C7	Negative	Negative	NA	IGHM	0	0	IGHV3-21*01	IGHJ1*01	IGHD3-22*01	18	1	IGKV3-15*01	IGKJ1*01	10	0
Kidney 2	2-5D2	Negative	Negative	NA	IGHG1	0	0	IGHV3-23*01	IGHJ4*02	IGHD2-8*01	16	2	IGKV3-11*01	IGKJ5*01	9	0
Kidney 2	2-5F9	Negative	Negative	NA	IGHA1	0	0	IGHV3-23*01	IGHJ6*04	IGHD3-3*01	19	13	IGKV2-28*01	IGKJ3*01	9	2
Kidney 2	2-5G12	Negative	Negative	NA	IGHG1	0	0	IGHV3-9*01	IGHJ5*01	IGHD4-17*01	14	18	IGKV3-11*01	IGKJ3*01	9	16
Kidney 2	2-5H3	Negative	Negative	NA	IGHG1	0	0	IGHV4-39*01	IGHJ4*02	IGHD3-10*01	15	9	IGKV1-39*01	IGKJ3*01	10	5
Kidney 3	3-1A1	Negative	Negative	NA	IGHM	0	0	IGHV3-48*02	IGHJ6*02	IGHD2-8*02	25	1	IGKV2-28*01	IGKJ5*01	9	0
Kidney 3	3-1B2	Negative	Negative	NA	IGHM	0	0	IGHV3-23*01	IGHJ4*02	IGHD4-23*01	14	7	IGLV2-11*01	IGLJ3*02	11	1
Kidney 3	3-1C10	Negative	Negative	Negative	IGHG2	0	0	IGHV1-46*01	IGHJ4*02	IGHD6-13*01	11	26	IGKV1-5*03	IGKJ2*01	9	7
Kidney 3	3-1C3	Negative	Negative	NA	IGHG1	0	0	IGHV1-69*10	IGHJ4*02	IGHD3-22*01	16	18	IGKV3-20*01	IGKJ3*01	8	6
Kidney 3	3-1C4	Negative	Negative	NA	IGHG2	0	0	IGHV3-9*01	IGHJ3*02	IGHD6-6*01	17	11	IGLV3-1*01	IGLJ2*01	9	23
Kidney 3	3-1C5	Negative	Negative	NA	IGHA1	0	0	IGHV5-51*01	IGHJ6*02	IGHD6-6*01	18	19	IGLV2-23*01	IGLJ2*01	8	16
Kidney 3	3-1C6	Positive	Negative	NA	IGHG3	0	0	IGHV3-30-3*01	IGHJ6*02	IGHD2-21*01	16	9	IGKV2-28*01	IGKJ1*01	9	0
Kidney 3	3-1C9	Negative	Negative	NA	IGHM	0	0	IGHV3-23*01	IGHJ4*02	IGHD1-26*01	15	17	IGKV3-11*01	IGKJ4*01	9	5
Kidney 3	3-1D11	Positive	Negative	NA	IGHM	0	3	IGHV3-7*01	IGHJ4*02	IGHD3-10*01	13	1	IGKV4-1*01	IGKJ4*01	9	2
Kidney 3	3-1D2	Negative	Negative	Negative	IGHG1	0	0	IGHV1-18*01	IGHJ4*02	IGHD3-10*01	15	23	IGLV1-40*01	IGLJ2*01	11	15
Kidney 3	3-1D9	Negative	Negative	NA	IGHM	0	0	IGHV3-11*01	IGHJ6*02	IGHD4-11*01	19	1	IGKV1-39*01	IGKJ2*01	9	0
Kidney 3	3-1E12	Positive	Positive	Positive	IGHG3	0	0	IGHV3-53*04	IGHJ3*01	IGHD3-10*02	10	34	IGLV2-14*01	IGLJ1*01	9	39
Kidney 3	3-1E9	Negative	Negative	NA	IGHM	0	0	IGHV3-30*03	IGHJ5*02	IGHD6-13*01	14	7	IGLV3-1*01	IGLJ2*01	9	3
Kidney 3	3-1F11	Negative	Negative	NA	IGHG3	0	0	IGHV4-34*01	IGHJ4*02	IGHD4-23*01	12	8	IGLV3-21*02	IGLJ2*01	11	11
Kidney 3	3-1F3	Negative	Negative	NA	IGHA1	0	0	IGHV3-72*01	IGHJ4*02	IGHD3-22*01	12	12	IGKV1-9*01	IGKJ5*01	9	9
Kidney 3	3-1G10	Negative	Negative	Negative	IGHA1	0	0	IGHV3-21*01	IGHJ4*02	IGHD3-3*01	14	35	IGLV1-40*01	IGLJ1*01	12	15
Kidney 3	3-1G7	Negative	Negative	NA	IGHA1	0	0	IGHV3-7*01	IGHJ4*02	IGHD5-18*01	9	15	IGLV1-44*01	IGLJ3*02	11	79
Kidney 3	3-1G8	Negative	Negative	Negative	IGHG1	0	0	IGHV4-30-4*01	IGHJ4*02	IGHD5-12*01	12	26	IGKV3-15*01	IGKJ4*01	8	21
Kidney 3	3-1H10	Negative	Negative	NA	IGHG1	0	0	IGHV3-23*01	IGHJ4*02	IGHD2-15*01	16	17	IGKV1-5*03	IGKJ1*01	10	14
Kidney 3	3-1H7	Negative	Negative	NA	IGHA2	0	0	IGHV3-30-3*01	IGHJ4*02	IGHD6-19*01	15	8	IGKV4-1*01	IGKJ4*01	9	8
Kidney 3	3-1H8	Negative	Positive	NA	IGHG1	0	0	IGHV4-30-4*01	IGHJ5*02	IGHD3-10*01	18	17	IGKV1D-13*01	IGKJ5*01	8	16
Kidney 4	4-2A6l	Negative	Negative	NA	IGHM	0	0	IGHV4-59*01	IGHJ4*02	IGHD6-19*01	17	0	IGLV3-21*01	IGLJ2*01	11	6
Kidney 4	4-2A7	Negative	Positive	NA	IGHM	0	0	IGHV3-74*01	IGHJ6*02	IGHD5-24*01	10	17	IGLV2-8*01	IGLJ3*02	10	6
Kidney 4	4-2B4	Negative	Negative	NA	IGHG1	0	0	IGHV1-58*01	IGHJ2*01	IGHD2-21*02	18	20	IGKV3D-15*01	IGKJ4*01	9	13
Kidney 4	4-2C1	Negative	Positive	NA	IGHG3	0	0	IGHV3-15*01	IGHJ3*02	IGHD1-14*01	12	10	IGKV1-39*01	IGKJ1*01	8	12
Kidney 4	4-2C3	Negative	Negative	Positive	IGHA1	0	4	IGHV4-59*01	IGHJ2*01	IGHD2-8*02	23	35	IGKV2-28*01	IGKJ1*01	9	13
Kidney 4	4-2E2	Positive	Negative	Positive	IGHM	0	0	IGHV4-39*01	IGHJ5*02	IGHD3-16*01	11	20	IGLV2-14*01	IGLJ2*01	12	17
Kidney 4	4-2E4	Positive	Negative	NA	IGHM	0	0	IGHV3-53*01	IGHJ2*01	IGHD2-15*01	16	17	IGLV2-14*01	IGLJ2*01	12	17
Kidney 4	4-2G4	Negative	Negative	NA	IGHM	0	0	IGHV3-11*01	IGHJ6*02	IGHD6-13*01	19	1	IGLV3-25*02	IGLJ1*01	12	1
Kidney 4	4-2G7	Negative	Negative	NA	IGHM	0	0	IGHV3-15*01	IGHJ4*02	IGHD2-2*01	14	11	IGKV4-1*01	IGKJ5*01	9	11
Kidney 4	4-2G8	Negative	Negative	NA	IGHG2	0	0	IGHV1-18*01	IGHJ4*02	IGHD3-22*01	16	8	IGKV3-11*01	IGKJ4*01	10	5
Kidney 4	4-3D3	Negative	Negative	NA	IGHM	0	0	IGHV4-4*07	IGHJ5*02	IGHD6-13*01	14	0	IGKV1-39*01	IGKJ4*01	8	0
Kidney 4	4-3D4	Negative	Negative	Negative	IGHG2	0	0	IGHV4-39*01	IGHJ5*02	IGHD4-23*01	9	23	IGKV4-1*01	IGKJ5*01	8	15
Kidney 4	4-3D6	Negative	Negative	Negative	IGHA1	0	0	IGHV1-46*01	IGHJ4*02	IGHD2-21*02	14	28	IGKV1-39*01	IGKJ2*01	9	39
Kidney 4	4-3G1	Negative	Negative	NA	IGHM	0	0	IGHV3-11*01	IGHJ4*02	IGHD3-22*01	14	3	IGKV3-11*01	IGKJ5*01	10	1
Kidney 5	5-1A11	Negative	Negative	Negative	IGHG1	0	0	IGHV4-61*02	IGHJ2*01	IGHD3-10*01	15	7	IGKV1-6*01	IGKJ1*01	9	4
Kidney 5	5-1B12	Negative	Positive	Negative	IGHG1	0	0	IGHV3-64D*06	IGHJ4*02	IGHD5-12*01	16	10	IGKV3-15*01	IGKJ1*01	10	3
Kidney 5	5-1B4	Negative	Negative	Negative	IGHG1	0	0	IGHV3-33*01	IGHJ6*02	IGHD3-9*01	17	16	IGKV2-30*01	IGKJ4*01	9	11
Kidney 5	5-1B8	Negative	Negative	NA	IGHA1	0	0	IGHV1-2*04	IGHJ5*02	IGHD6-19*01	18	1	IGLV1-51*01	IGLJ2*01	11	6
Kidney 5	5-1C10	Positive	Positive	NA	IGHM	0	0	IGHV3-48*01	IGHJ6*02	IGHD3-3*01	25	0	IGKV1-39*01	IGKJ1*01	9	0
Kidney 5	5-1C2	Negative	Negative	NA	IGHM	0	0	IGHV3-23*01	IGHJ4*02	IGHD2-21*01	14	0	IGLV3-9*01	IGLJ2*01	9	5
Kidney 5	5-1C3	Positive	Positive	Positive	IGHM	0	0	IGHV1-46*01	IGHJ3*02	IGHD3-10*01	14	18	IGLV3-21*01	IGLJ2*01	11	10
Kidney 5	5-1F5	Negative	Negative	Negative	IGHA1	0	0	IGHV4-61*02	IGHJ4*02	IGHD2-21*01	11	32	IGLV3-21*02	IGLJ2*01	11	18
Kidney 6	6-1B5	Positive	Positive	NA	IGHG1	2	11	IGHV3-21*01	IGHJ4*02	IGHD2-2*02	20	3	IGLV1-40*01	IGLJ1*01	12	6
Kidney 6	6-1D3	Negative	Negative	NA	IGHG1	2	6	IGHV1-69*17	IGHJ4*02	IGHD4-17*01	17	7	IGKV1-39*01	IGKJ1*01	9	2
Kidney 6	6-1F1	Positive	Positive	NA	IGHG1	2	15	IGHV3-73*01	IGHJ4*02	IGHD3-10*01	10	6	IGKV2-24*01	IGKJ2*01	9	4
Kidney 6	6-2A1	Negative	Negative	NA	IGHG1	0	7	IGHV1-69*09	IGHJ5*02	IGHD5-18*01	14	15	IGKV3-20*01	IGKJ1*01	9	1
Kidney 6	6-2A2k	Positive	Negative	NA	IGHG1	2	10	IGHV3-21*01	IGHJ3*02	IGHD1-26*01	16	16	IGKV2-40*01	IGKJ2*01	9	5
Kidney 6	6-2A2l	Negative	Negative	NA	IGHG1	2	10	IGHV3-21*01	IGHJ3*02	IGHD1-26*01	16	16	IGLV3-21*02	IGLJ1*01	12	7
Kidney 6	6-2A4	Positive	Negative	NA	IGHG1	2	14	IGHV3-7*01	IGHJ3*01	IGHD3-9*01	12	8	IGLV3-25*03	IGLJ1*01	10	3
Kidney 6	6-2B2	Positive	Negative	NA	IGHG1	2	6	IGHV1-69*17	IGHJ4*02	IGHD4-17*01	17	8	IGKV1-39*01	IGKJ1*01	9	1
Kidney 6	6-2B9	Positive	Negative	NA	IGHG1	2	16	IGHV4-4*02	IGHJ3*02	IGHD1-26*01	13	7	IGLV3-25*03	IGLJ3*02	11	18
Kidney 6	6-2C4	Positive	Negative	NA	IGHG1	2	10	IGHV3-21*01	IGHJ3*02	IGHD1-26*01	16	16	IGKV2-40*01	IGKJ2*01	9	7
Kidney 6	6-2D3	Positive	Positive	NA	IGHG1	2	0	IGHV1-24*01	IGHJ3*02	IGHD3-22*01	17	3	IGLV3-1*01	IGLJ2*01	11	5
Kidney 6	6-2E2	Positive	Negative	NA	IGHG1	0	14	IGHV3-7*01	IGHJ3*02	IGHD3-9*01	12	9	IGLV3-25*03	IGLJ1*01	10	11
Kidney 6	6-2F3	Negative	Negative	NA	IGHG1	2	7	IGHV1-69*09	IGHJ5*02	IGHD5-18*01	14	14	IGKV3-20*01	IGKJ1*01	9	1
Kidney 6	6-2F5	Positive	Negative	NA	IGHG1	2	14	IGHV3-7*01	IGHJ3*02	IGHD3-9*01	12	9	IGLV3-25*03	IGLJ1*01	10	12
Kidney 6	6-2G1	Positive	Negative	NA	IGHG1	2	14	IGHV3-7*01	IGHJ3*02	IGHD3-9*01	12	8	IGLV3-25*03	IGLJ1*01	10	10
Kidney 6	6-2G11	Positive	Negative	NA	IGHG1	2	10	IGHV3-21*01	IGHJ3*02	IGHD1-26*01	16	16	IGKV2-40*01	IGKJ2*01	9	5
Kidney 6	6-2G4	Positive	Negative	NA	IGHG1	2	16	IGHV4-4*02	IGHJ3*02	IGHD1-26*01	13	8	IGLV3-25*03	IGLJ3*02	11	19
Kidney 6	6-2G6	Negative	Negative	NA	IGHG1	2	7	IGHV1-69*09	IGHJ5*02	IGHD5-18*01	14	16	IGKV3-20*01	IGKJ1*01	9	2
Kidney 6	6-2G7	Positive	Negative	NA	IGHG1	2	14	IGHV3-7*01	IGHJ3*02	IGHD3-9*01	12	8	IGLV3-25*03	IGLJ1*01	10	10
Kidney 6	6-2H10	Positive	Negative	NA	IGHG1	2	14	IGHV3-7*01	IGHJ3*02	IGHD3-9*01	12	9	IGLV3-25*03	IGLJ1*01	10	11
Kidney 6	6-2H8	Positive	Negative	NA	IGHG1	2	17	IGHV4-4*02	IGHJ3*02	IGHD6-13*01	14	4	IGLV3-25*03	IGLJ2*01	11	4
Kidney 7	7-1A10	Negative	Positive	Negative	IGHA1	0	0	IGHV5-51*01	IGHJ4*02	IGHD3-22*01	16	22	IGLV1-47*01	IGLJ2*01	12	13
Kidney 7	7-1A5	Negative	Negative	Negative	IGHG1	2	21	IGHV5-51*01	IGHJ4*02	IGHD2-2*01	12	23	IGLV4-69*01	IGLJ3*02	9	19
Kidney 7	7-1A8	Negative	Positive	NA	IGHG1	2	0	IGHV5-51*01	IGHJ5*02	IGHD6-13*01	15	4	IGKV4-1*01	IGKJ1*01	9	3
Kidney 7	7-1B2	Positive	Negative	Positive	IGHG1	2	0	IGHV1-69*06	IGHJ6*03	IGHD2-15*01	18	17	IGKV4-1*01	IGKJ1*01	9	9
Kidney 7	7-1B7	Negative	Positive	NA	IGHM	0	0	IGHV1-18*04	IGHJ4*02	IGHD3-10*01	16	0	IGKV3-20*01	IGKJ2*02	9	0
Kidney 7	7-1B8	Negative	Negative	NA	IGHM	-	0	IGHV1-69*01	IGHJ3*02	IGHD3-10*01	15	2	IGKV1-9*01	IGKJ4*01	9	2
Kidney 7	7-1D11	Negative	Negative	Negative	IGHG1	2	0	IGHV4-34*01	IGHJ6*03	IGHD5-18*01	20	38	IGLV3-19*01	IGLJ2*01	11	31
Kidney 7	7-1E3	Negative	Negative	NA	IGHM	0	0	IGHV3-48*03	IGHJ3*02	IGHD4-11*01	16	1	IGLV3-16*01	IGLJ2*01	11	7
Kidney 7	7-1E4	Positive	Negative	NA	IGHM	0	0	IGHV3-23*01	IGHJ4*02	IGHD5-12*01	9	1	IGKV3-11*01	IGKJ2*01	10	1
Kidney 7	7-1F7k	Negative	Positive	NA	IGHM	0	0	IGHV3-9*01	IGHJ3*01	IGHD2-15*01	14	1	IGKV1-27*01	IGKJ1*01	9	11
Kidney 7	7-1F7l	Negative	Negative	NA	IGHM	0	0	IGHV3-9*01	IGHJ3*01	IGHD2-15*01	14	1	IGLV4-69*01	IGLJ3*02	10	2
Kidney 7	7-1H10	Negative	Negative	NA	IGHM	2	22	IGHV4-34*01	IGHJ6*03	IGHD2-2*01	20	5	IGLV3-19*01	IGLJ3*02	11	16
Tonsil 1	t1-1A2	Negative	Negative	NA	IGHM	0	0	IGHV4-30-4*08 (F)	IGHJ4*02	IGHD2-15*01	19	1	IGKV3-15*01	IGKJ3*01	11	1
Tonsil 1	t1-1A5	Negative	Negative	NA	IGHG1	0	0	IGHV3-30*02	IGHJ4*02	IGHD4-23*01	12	20	IGKV3-15*01	IGKJ1*01	9	14
Tonsil 1	t1-1A6	Negative	Negative	NA	IGHM	0	0	IGHV3-21*01	IGHJ3*02	IGHD5-24*01	15	0	IGLV2-14*01	IGLJ2*01	10	8
Tonsil 1	t1-1B2	Negative	Positive	NA	IGHG1	0	0	IGHV1-3*01	IGHJ4*02	IGHD5-18*01	15	7	IGKV1-5*03	IGKJ2*01	9	6
Tonsil 1	t1-1B3	Negative	Negative	NA	IGHM	0	0	IGHV3-7*01	IGHJ4*02	IGHD3-22*01	17	0	IGKV1-39*01	IGKJ2*01	9	1
Tonsil 1	t1-1C6	Positive	Positive	NA	IGHM	0	0	IGHV3-30*02	IGHJ3*02	IGHD3-22*01	20	2	IGKV1-39*01	IGKJ2*01	10	2
Tonsil 1	t1-1E3	Negative	Negative	NA	IGHM	0	0	IGHV3-30*03	IGHJ4*02	IGHD2-2*03	16	3	IGLV1-44*01	IGLJ3*02	11	4
Tonsil 2	t2-1A7	Negative	Negative	NA	IGHM	0	0	IGHV3-48*03	IGHJ3*02	IGHD6-13*01	13	0	IGLV2-23*01	IGLJ1*01	11	7
Tonsil 2	t2-1A8	Negative	Negative	NA	IGHG1	1	0	IGHV3-23*01	IGHJ4*02	IGHD5-18*01	13	11	IGKV1-39*01	IGKJ4*01	9	4
Tonsil 2	t2-1B9	Negative	Negative	NA	IGHG1	1	0	IGHV3-30*03	IGHJ1*01	IGHD6-19*01	15	6	IGKV1-33*01	IGKJ5*01	9	0
Tonsil 2	t2-1C11	Negative	Negative	NA	IGHG1	1	0	IGHV4-59*01	IGHJ4*02	IGHD1-26*01	13	17	IGKV1-39*01	IGKJ3*01	8	9
Tonsil 2	t2-1C12	Positive	Negative	NA	IGHM	1	0	IGHV3-48*03	IGHJ4*02	IGHD3-3*01	19	1	IGKV1-27*01	IGKJ1*01	10	1
Tonsil 2	t2-1C8	Negative	Negative	NA	IGHG2	1	0	IGHV1-69*06	IGHJ4*02	IGHD1-7*01	14	37	IGKV1-17*03	IGKJ1*01	9	13
Tonsil 2	t2-1D10	Negative	Negative	NA	IGHG1	1	0	IGHV3-48*03	IGHJ6*03	IGHD4-11*01	12	14	IGKV3-11*01	IGKJ2*01	11	9
Tonsil 2	t2-1D7	Negative	Negative	NA	IGHG3	1	0	IGHV3-21*01	IGHJ3*01	IGHD2-21*02	7	3	IGKV1-33*01	IGKJ2*01	9	6
Tonsil 2	t2-1D8	Negative	Negative	NA	IGHM	0	0	IGHV3-74*01	IGHJ3*02	IGHD3-22*01	18	0	IGLV3-10*01	IGLJ2*01	11	1
Tonsil 2	t2-1E8	Negative	Positive	NA	IGHM	1	0	IGHV3-30*03	IGHJ4*02	IGHD3-22*01	17	6	IGKV1-39*01	IGKJ3*01	9	2
Tonsil 2	t2-1E9	Negative	Negative	NA	IGHM	0	0	IGHV3-48*03	IGHJ4*02	IGHD3-16*02	24	1	IGKV3-15*01	IGKJ5*01	10	0
Tonsil 2	t2-1H8	Negative	Positive	NA	IGHG3	1	0	IGHV3-48*03	IGHJ4*02	IGHD5-24*01	11	11	IGKV3-11*01	IGKJ4*01	10	3
