# Supplementary material for: Innate-like self-reactive B cells infiltrate human renal allografts during transplant rejection
Source: Nat Commun. 2021 Jul 16;12:4372. doi: 10.1038/s41467-021-24615-6 (PMC8285506; doi:10.1038/s41467-021-24615-6)
Supplement: Supplementary file 10 — Source Data [file 41467_2021_24615_MOESM10_ESM.xlsx]

## Sheet: Figure 1
Figure 1b
tSNE-1	tSNE-2	Patient	Source
-2.8874	-16.2399	Kidney 1	Kidney
-1.28554	-2.99893	Kidney 1	Kidney
8.70561	-2.80239	Kidney 1	Kidney
-0.904391	2.35658	Kidney 1	Kidney
-3.47329	5.34548	Kidney 1	Kidney
-3.77034	5.09107	Kidney 1	Kidney
4.3285	5.3076	Kidney 1	Kidney
10.5208	-1.93764	Kidney 1	Kidney
2.5059	-5.76667	Kidney 1	Kidney
-5.30857	-3.84602	Kidney 1	Kidney
-3.84687	1.50611	Kidney 1	Kidney
8.19922	1.85203	Kidney 1	Kidney
11.1977	1.61307	Kidney 1	Kidney
5.41018	1.88008	Kidney 1	Kidney
2.96159	-2.75357	Kidney 1	Kidney
3.73259	3.86551	Kidney 1	Kidney
5.90774	2.92103	Kidney 1	Kidney
4.45984	-5.58877	Kidney 1	Kidney
1.48264	4.44128	Kidney 1	Kidney
-9.19259	5.15705	Kidney 1	Kidney
4.74485	2.53776	Kidney 1	Kidney
0.98502	0.0508704	Kidney 1	Kidney
2.49165	5.02848	Kidney 1	Kidney
1.12785	3.52281	Kidney 1	Kidney
-3.59218	3.60127	Kidney 1	Kidney
6.32872	-5.50722	Kidney 1	Kidney
2.97838	2.1771	Kidney 1	Kidney
7.77242	-0.687967	Kidney 1	Kidney
5.04368	-6.69292	Kidney 1	Kidney
4.03495	7.45469	Kidney 1	Kidney
9.62446	2.51318	Kidney 1	Kidney
2.47221	3.41444	Kidney 1	Kidney
1.49788	5.43578	Kidney 1	Kidney
-3.82424	-0.732928	Kidney 1	Kidney
0.900899	2.05512	Kidney 1	Kidney
-0.113746	1.84356	Kidney 1	Kidney
7.37233	-4.7792	Kidney 1	Kidney
2.47365	1.74184	Kidney 1	Kidney
6.24247	3.41574	Kidney 1	Kidney
1.81214	7.05409	Kidney 2	Kidney
0.242511	-5.72534	Kidney 2	Kidney
-5.75636	4.44113	Kidney 2	Kidney
-3.08366	-3.45336	Kidney 2	Kidney
-9.40564	-1.42966	Kidney 2	Kidney
5.30886	0.941805	Kidney 2	Kidney
3.63589	5.27583	Kidney 1	Kidney
7.41731	6.85987	Kidney 1	Kidney
-6.07179	5.71297	Kidney 1	Kidney
-4.77291	-6.58207	Kidney 2	Kidney
2.54747	-2.61884	Kidney 2	Kidney
-0.582192	-1.99868	Kidney 2	Kidney
7.99147	1.93208	Kidney 2	Kidney
3.96887	-1.86028	Kidney 2	Kidney
5.37863	0.122393	Kidney 1	Kidney
-3.68643	4.89933	Kidney 1	Kidney
-2.30494	4.73438	Kidney 1	Kidney
-3.37571	8.71409	Kidney 1	Kidney
-1.9015	3.65453	Kidney 2	Kidney
4.9578	-3.40556	Kidney 2	Kidney
4.98904	3.05383	Kidney 2	Kidney
-1.35874	4.76754	Kidney 2	Kidney
-6.65	3.57365	Kidney 2	Kidney
-9.28756	3.61078	Kidney 1	Kidney
-6.67022	4.17008	Kidney 1	Kidney
3.76197	1.50268	Kidney 1	Kidney
5.54457	-0.739092	Kidney 1	Kidney
2.69919	3.03223	Kidney 1	Kidney
-7.91634	0.873907	Kidney 1	Kidney
6.40189	-3.49358	Kidney 2	Kidney
-6.47374	-2.65566	Kidney 2	Kidney
-3.83574	-2.48166	Kidney 2	Kidney
-2.61276	-2.02143	Kidney 2	Kidney
-0.764675	-3.89337	Kidney 2	Kidney
-4.30224	-0.325927	Kidney 2	Kidney
5.41181	-2.70729	Kidney 1	Kidney
-8.0569	-1.35819	Kidney 1	Kidney
2.42331	4.16729	Kidney 1	Kidney
5.085	-1.43593	Kidney 1	Kidney
-0.0670012	6.82492	Kidney 1	Kidney
-4.07308	-3.05817	Kidney 2	Kidney
-0.465056	-0.122338	Kidney 2	Kidney
2.97684	1.93683	Kidney 2	Kidney
-1.43235	-1.78352	Kidney 2	Kidney
0.958516	-3.90525	Kidney 1	Kidney
0.519889	2.9517	Kidney 1	Kidney
-7.41273	-0.087269	Kidney 2	Kidney
10.1408	4.11799	Kidney 2	Kidney
1.78479	-1.31689	Kidney 2	Kidney
1.73416	6.93472	Kidney 2	Kidney
4.48972	-3.00322	Kidney 2	Kidney
-4.1358	-1.08311	Kidney 1	Kidney
2.07213	4.83801	Kidney 1	Kidney
1.72541	1.96823	Kidney 1	Kidney
-2.64188	6.86873	Kidney 1	Kidney
-1.47854	2.77037	Kidney 2	Kidney
4.36635	6.39194	Kidney 2	Kidney
-6.07287	1.19662	Kidney 2	Kidney
3.31294	-1.75161	Kidney 2	Kidney
3.18792	-6.97266	Kidney 2	Kidney
5.14533	-1.191	Kidney 2	Kidney
1.60507	5.92376	Kidney 1	Kidney
6.35236	0.104338	Kidney 1	Kidney
0.598941	9.03542	Kidney 1	Kidney
-0.107212	-0.25872	Kidney 1	Kidney
-0.0714061	2.59917	Kidney 1	Kidney
9.98682	5.95925	Kidney 1	Kidney
2.57336	-2.57693	Kidney 2	Kidney
3.35746	11.1066	Kidney 2	Kidney
-7.00359	0.187934	Kidney 2	Kidney
-9.97223	-0.0838089	Kidney 2	Kidney
-4.82834	-1.82214	Kidney 2	Kidney
7.91345	1.66016	Kidney 1	Kidney
1.87417	-2.82725	Kidney 1	Kidney
0.25274	-2.86061	Kidney 2	Kidney
-2.39357	-2.63313	Kidney 2	Kidney
2.63643	0.878724	Kidney 2	Kidney
10.2395	0.502955	Kidney 2	Kidney
1.78518	-7.97124	Kidney 2	Kidney
0.734051	-6.85394	Kidney 2	Kidney
-6.38716	0.459546	Kidney 2	Kidney
0.869753	1.31763	Kidney 2	Kidney
3.66158	2.47703	Kidney 2	Kidney
-1.331	2.91347	Kidney 2	Kidney
0.412396	1.64049	Kidney 2	Kidney
-4.6883	4.10527	Kidney 2	Kidney
-1.84212	1.08286	Kidney 2	Kidney
-10.4357	2.1327	Kidney 2	Kidney
0.520212	1.6137	Kidney 2	Kidney
0.527055	3.48531	Kidney 2	Kidney
5.26493	1.66808	Kidney 2	Kidney
5.19545	4.28105	Kidney 2	Kidney
-1.84967	-5.7745	Kidney 2	Kidney
1.79074	7.36984	Kidney 2	Kidney
7.06477	3.70895	Kidney 2	Kidney
4.80972	-1.78961	Kidney 2	Kidney
-3.20344	3.45244	Kidney 2	Kidney
-2.53856	1.55392	Kidney 2	Kidney
1.19065	-4.71316	Kidney 2	Kidney
-0.299781	2.84544	Kidney 2	Kidney
-7.70996	4.73162	Kidney 2	Kidney
-7.41225	3.98155	Kidney 2	Kidney
-2.5333	10.038	Kidney 2	Kidney
4.71041	1.88003	Kidney 2	Kidney
6.78008	2.34066	Kidney 2	Kidney
4.26929	1.5179	Kidney 2	Kidney
0.419777	4.77439	Kidney 2	Kidney
3.72183	-0.497243	Kidney 2	Kidney
-6.80725	1.37384	Kidney 2	Kidney
2.60815	-0.957751	Kidney 2	Kidney
4.31235	0.618844	Kidney 2	Kidney
-1.03555	-3.15775	Kidney 2	Kidney
7.28017	-0.390969	Kidney 2	Kidney
-3.85465	-1.24932	Kidney 2	Kidney
-2.47939	9.78702	Kidney 2	Kidney
-1.03309	1.04579	Kidney 2	Kidney
7.4764	-0.599627	Kidney 2	Kidney
3.18229	0.106123	Kidney 2	Kidney
2.95924	-2.60636	Kidney 2	Kidney
0.632768	-3.89283	Kidney 2	Kidney
1.92168	-3.62068	Kidney 2	Kidney
-3.56612	-1.28454	Kidney 2	Kidney
-4.18163	-3.58982	Kidney 2	Kidney
-9.98287	0.621906	Kidney 2	Kidney
-5.47304	2.48824	Kidney 2	Kidney
2.87597	6.02397	Kidney 2	Kidney
4.2873	-1.62292	Kidney 2	Kidney
1.16152	-6.47879	Kidney 2	Kidney
8.73451	-0.0387696	Kidney 2	Kidney
-4.72795	-0.559674	Kidney 2	Kidney
-2.27768	1.4556	Kidney 2	Kidney
3.49049	0.614094	Kidney 2	Kidney
3.30268	-2.01173	Kidney 2	Kidney
6.70541	-5.12794	Kidney 2	Kidney
3.89636	-2.45101	Kidney 2	Kidney
1.59719	1.56042	Kidney 2	Kidney
-4.85926	-4.97604	Kidney 2	Kidney
4.26726	3.13537	Kidney 2	Kidney
-0.815695	1.61129	Kidney 2	Kidney
-1.76939	-7.08474	Kidney 2	Kidney
4.5495	3.22226	Kidney 2	Kidney
5.38356	-0.87473	Kidney 2	Kidney
-3.34938	-0.637267	Kidney 2	Kidney
9.96215	5.96783	Kidney 2	Kidney
6.2712	7.70859	Kidney 2	Kidney
-3.21832	-2.72954	Kidney 2	Kidney
-7.46913	0.985506	Kidney 2	Kidney
-4.02295	2.40613	Kidney 2	Kidney
1.32714	-1.59643	Kidney 2	Kidney
-4.12452	-1.96836	Kidney 2	Kidney
-2.77273	-1.67249	Kidney 2	Kidney
8.29811	8.84727	Kidney 2	Kidney
4.94808	-1.49061	Kidney 2	Kidney
-0.697556	9.53577	Kidney 2	Kidney
2.22065	5.94702	Kidney 2	Kidney
-3.08336	-3.24159	Kidney 2	Kidney
-7.60618	0.434758	Kidney 2	Kidney
-2.4862	9.99106	Kidney 2	Kidney
-2.05039	-2.07379	Kidney 2	Kidney
1.53532	10.4849	Kidney 2	Kidney
-0.103782	5.77606	Kidney 2	Kidney
4.21146	-2.45654	Kidney 2	Kidney
-4.07108	-0.0711755	Kidney 2	Kidney
5.5728	1.27886	Kidney 2	Kidney
5.34118	-2.23081	Kidney 2	Kidney
1.24969	0.977681	Kidney 2	Kidney
-2.12873	4.50489	Kidney 2	Kidney
2.48843	-3.83508	Kidney 2	Kidney
1.62775	-3.65477	Kidney 2	Kidney
2.18436	6.17631	Kidney 2	Kidney
-2.55477	-2.4386	Kidney 2	Kidney
-2.5569	9.96605	Kidney 2	Kidney
7.84832	-3.71001	Kidney 2	Kidney
2.63892	-0.0201116	Kidney 2	Kidney
0.782002	7.92269	Kidney 2	Kidney
0.475334	-3.23661	Kidney 2	Kidney
2.62675	7.54233	Kidney 2	Kidney
3.25439	5.74913	Kidney 2	Kidney
0.694637	-1.20371	Kidney 2	Kidney
0.6738	-2.7266	Kidney 2	Kidney
4.91617	-0.451538	Kidney 2	Kidney
6.16512	7.71981	Kidney 2	Kidney
-8.2237	3.60129	Kidney 2	Kidney
10.0778	4.17552	Kidney 2	Kidney
2.32571	0.183306	Kidney 2	Kidney
-1.51703	-4.35777	Kidney 2	Kidney
2.16215	-0.381236	Kidney 2	Kidney
3.30559	-2.94403	Kidney 2	Kidney
0.393263	4.73041	Kidney 2	Kidney
-1.89517	1.31064	Kidney 2	Kidney
1.31707	0.927089	Kidney 2	Kidney
-3.13647	2.15675	Kidney 2	Kidney
2.012	-4.5699	Kidney 2	Kidney
-9.15759	-2.52929	Kidney 2	Kidney
5.32462	-1.59359	Kidney 2	Kidney
4.56124	6.24722	Kidney 2	Kidney
3.1892	0.744123	Kidney 2	Kidney
1.88886	2.83926	Kidney 2	Kidney
-0.271965	9.34358	Kidney 2	Kidney
6.04416	3.89931	Kidney 2	Kidney
-2.66873	6.16098	Kidney 2	Kidney
2.18965	-1.30997	Kidney 2	Kidney
2.94121	4.24716	Kidney 2	Kidney
-0.190883	6.98681	Kidney 2	Kidney
-4.12713	2.91728	Kidney 2	Kidney
-2.85087	0.422578	Kidney 2	Kidney
-1.28825	9.03038	Kidney 2	Kidney
-0.38513	-3.20533	Kidney 2	Kidney
3.0361	-4.0097	Kidney 2	Kidney
5.95351	1.072	Kidney 2	Kidney
4.64212	8.99718	Kidney 2	Kidney
-5.74464	-2.75789	Kidney 2	Kidney
-3.68593	0.219787	Kidney 2	Kidney
-0.929498	0.498385	Kidney 2	Kidney
-3.16117	3.77086	Kidney 2	Kidney
5.27378	-2.02468	Kidney 2	Kidney
-6.0219	0.364183	Kidney 2	Kidney
-5.42623	0.0149988	Kidney 2	Kidney
-5.95381	1.39566	Kidney 2	Kidney
-3.83338	-2.33095	Kidney 2	Kidney
0.317394	-4.34223	Kidney 2	Kidney
-4.10477	1.47231	Kidney 2	Kidney
7.34164	0.642819	Kidney 2	Kidney
1.64269	-3.73868	Kidney 2	Kidney
1.83179	2.52239	Kidney 2	Kidney
5.88125	2.5796	Kidney 2	Kidney
-0.457856	7.45847	Kidney 2	Kidney
-5.13302	4.61023	Kidney 2	Kidney
-1.95972	-2.3491	Kidney 2	Kidney
-4.41967	-1.98286	Kidney 2	Kidney
1.68206	3.07672	Kidney 2	Kidney
0.848083	-2.21296	Kidney 2	Kidney
-9.36046	-4.37167	Kidney 2	Kidney
1.87929	-3.15606	Kidney 2	Kidney
0.986488	5.45919	Kidney 2	Kidney
-3.32889	-3.26534	Kidney 2	Kidney
-4.4839	-2.33542	Kidney 2	Kidney
-2.42855	-2.10292	Kidney 2	Kidney
-3.82041	0.321008	Kidney 2	Kidney
-0.116077	7.06828	Kidney 2	Kidney
1.73811	-2.34716	Kidney 2	Kidney
-7.78602	0.945626	Kidney 2	Kidney
-4.72493	4.6064	Kidney 2	Kidney
1.98907	-0.614899	Kidney 2	Kidney
2.44617	-1.93017	Kidney 2	Kidney
3.03542	-1.57767	Kidney 2	Kidney
-8.21836	-1.411	Kidney 2	Kidney
1.16561	4.87416	Kidney 2	Kidney
3.26313	-0.0285607	Kidney 2	Kidney
-4.14582	-2.00008	Kidney 2	Kidney
-8.06024	3.13168	Kidney 2	Kidney
-4.83314	0.718275	Kidney 2	Kidney
-0.23057	0.461294	Kidney 2	Kidney
1.91058	7.02302	Kidney 2	Kidney
-4.05778	-1.87823	Kidney 2	Kidney
-0.683714	-1.985	Kidney 2	Kidney
-1.51113	-1.15156	Kidney 2	Kidney
-4.06751	-0.0755715	Kidney 2	Kidney
1.27278	-2.01272	Kidney 2	Kidney
-5.08659	-0.365511	Kidney 2	Kidney
-7.99473	2.95583	Kidney 2	Kidney
2.05494	6.30987	Kidney 2	Kidney
2.0423	-2.36869	Kidney 2	Kidney
-6.14396	0.353198	Kidney 2	Kidney
2.19411	-1.27518	Kidney 2	Kidney
-5.77585	2.00515	Kidney 2	Kidney
5.01791	0.623691	Kidney 2	Kidney
-7.68217	0.291537	Kidney 2	Kidney
4.65606	-0.0679756	Kidney 2	Kidney
2.97546	-2.49473	Kidney 2	Kidney
6.82974	-0.652125	Kidney 2	Kidney
2.64361	-1.48767	Kidney 2	Kidney
-0.25195	-0.903972	Kidney 2	Kidney
-6.13799	-1.86764	Kidney 2	Kidney
0.277863	-4.94176	Kidney 2	Kidney
-5.62471	0.228635	Kidney 2	Kidney
-6.49541	0.198153	Kidney 2	Kidney
-4.29353	0.233508	Kidney 2	Kidney
-2.63775	-1.48969	Kidney 2	Kidney
-1.49987	-0.309268	Kidney 2	Kidney
4.6362	1.04564	Kidney 2	Kidney
2.79798	4.38262	Kidney 2	Kidney
0.225751	-1.5575	Kidney 2	Kidney
-2.09081	-3.94115	Kidney 2	Kidney
5.88521	-1.9033	Kidney 2	Kidney
-1.86465	-0.0588799	Kidney 2	Kidney
2.71897	0.303425	Kidney 2	Kidney
-0.443274	-4.40519	Kidney 2	Kidney
3.85369	0.846677	Kidney 2	Kidney
8.09576	7.01774	Kidney 2	Kidney
-2.64402	-1.45279	Kidney 2	Kidney
2.19011	4.00935	Kidney 2	Kidney
-2.78241	0.378352	Kidney 2	Kidney
5.77583	-0.994996	Kidney 2	Kidney
-6.03022	-3.05334	Tonsil 1	Tonsil
-7.2952	3.85763	Tonsil 1	Tonsil
-1.91434	-15.5651	Tonsil 1	Tonsil
-4.84817	3.62546	Tonsil 1	Tonsil
-10.0168	2.87694	Tonsil 1	Tonsil
-9.57544	-1.46517	Tonsil 2	Tonsil
-1.77096	-15.8179	Tonsil 2	Tonsil
-1.07841	-14.525	Tonsil 2	Tonsil
0.420313	0.47411	Tonsil 2	Tonsil
-7.13851	-1.16744	Tonsil 2	Tonsil
-9.01101	-0.47552	Tonsil 1	Tonsil
-3.16931	6.75033	Tonsil 1	Tonsil
-2.50771	-5.4196	Tonsil 1	Tonsil
-1.41951	-13.4104	Tonsil 1	Tonsil
-2.6744	-0.501032	Tonsil 1	Tonsil
-1.3901	-15.3064	Tonsil 1	Tonsil
-2.62197	-15.033	Tonsil 2	Tonsil
-0.995296	-16.2402	Tonsil 2	Tonsil
-3.05428	-6.3063	Tonsil 2	Tonsil
-0.854836	-6.86346	Tonsil 2	Tonsil
-1.56912	-15.9656	Tonsil 2	Tonsil
3.57799	-3.41673	Tonsil 1	Tonsil
-2.80415	-4.73568	Tonsil 1	Tonsil
-1.80363	-14.6827	Tonsil 1	Tonsil
6.63268	-1.70494	Tonsil 1	Tonsil
-1.87628	-8.87572	Tonsil 1	Tonsil
-1.8774	-8.873	Tonsil 1	Tonsil
-2.90708	-5.41871	Tonsil 2	Tonsil
-2.56206	-14.2668	Tonsil 2	Tonsil
-0.971696	-16.2764	Tonsil 2	Tonsil
-2.3716	-15.7588	Tonsil 2	Tonsil
-2.06281	-15.3335	Tonsil 2	Tonsil
-1.07103	-16.1715	Tonsil 2	Tonsil
-1.86922	-14.8099	Tonsil 1	Tonsil
-0.987295	-5.03899	Tonsil 1	Tonsil
-0.81169	-4.92384	Tonsil 1	Tonsil
4.34945	-9.92446	Tonsil 1	Tonsil
4.3518	-9.9312	Tonsil 1	Tonsil
-1.88175	-15.2687	Tonsil 2	Tonsil
-1.89592	-4.2854	Tonsil 2	Tonsil
-1.63676	-15.2606	Tonsil 2	Tonsil
-1.32518	-14.2783	Tonsil 2	Tonsil
-0.881208	-6.55879	Tonsil 2	Tonsil
-0.414698	-2.00474	Tonsil 1	Tonsil
-8.83732	1.64688	Tonsil 1	Tonsil
-5.66061	3.54562	Tonsil 1	Tonsil
-11.147	0.444666	Tonsil 1	Tonsil
4.35884	-9.92492	Tonsil 1	Tonsil
4.35822	-9.92633	Tonsil 1	Tonsil
-4.45268	-6.87601	Tonsil 2	Tonsil
-1.10862	-15.7009	Tonsil 2	Tonsil
0.0390251	-13.451	Tonsil 2	Tonsil
-0.127505	-13.5948	Tonsil 2	Tonsil
-1.16114	-14.4318	Tonsil 2	Tonsil
-1.64841	-15.2093	Tonsil 2	Tonsil
-3.00163	-15.6621	Tonsil 1	Tonsil
-2.20011	-14.2646	Tonsil 1	Tonsil
-5.95332	-8.75332	Tonsil 1	Tonsil
-5.94732	-8.76129	Tonsil 1	Tonsil
-2.43095	-14.3394	Tonsil 2	Tonsil
-1.63121	-15.7024	Tonsil 2	Tonsil
-2.61261	-6.26802	Tonsil 2	Tonsil
-1.00267	-13.7029	Tonsil 2	Tonsil
-7.19201	1.32045	Tonsil 1	Tonsil
-8.14862	-2.50337	Tonsil 1	Tonsil
-1.63904	0.440078	Tonsil 1	Tonsil
-8.72414	-1.47538	Tonsil 1	Tonsil
-2.59696	0.599971	Tonsil 1	Tonsil
-1.96177	-15.6473	Tonsil 2	Tonsil
-0.463221	-14.4803	Tonsil 2	Tonsil
-1.45791	-14.7956	Tonsil 2	Tonsil
-0.818714	-14.6678	Tonsil 2	Tonsil
-2.35343	-13.7064	Tonsil 2	Tonsil
-1.90512	-14.1443	Tonsil 1	Tonsil
-1.04178	-5.73367	Tonsil 1	Tonsil
1.87695	-1.61395	Tonsil 1	Tonsil
-10.5665	1.9918	Tonsil 1	Tonsil
-8.63284	1.59881	Tonsil 1	Tonsil
-7.41495	4.12086	Tonsil 1	Tonsil
-2.20841	-13.6961	Tonsil 2	Tonsil
-2.07925	-4.93036	Tonsil 2	Tonsil
-7.7538	-3.77157	Tonsil 2	Tonsil
-1.50899	-14.7692	Tonsil 2	Tonsil
-1.99682	-15.6171	Tonsil 2	Tonsil
-2.12682	-0.768658	Kidney 4	Kidney
4.26246	0.690378	Kidney 4	Kidney
-0.978979	-0.670671	Kidney 4	Kidney
3.48345	-1.73052	Kidney 4	Kidney
6.32177	-4.47603	Kidney 4	Kidney
1.15139	-0.647282	Kidney 4	Kidney
-5.23778	-3.76437	Kidney 4	Kidney
0.153593	-2.97853	Kidney 4	Kidney
-0.928269	-5.99021	Kidney 4	Kidney
-4.48004	-1.09972	Kidney 4	Kidney
3.81411	4.43794	Kidney 4	Kidney
6.35008	-3.07806	Kidney 4	Kidney
5.83696	4.8821	Kidney 4	Kidney
4.30295	2.13072	Kidney 4	Kidney
0.0132639	-1.20298	Kidney 4	Kidney
-3.72976	-4.53797	Kidney 4	Kidney
5.33145	-3.99478	Kidney 4	Kidney
-0.159385	-1.02441	Kidney 4	Kidney
3.55746	-4.39106	Kidney 4	Kidney
2.33989	1.49891	Kidney 4	Kidney
4.90612	-4.46663	Kidney 4	Kidney
-0.663103	-1.78856	Kidney 4	Kidney
-7.35333	-0.771873	Kidney 4	Kidney
-4.43455	-3.00742	Kidney 4	Kidney
1.86308	0.507069	Kidney 4	Kidney
-2.67996	-0.587104	Kidney 4	Kidney
-1.03962	-2.61276	Kidney 4	Kidney
4.97608	-3.69754	Kidney 4	Kidney
2.08483	-1.04925	Kidney 4	Kidney
4.9056	-0.00369605	Kidney 4	Kidney
3.55475	3.76153	Kidney 4	Kidney
0.409603	-0.473664	Kidney 4	Kidney
1.91551	0.470062	Kidney 4	Kidney
6.88867	1.26625	Kidney 4	Kidney
-4.96809	-2.10865	Kidney 4	Kidney
-3.70307	-4.90396	Kidney 4	Kidney
2.55421	0.929385	Kidney 4	Kidney
4.22782	-3.24279	Kidney 4	Kidney
-4.99077	-3.646	Kidney 4	Kidney
1.03432	-0.124066	Kidney 4	Kidney
1.0368	3.73504	Kidney 4	Kidney
5.93781	-4.63449	Kidney 4	Kidney
0.516828	1.90048	Kidney 4	Kidney
6.73848	1.23521	Kidney 4	Kidney
1.68196	4.64697	Kidney 4	Kidney
-3.47538	0.536729	Kidney 4	Kidney
4.86974	-2.10317	Kidney 4	Kidney
4.3838	4.27487	Kidney 4	Kidney
2.82509	-5.7574	Kidney 4	Kidney
-7.41433	3.0743	Kidney 4	Kidney
-2.23149	4.71533	Kidney 4	Kidney
-3.70847	-5.70071	Kidney 4	Kidney
6.99903	5.52578	Kidney 4	Kidney
4.13389	-0.806211	Kidney 4	Kidney
-5.76227	-1.96805	Kidney 4	Kidney
-2.46041	-0.831208	Kidney 4	Kidney
3.36889	-0.81247	Kidney 4	Kidney
5.24929	-3.31578	Kidney 4	Kidney
7.95105	-3.36921	Kidney 4	Kidney
1.6525	-5.76947	Kidney 4	Kidney
-3.41639	0.771258	Kidney 4	Kidney
2.05727	-0.735687	Kidney 4	Kidney
-4.29721	-0.574544	Kidney 4	Kidney
4.78014	-6.49891	Kidney 4	Kidney
3.57649	-1.54475	Kidney 4	Kidney
-6.28832	-0.997876	Kidney 4	Kidney
3.71245	4.40925	Kidney 4	Kidney
6.65822	-4.64883	Kidney 4	Kidney
6.2398	-0.249965	Kidney 4	Kidney
3.7816	-0.552715	Kidney 4	Kidney
3.16772	0.0872213	Kidney 4	Kidney
-0.171525	2.86274	Kidney 4	Kidney
6.56574	-4.23265	Kidney 4	Kidney
6.61609	-4.21742	Kidney 4	Kidney
4.57777	-4.65264	Kidney 4	Kidney
-3.8031	1.13134	Kidney 4	Kidney
2.38083	-5.14217	Kidney 4	Kidney
6.62993	-7.45884	Kidney 3	Kidney
6.69937	-7.24107	Kidney 3	Kidney
6.73824	-7.00386	Kidney 3	Kidney
-0.365694	8.3685	Kidney 3	Kidney
1.90674	7.55882	Kidney 3	Kidney
8.33617	4.534	Kidney 3	Kidney
7.63397	0.696914	Kidney 3	Kidney
2.33083	6.86298	Kidney 3	Kidney
-5.03302	7.56034	Kidney 3	Kidney
8.68043	-0.507044	Kidney 3	Kidney
-4.94097	1.55637	Kidney 3	Kidney
4.7252	4.8266	Kidney 3	Kidney
-0.181209	5.12732	Kidney 3	Kidney
-3.18228	5.68523	Kidney 3	Kidney
7.30083	5.05282	Kidney 3	Kidney
-5.09375	7.70851	Kidney 3	Kidney
-1.37144	7.84186	Kidney 3	Kidney
-0.0442447	5.7077	Kidney 3	Kidney
-1.05474	6.38604	Kidney 3	Kidney
-3.80543	7.51955	Kidney 3	Kidney
-6.65882	5.92052	Kidney 3	Kidney
3.59846	6.90802	Kidney 3	Kidney
7.65215	-4.23008	Kidney 3	Kidney
1.94462	10.1287	Kidney 3	Kidney
-1.72459	6.75052	Kidney 3	Kidney
-2.29729	8.61384	Kidney 3	Kidney
-1.15678	8.05842	Kidney 3	Kidney
2.54767	7.18677	Kidney 3	Kidney
-6.23399	-0.987908	Kidney 3	Kidney
-4.35508	1.11289	Kidney 3	Kidney
-0.123149	3.4484	Kidney 3	Kidney
3.04466	3.33997	Kidney 3	Kidney
3.59864	9.81518	Kidney 3	Kidney
-7.83181	1.94266	Kidney 3	Kidney
5.11214	5.80987	Kidney 3	Kidney
11.1885	-0.60927	Kidney 3	Kidney
8.4747	1.86605	Kidney 3	Kidney
0.662986	2.60214	Kidney 3	Kidney
8.62061	-0.210224	Kidney 3	Kidney
-1.49496	5.95292	Kidney 3	Kidney
0.579066	8.87468	Kidney 3	Kidney
-2.33415	3.54052	Kidney 3	Kidney
-2.63804	8.58913	Kidney 3	Kidney
-4.98646	6.72231	Kidney 3	Kidney
-2.4884	6.91089	Kidney 3	Kidney
4.88373	7.25945	Kidney 3	Kidney
-4.07839	1.68911	Kidney 3	Kidney
0.912306	6.93463	Kidney 3	Kidney
3.87653	7.36536	Kidney 3	Kidney
4.98364	8.906	Kidney 3	Kidney
-7.45728	-1.75803	Kidney 3	Kidney
1.94482	8.69314	Kidney 3	Kidney
3.88012	-7.87009	Kidney 3	Kidney
-4.28287	5.96429	Kidney 3	Kidney
-1.03268	6.13111	Kidney 3	Kidney
9.17039	-0.542493	Kidney 3	Kidney
-4.39921	6.81873	Kidney 3	Kidney
4.49027	6.41645	Kidney 3	Kidney
1.81027	-8.16126	Kidney 3	Kidney
6.73304	2.46888	Kidney 3	Kidney
6.99436	9.78599	Kidney 3	Kidney
-4.867	9.3526	Kidney 3	Kidney
2.93811	8.50854	Kidney 3	Kidney
1.61825	10.3778	Kidney 3	Kidney
1.15384	2.16535	Kidney 3	Kidney
8.70283	1.44334	Kidney 3	Kidney
5.01036	4.8633	Kidney 3	Kidney
7.25912	-4.589	Kidney 3	Kidney
-9.19213	1.21862	Kidney 3	Kidney
-1.81866	-14.1139	Tonsil 3	Tonsil
-9.73874	5.55597	Tonsil 3	Tonsil
-9.93357	6.61566	Tonsil 3	Tonsil
-8.56607	5.02228	Tonsil 3	Tonsil
-9.81395	6.16968	Tonsil 3	Tonsil
1.2105	-0.852497	Tonsil 3	Tonsil
-6.48223	2.302	Tonsil 3	Tonsil
-9.23582	-0.436067	Tonsil 3	Tonsil
-10.2212	3.1827	Tonsil 3	Tonsil
-9.83846	6.33458	Tonsil 3	Tonsil
-8.34172	5.25319	Tonsil 3	Tonsil
-5.2368	2.55449	Tonsil 3	Tonsil
-9.85028	6.14163	Tonsil 3	Tonsil
5.38619	-5.69548	Tonsil 3	Tonsil
-5.17735	-2.58276	Tonsil 3	Tonsil
-10.0498	4.97036	Tonsil 3	Tonsil
8.81672	-1.08557	Tonsil 3	Tonsil
-9.75501	5.95373	Tonsil 3	Tonsil
-1.50691	-15.5085	Tonsil 3	Tonsil
0.679769	-6.81618	Tonsil 3	Tonsil
-9.90278	6.40184	Tonsil 3	Tonsil
-4.2261	-14.8901	Tonsil 4	Tonsil
-9.31202	4.13261	Tonsil 4	Tonsil
-6.32963	5.42588	Tonsil 4	Tonsil
-9.85925	6.29132	Tonsil 4	Tonsil
-2.00905	-14.56	Tonsil 4	Tonsil
-2.30265	-15.8518	Tonsil 4	Tonsil
-9.92723	6.51232	Tonsil 4	Tonsil
-9.3981	5.31287	Tonsil 4	Tonsil
-9.83093	6.7434	Tonsil 4	Tonsil
-9.70987	6.04402	Tonsil 4	Tonsil
-4.60158	-14.1518	Tonsil 4	Tonsil
6.45462	-1.62679	Tonsil 4	Tonsil
-1.20116	-1.76223	Tonsil 4	Tonsil
-2.5906	-14.807	Tonsil 4	Tonsil
-9.93885	6.52807	Tonsil 4	Tonsil
-9.89281	6.54915	Tonsil 4	Tonsil
-3.68051	-14.8372	Tonsil 4	Tonsil
-6.87479	6.34725	Tonsil 4	Tonsil
-3.84001	-14.8953	Tonsil 4	Tonsil
-9.91093	6.52016	Tonsil 4	Tonsil
-6.75575	5.64289	Tonsil 4	Tonsil
-8.29393	6.32128	Tonsil 4	Tonsil
-3.62445	-15.0655	Tonsil 4	Tonsil
-8.43763	5.9071	Tonsil 4	Tonsil
5.6805	-5.01721	Kidney 5	Kidney
5.6581	4.91995	Kidney 5	Kidney
-0.156449	-0.987941	Kidney 5	Kidney
-1.12372	-0.773675	Kidney 5	Kidney
7.48607	-2.59726	Kidney 5	Kidney
-6.63182	-6.70377	Kidney 5	Kidney
-4.23333	5.11462	Kidney 5	Kidney
1.49497	7.44399	Kidney 5	Kidney
-1.13944	4.01895	Kidney 5	Kidney
2.11153	8.26748	Kidney 5	Kidney
1.321	3.57246	Kidney 5	Kidney
-6.87687	-2.6849	Kidney 5	Kidney
6.10083	5.69574	Kidney 5	Kidney
9.81392	-3.7265	Kidney 5	Kidney
7.04509	9.74876	Kidney 5	Kidney
8.50458	-2.89038	Kidney 5	Kidney
-7.99142	0.306461	Kidney 5	Kidney
-6.69461	-0.326923	Kidney 5	Kidney
-4.67744	9.32957	Kidney 5	Kidney
-1.70984	5.91555	Kidney 5	Kidney
-6.17531	1.71342	Kidney 5	Kidney
2.41836	-0.743427	Kidney 5	Kidney
-1.11268	3.12531	Kidney 5	Kidney
-5.07613	-1.88786	Kidney 5	Kidney
-8.23268	-5.22536	Kidney 5	Kidney
7.89121	-2.81458	Kidney 5	Kidney
5.82717	1.07448	Kidney 5	Kidney
11.1599	3.40989	Kidney 5	Kidney
1.77455	4.33082	Kidney 5	Kidney
7.08484	-2.36725	Kidney 5	Kidney
7.78981	-0.843767	Kidney 5	Kidney
-8.07923	-2.19897	Kidney 5	Kidney
-4.91297	-4.84978	Kidney 5	Kidney
-6.089	-1.84572	Kidney 5	Kidney
8.63471	-5.45778	Kidney 5	Kidney
2.74445	-0.80505	Kidney 5	Kidney
-3.52158	3.56296	Kidney 5	Kidney
-9.92117	6.4436	Kidney 5	Kidney
7.61006	-6.18855	Kidney 5	Kidney
5.97926	5.18875	Kidney 5	Kidney
-5.48619	5.94973	Kidney 5	Kidney
-6.51482	-4.8259	Kidney 5	Kidney
-6.83037	-4.90855	Kidney 5	Kidney
8.79707	2.88104	Kidney 5	Kidney
-6.77498	-2.01931	Kidney 5	Kidney
-7.68765	5.77172	Kidney 5	Kidney
-3.50327	7.5212	Kidney 5	Kidney
3.96363	7.298	Kidney 5	Kidney
8.93808	-3.3631	Kidney 5	Kidney
8.3051	-3.70771	Kidney 5	Kidney
1.09342	6.70569	Kidney 5	Kidney
1.258	0.271506	Kidney 5	Kidney
-4.82591	-1.0622	Kidney 5	Kidney
0.447638	1.05686	Kidney 5	Kidney
2.85864	-4.13294	Kidney 5	Kidney
7.24615	6.73709	Kidney 5	Kidney
4.94833	6.90674	Kidney 5	Kidney
7.16947	-3.86212	Kidney 5	Kidney
6.0799	4.15912	Kidney 5	Kidney
8.32666	4.45887	Kidney 5	Kidney
3.39985	3.19151	Kidney 5	Kidney
-4.2643	-7.18683	Kidney 5	Kidney
-10.7141	1.86588	Kidney 5	Kidney
-3.28861	0.835292	Kidney 5	Kidney
3.58327	-1.37803	Kidney 5	Kidney
-4.60382	-0.156947	Kidney 5	Kidney
6.49304	-3.72456	Kidney 5	Kidney
3.74975	8.47932	Kidney 5	Kidney
-3.88047	-4.18569	Kidney 5	Kidney
9.30495	-3.54351	Kidney 5	Kidney
6.56303	4.19132	Kidney 5	Kidney
1.66202	6.9363	Kidney 5	Kidney
6.28421	-4.08057	Kidney 5	Kidney
6.20602	-4.98314	Kidney 5	Kidney
2.52299	4.98794	Kidney 5	Kidney
3.72667	-5.67856	Kidney 5	Kidney
2.97276	-1.06288	Kidney 5	Kidney
4.30484	0.261277	Kidney 5	Kidney
3.89891	-1.58703	Kidney 5	Kidney
9.74738	1.7155	Kidney 5	Kidney
9.8331	-3.68216	Kidney 5	Kidney
6.49807	4.30555	Kidney 5	Kidney
-1.99449	-2.91041	Kidney 5	Kidney
-4.27145	-7.48373	Kidney 5	Kidney
-10.8846	-1.2195	Kidney 5	Kidney
-1.12147	4.60578	Kidney 5	Kidney
-5.58252	0.825255	Kidney 5	Kidney
-2.41974	10.4959	Kidney 5	Kidney
9.74104	2.01794	Kidney 5	Kidney
5.90048	6.59704	Kidney 5	Kidney
6.99383	5.38878	Kidney 5	Kidney
1.24183	-0.790341	Kidney 5	Kidney
-7.49611	2.49673	Kidney 5	Kidney
5.15774	8.807	Kidney 5	Kidney
7.80025	2.85393	Kidney 5	Kidney
-6.43886	3.44999	Kidney 5	Kidney
1.1795	7.90573	Kidney 5	Kidney
7.91506	-3.14217	Kidney 5	Kidney
0.898746	4.70388	Kidney 5	Kidney
-1.04633	3.87792	Kidney 5	Kidney
5.64798	9.57231	Kidney 5	Kidney
-8.02866	-1.49235	Kidney 5	Kidney
2.26118	-5.29562	Kidney 5	Kidney
-2.41494	-3.80165	Kidney 5	Kidney
-0.5153	5.16236	Kidney 5	Kidney
-6.28343	0.439821	Kidney 5	Kidney
7.25415	0.492521	Kidney 5	Kidney
8.29537	7.06074	Kidney 5	Kidney
-9.72053	5.25574	Kidney 5	Kidney
4.08049	6.81311	Kidney 5	Kidney
-7.86275	-4.02882	Kidney 5	Kidney
-2.94163	-6.75156	Kidney 5	Kidney
-4.95219	-2.97319	Kidney 5	Kidney
3.21994	5.14468	Kidney 5	Kidney
7.45677	-1.66369	Kidney 5	Kidney
-9.45519	-2.95599	Kidney 5	Kidney
3.67105	2.3187	Kidney 5	Kidney
2.37395	2.29769	Kidney 5	Kidney
5.44479	-4.22899	Kidney 5	Kidney
-0.268807	7.1615	Kidney 5	Kidney
-8.70714	2.64317	Kidney 5	Kidney
8.51507	-4.48974	Kidney 5	Kidney
-0.43202	11.19	Kidney 5	Kidney
1.34133	0.169579	Kidney 5	Kidney
-5.87315	-5.68022	Kidney 5	Kidney
-6.4491	-4.84991	Kidney 5	Kidney
-5.50184	-1.19689	Kidney 5	Kidney
3.94697	4.9287	Kidney 5	Kidney
4.07602	-4.94077	Kidney 5	Kidney
-9.19972	3.97763	Kidney 5	Kidney
-0.590706	0.834797	Kidney 5	Kidney
0.408649	6.34955	Kidney 5	Kidney
2.46097	1.46239	Kidney 5	Kidney
3.25202	9.47841	Kidney 5	Kidney
4.14636	4.97754	Kidney 5	Kidney
-8.59051	0.902703	Kidney 5	Kidney
9.61534	-1.67996	Kidney 5	Kidney
10.1718	0.497287	Kidney 5	Kidney
3.90975	-0.504611	Kidney 5	Kidney
8.44189	-1.17171	Kidney 5	Kidney
6.6371	-2.62505	Kidney 5	Kidney
-6.16603	-3.98513	Kidney 5	Kidney
-6.4806	-4.88995	Kidney 5	Kidney
0.00547481	-8.37399	Kidney 5	Kidney
-2.6538	4.94242	Kidney 5	Kidney
7.33034	-5.30988	Kidney 5	Kidney
3.36822	3.0263	Kidney 5	Kidney
-5.68708	-0.851399	Kidney 5	Kidney
-1.56478	2.62557	Kidney 5	Kidney
8.48998	3.98752	Kidney 5	Kidney
11.0703	3.53916	Kidney 5	Kidney
-5.29217	5.48127	Kidney 5	Kidney
3.83291	-3.75822	Kidney 5	Kidney
0.0558931	3.40164	Kidney 5	Kidney
-2.86898	2.23246	Kidney 5	Kidney
3.8566	3.92494	Kidney 5	Kidney
-0.247911	4.83716	Kidney 5	Kidney
3.75838	4.72445	Kidney 5	Kidney
6.75481	-4.33372	Kidney 5	Kidney
4.09469	-4.39773	Kidney 5	Kidney
2.72109	-5.98815	Kidney 5	Kidney
-3.30652	8.38589	Kidney 5	Kidney
-8.49171	-1.55632	Kidney 5	Kidney
-6.77625	4.67549	Kidney 5	Kidney
10.8935	3.71409	Kidney 5	Kidney
5.1804	9.28589	Kidney 5	Kidney
7.37933	1.0329	Kidney 5	Kidney
4.43134	7.9301	Kidney 5	Kidney
2.09926	9.29754	Kidney 5	Kidney
-1.93922	7.80709	Kidney 5	Kidney
-7.89009	-3.55547	Kidney 5	Kidney
3.23271	6.50647	Kidney 5	Kidney
-1.12619	8.85114	Kidney 5	Kidney
-8.02831	2.82712	Kidney 5	Kidney
-2.84583	8.58654	Kidney 5	Kidney
0.965874	8.78136	Kidney 5	Kidney

## Sheet: Figure 2
Figure 2a and b						Figure 2c				Figure 2d							Figure 2e						Figure 2f-j
tSNE-1	tSNE-2	Source	ClassSwitch	IgClass		Please refer to Supplementary Table 2.				Gene	Kidney.Switched	Kidney.Unswitched	Tonsil.Switched	Tonsil.Unswitched	Cluster		Description	p.adjust	Count	Category	Cluster		TNFRSF13B	BCL2	BCL6	BACH2	AICDA	Source	ClassSwitch
-2.8874	-16.2399	Kidney	TRUE	IGHG1						KIAA1958	-1.00009	-0.40483	0.0509152	1.35401	1		NA	NA	NA	GO	1		8.5528	0	0	0	0	Kidney	Switched
-1.28554	-2.99893	Kidney	FALSE	IGHM						MYO1B	-0.967935	-0.365811	-0.054184	1.38793	1		NA	NA	NA	KEGG	1		3.62216	0	0	0	4.00761	Kidney	Unswitched
8.70561	-2.80239	Kidney	TRUE	IGHG1						SLC52A3	-1.08436	-0.322147	0.0985745	1.30793	1		response to molecule of bacterial origin	0.00606852	19	GO	2		7.55189	7.1185	0	0	0	Kidney	Switched
-0.904391	2.35658	Kidney	TRUE	IGHA2						TMEM108	-1.09603	-0.264859	0.0469828	1.31391	1		response to interferon-gamma	0.00606852	14	GO	2		7.2053	0	0	0	5.54858	Kidney	Switched
-3.47329	5.34548	Kidney	TRUE	IGHG3						DNASE1L3	-1.08852	-0.223084	-0.0169568	1.32856	1		myeloid cell differentiation	0.0103866	20	GO	2		0	0	0	0	1.12731	Kidney	Switched
-3.77034	5.09107	Kidney	TRUE	IGHG1						CCNB3P1	-1.05006	-0.0665314	-0.238439	1.35503	1		type I interferon signaling pathway	0.0103866	9	GO	2		10.057	0	0	4.80767	0	Kidney	Switched
4.3285	5.3076	Kidney	TRUE	IGHG1						CTNND1	-1.02482	-0.0314195	-0.305824	1.36207	1		positive regulation of cytokine production	0.0186096	20	GO	2		8.62808	8.40791	0	0	1.87442	Kidney	Switched
10.5208	-1.93764	Kidney	TRUE	IGHG1						PRCP	-1.0169	-0.0410047	-0.309093	1.367	1		response to organophosphorus	0.0186096	10	GO	2		0	0	0	7.86176	0	Kidney	Switched
2.5059	-5.76667	Kidney	FALSE	IGHM						KBTBD2	-0.994876	-0.175534	-0.219307	1.38972	1		response to interferon-beta	0.0219718	5	GO	2		8.41307	0	0	0	2.9058	Kidney	Unswitched
-5.30857	-3.84602	Kidney	FALSE	IGHM						PHF11	-0.99116	-0.153845	-0.245548	1.39055	1		response to purine-containing compound	0.0303433	10	GO	2		0	9.41021	0	5.68387	1.14896	Kidney	Unswitched
-3.84687	1.50611	Kidney	FALSE	IGHM						CACNA1D	-0.976366	-0.161853	-0.259366	1.39758	1		neutrophil activation	0.0303433	20	GO	2		0	0	0	0	3.21335	Kidney	Unswitched
8.19922	1.85203	Kidney	TRUE	IGHA1						OR2H2	-1.056	-0.134271	-0.16594	1.35621	1		neutrophil mediated immunity	0.0303433	20	GO	2		4.23802	0	0	0	0	Kidney	Switched
11.1977	1.61307	Kidney	TRUE	IGHG1						WDR74	-1.02316	-0.131427	-0.219367	1.37395	1		Herpes simplex virus 1 infection	5.20289e-07	29	KEGG	2		7.70074	0	0	2.94089	0	Kidney	Switched
5.41018	1.88008	Kidney	TRUE	IGHG1						TET2	-0.977631	-0.246339	-0.173668	1.39764	1		NOD-like receptor signaling pathway	5.64533e-06	16	KEGG	2		9.43919	0	0	0	2.81306	Kidney	Switched
2.96159	-2.75357	Kidney	TRUE	IGHA1						L1TD1	-1.03268	-0.251459	-0.0810633	1.3652	1		TNF signaling pathway	0.000185912	11	KEGG	2		8.16655	8.66757	8.68858	0	3.69268	Kidney	Switched
3.73259	3.86551	Kidney	TRUE	IGHG1						PRR27	-0.998179	-0.276359	-0.109404	1.38394	1		Epstein-Barr virus infection	0.00037816	14	KEGG	2		0	0	0	0	3.52327	Kidney	Switched
5.90774	2.92103	Kidney	TRUE	IGHG2						OR56A1	-1.05012	-0.186276	-0.122815	1.35921	1		Measles	0.000903865	11	KEGG	2		0	0	4.46606	0	3.00608	Kidney	Switched
4.45984	-5.58877	Kidney	FALSE	IGHM						ZNF385C	-1.07779	-0.17046	-0.0936029	1.34185	1		Human immunodeficiency virus 1 infection	0.00174331	13	KEGG	2		0	5.8616	0	0	0	Kidney	Unswitched
1.48264	4.44128	Kidney	TRUE	IGHA1						AP001992.1	-1.13291	-0.119986	-0.0507706	1.30367	1		Osteoclast differentiation	0.00174331	10	KEGG	2		0	0	0	0	0	Kidney	Switched
-9.19259	5.15705	Kidney	FALSE	IGHM						PAQR8	-1.1163	-0.0801523	-0.119999	1.31645	1		Hepatitis B	0.00232738	11	KEGG	2		9.02307	0	0	0	4.82421	Kidney	Unswitched
4.74485	2.53776	Kidney	TRUE	IGHG1						KANK2	-1.0589	0.155576	-0.398787	1.30211	1		Necroptosis	0.00705094	10	KEGG	2		0	0	0	0	0	Kidney	Switched
0.98502	0.0508704	Kidney	FALSE	IGHM						TGFB1I1	-1.05477	0.128748	-0.386139	1.31216	1		Hedgehog signaling pathway	0.00705094	6	KEGG	2		0	0	0	0	0	Kidney	Unswitched
2.49165	5.02848	Kidney	TRUE	IGHG1						AC073065.1	-0.965979	-0.0111573	-0.40288	1.38002	1		negative regulation of execution phase of apoptosis	0.00600723	6	GO	3		8.16262	10.0571	0	0	0	Kidney	Switched
1.12785	3.52281	Kidney	TRUE	IGHG1						AC009961.3	-0.974129	0.0945011	-0.46993	1.34956	1		Herpes simplex virus 1 infection	0.0374645	22	KEGG	3		0	0	0	0	3.32844	Kidney	Switched
-3.59218	3.60127	Kidney	TRUE	IGHG1						NEK1	-0.958239	0.0414997	-0.452632	1.36937	1		Intestinal immune network for IgA production	0.0374645	6	KEGG	3		0	7.94085	6.08195	0	0	Kidney	Switched
6.32872	-5.50722	Kidney	FALSE	IGHM						LIPT1	-0.814036	-0.0831136	-0.53326	1.43041	1		cellular carbohydrate catabolic process	0.0380571	7	GO	4		1.52494	4.66737	0	0	0	Kidney	Unswitched
2.97838	2.1771	Kidney	TRUE	IGHG1						EIF1AY	-0.85144	-0.14372	-0.440296	1.43546	1		NA	NA	NA	KEGG	4		0	5.04556	0	0	0	Kidney	Switched
7.77242	-0.687967	Kidney	FALSE	IGHM						CD200	-0.901794	-0.118939	-0.398389	1.41912	1		chromosome segregation	3.48439e-16	54	GO	5		0	5.88988	0	0	0	Kidney	Unswitched
5.04368	-6.69292	Kidney	FALSE	IGHM						KSR2	-0.917612	-0.163298	-0.339073	1.41998	1		mitotic sister chromatid segregation	3.48439e-16	37	GO	5		10.7421	0	10.3042	0	3.2666	Kidney	Unswitched
4.03495	7.45469	Kidney	TRUE	IGHA1						PTPN22	-0.865013	-0.243024	-0.334468	1.44251	1		sister chromatid segregation	3.48439e-16	41	GO	5		5.8704	0	0	0	1.85348	Kidney	Switched
9.62446	2.51318	Kidney	TRUE	IGHA1						MANSC1	-0.895425	-0.23232	-0.304556	1.4323	1		mitotic nuclear division	5.22509e-16	48	GO	5		4.5421	9.42125	0	0	3.65095	Kidney	Switched
2.47221	3.41444	Kidney	TRUE	IGHG1						CUBN	-0.785339	-0.303584	-0.377005	1.46593	1		nuclear division	3.16075e-15	59	GO	5		9.50974	0	0	1.76663	3.03699	Kidney	Switched
1.49788	5.43578	Kidney	TRUE	IGHA1						ADAMTSL5	-0.82978	-0.348053	-0.276149	1.45398	1		DNA replication	3.715e-14	46	GO	5		0	0	0	0	2.94725	Kidney	Switched
-3.82424	-0.732928	Kidney	FALSE	IGHM						NFKBIZ	-0.823327	-0.311914	-0.321327	1.45657	1		negative regulation of cell cycle process	5.53283e-14	53	GO	5		0	0	0	0	2.93599	Kidney	Unswitched
0.900899	2.05512	Kidney	FALSE	IGHM						SLCO1A2	-0.798801	0.0800006	-0.664606	1.38341	1		regulation of mitotic cell cycle phase transition	3.98757e-13	58	GO	5		9.04148	5.58669	0	0	0	Kidney	Unswitched
-0.113746	1.84356	Kidney	FALSE	IGHM						HCN1	-0.830399	0.0388507	-0.603139	1.39469	1		regulation of mitotic sister chromatid separation	5.86336e-13	21	GO	5		0	0	0	0	0	Kidney	Unswitched
7.37233	-4.7792	Kidney	FALSE	IGHM						TMEM14EP	-0.803693	-0.025238	-0.588001	1.41693	1		regulation of chromosome segregation	7.29758e-13	27	GO	5		1.66854	0	0	1.66854	3.57223	Kidney	Unswitched
2.47365	1.74184	Kidney	TRUE	IGHA1						C16orf74	-0.636042	0.0489158	-0.806596	1.39372	1		Parkinson disease	3.70006e-15	48	KEGG	5		9.87553	0	0	0	1.45807	Kidney	Switched
6.24247	3.41574	Kidney	TRUE	IGHA1						NIPAL1	-0.656668	0.0400964	-0.78192	1.39849	1		Huntington disease	9.94932e-14	51	KEGG	5		0	0	0	0	0.752701	Kidney	Switched
1.81214	7.05409	Kidney	TRUE	IGHA2						GAB1	-0.673186	0.0605013	-0.778893	1.39158	1		Prion disease	2.82675e-13	47	KEGG	5		0	0	0	0	0	Kidney	Switched
0.242511	-5.72534	Kidney	FALSE	IGHM						ZNF583	-0.732591	-0.0566583	-0.64187	1.43112	1		Amyotrophic lateral sclerosis	1.09015e-12	54	KEGG	5		0	0	7.32637	0	1.75723	Kidney	Unswitched
-5.75636	4.44113	Kidney	FALSE	IGHM						SLC6A1	-0.719876	-0.0409601	-0.666163	1.427	1		Oxidative phosphorylation	1.09833e-10	29	KEGG	5		6.37721	0	0	0	0	Kidney	Unswitched
-3.08366	-3.45336	Kidney	FALSE	IGHM						ZNF99	-0.720581	-0.0397994	-0.666254	1.42663	1		Pathways of neurodegeneration - multiple diseases	3.59384e-09	56	KEGG	5		0	0	9.68357	0	5.08122	Kidney	Unswitched
-9.40564	-1.42966	Kidney	FALSE	IGHM						CLEC2B	-0.641872	-0.0291758	-0.751214	1.42226	1		Diabetic cardiomyopathy	1.04217e-08	33	KEGG	5		0	0	0	0	0	Kidney	Unswitched
5.30886	0.941805	Kidney	FALSE	IGHM						ANKRD20A5P	-0.669694	-0.0544358	-0.707132	1.43126	1		Alzheimer disease	8.33139e-08	45	KEGG	5		0	0	0	3.33844	1.71316	Kidney	Unswitched
3.63589	5.27583	Kidney	TRUE	IGHG1						FGGY	-0.345924	-0.26881	-0.836995	1.45173	1		Cell cycle	1.75646e-06	22	KEGG	5		0	6.44275	0	3.39975	0	Kidney	Switched
7.41731	6.85987	Kidney	TRUE	IGHG3						TESMIN	-0.339127	-0.282866	-0.831707	1.4537	1		Thermogenesis	1.04035e-05	30	KEGG	5		9.01786	6.80027	0	0	0	Kidney	Switched
-6.07179	5.71297	Kidney	TRUE	IGHG1						SEMA3D	-0.357417	-0.326794	-0.782924	1.46714	1		centromere complex assembly	0.039316	9	GO	6		0	0	3.02644	0	0	Kidney	Switched
-4.77291	-6.58207	Kidney	FALSE	IGHM						ITGA2B	-0.367193	-0.350265	-0.755971	1.47343	1		CENP-A containing nucleosome assembly	0.039316	8	GO	6		0	0	0	0	2.83998	Kidney	Unswitched
2.54747	-2.61884	Kidney	FALSE	IGHM						MLIP	-0.129175	-0.452959	-0.851015	1.43315	1		CENP-A containing chromatin organization	0.039316	8	GO	6		3.85025	0	0	0	0	Kidney	Unswitched
-0.582192	-1.99868	Kidney	FALSE	IGHM						KCNJ16	-0.278777	-0.459432	-0.735144	1.47335	1		ATP-dependent chromatin remodeling	0.039316	11	GO	6		8.86979	8.14744	0	0	0	Kidney	Unswitched
7.99147	1.93208	Kidney	TRUE	IGHG1						ZNF287	-0.514285	-0.331839	-0.641699	1.48782	1		histone exchange	0.039316	9	GO	6	7.99132	Kidney	Switched
3.96887	-1.86028	Kidney	FALSE	IGHM						HLA-DRB6	-0.509883	-0.441091	-0.547568	1.49854	1		NA	NA	NA	KEGG	6	0	Kidney	Unswitched
5.37863	0.122393	Kidney	TRUE	IGHG1						PIK3IP1	-0.689139	-0.415016	-0.381537	1.48569	1					0	0	6.51953	Kidney	Switched
-3.68643	4.89933	Kidney	TRUE	IGHG3						ABCA13	-0.646333	-0.389186	-0.455543	1.49106	1					0	0	0	Kidney	Switched
-2.30494	4.73438	Kidney	TRUE	IGHG1						IFI44L	-0.662882	-0.352823	-0.472013	1.48772	1					4.4584	0	0	Kidney	Switched
-3.37571	8.71409	Kidney	TRUE	IGHG3						ZNF780B	-0.514483	-0.551552	-0.432094	1.49813	1					0	0	0	Kidney	Switched
-1.9015	3.65453	Kidney	TRUE	IGHG1						TRPM1	-0.623142	-0.442359	-0.428594	1.49409	1					0	0	0	Kidney	Switched
4.9578	-3.40556	Kidney	FALSE	IGHM						IL31RA	-0.577695	-0.480989	-0.438778	1.49746	1					0	3.57271	0	Kidney	Unswitched
4.98904	3.05383	Kidney	TRUE	IGHG1						SELENOI	-0.5706	-0.217333	-0.682315	1.47025	1					5.12992	6.27677	0	Kidney	Switched
-1.35874	4.76754	Kidney	TRUE	IGHG2						GALNT6	-0.616927	-0.0949103	-0.729677	1.44151	1					3.80298	0	0	Kidney	Switched
-6.65	3.57365	Kidney	FALSE	IGHD						ITPRID1	-0.571376	-0.154387	-0.729439	1.4552	1					0	1.9324	0	Kidney	Unswitched
-9.28756	3.61078	Kidney	FALSE	IGHM						OR2I1P	-0.721153	-0.270786	-0.482459	1.4744	1					0	0	0	Kidney	Unswitched
-6.67022	4.17008	Kidney	TRUE	IGHA1						DLG5	-0.74204	-0.241351	-0.484931	1.46832	1					0	10.64	0	Kidney	Switched
3.76197	1.50268	Kidney	FALSE	IGHM						SPTSSA	-0.658868	-0.210984	-0.600221	1.47007	1					0	5.29273	0	Kidney	Unswitched
5.54457	-0.739092	Kidney	TRUE	IGHG3						FAM149A	-0.674117	-0.189332	-0.601946	1.46539	1					0	0	0	Kidney	Switched
2.69919	3.03223	Kidney	TRUE	IGHA1						SLC5A1	-0.595531	-0.353998	-0.542395	1.49192	1					0	3.67506	9.46638	Kidney	Switched
-7.91634	0.873907	Kidney	FALSE	IGHM						SPRY1	-0.606817	-0.276046	-0.599204	1.48207	1					0	0	0	Kidney	Unswitched
6.40189	-3.49358	Kidney	FALSE	IGHM						ISG20L2	-0.659988	-0.287386	-0.534545	1.48192	1					2.43461	0	6.9065	Kidney	Unswitched
-6.47374	-2.65566	Kidney	FALSE	IGHM						ZNF571	-0.656104	-0.26644	-0.556813	1.47936	1					0	0	0	Kidney	Unswitched
-3.83574	-2.48166	Kidney	FALSE	IGHD						SIAH3	0.0323089	-0.667009	-0.767232	1.40193	1					0	0	9.7145	Kidney	Unswitched
-2.61276	-2.02143	Kidney	FALSE	IGHM						HSPA1B	0.0802318	-0.6816	-0.782866	1.38423	1					0	0	6.88368	Kidney	Unswitched
-0.764675	-3.89337	Kidney	FALSE	IGHM						ZNF439	-0.0688002	-0.652585	-0.713831	1.43522	1					0	0	0	Kidney	Unswitched
-4.30224	-0.325927	Kidney	FALSE	IGHM						PAPLN	-0.13589	-0.591258	-0.724446	1.45159	1					0	0	0	Kidney	Unswitched
5.41181	-2.70729	Kidney	FALSE	IGHM						ATL1	-0.10307	-0.598695	-0.741066	1.44283	1					0	0	0	Kidney	Unswitched
-8.0569	-1.35819	Kidney	FALSE	IGHM						POU6F1	-0.0259697	-0.954558	-0.406237	1.38676	1					0	8.792	0	Kidney	Unswitched
2.42331	4.16729	Kidney	TRUE	IGHG1						IFT74	0.0232517	-0.935962	-0.467473	1.38018	1					0	0	9.64938	Kidney	Switched
5.085	-1.43593	Kidney	FALSE	IGHM						TMEM245	-0.171094	-0.794758	-0.484713	1.45057	1					7.30906	0	8.03129	Kidney	Unswitched
-0.0670012	6.82492	Kidney	TRUE	IGHG3						C1orf56	-0.172329	-0.73171	-0.554524	1.45856	1					8.09008	5.08357	0	Kidney	Switched
-4.07308	-3.05817	Kidney	FALSE	IGHM						FGD4	0.261794	-0.672516	-0.888906	1.29963	1					4.71848	0	0	Kidney	Unswitched
-0.465056	-0.122338	Kidney	FALSE	IGHM						ALDH1L1	0.197513	-0.633823	-0.891816	1.32813	1					0	6.42705	0	Kidney	Unswitched
2.97684	1.93683	Kidney	TRUE	IGHA1						NKIRAS1	0.354488	-0.632789	-0.964296	1.2426	1					6.92544	0	0	Kidney	Switched
-1.43235	-1.78352	Kidney	FALSE	IGHM						TRIM52	0.336865	-0.519955	-1.0485	1.23159	1					0	0	6.11013	Kidney	Unswitched
0.958516	-3.90525	Kidney	FALSE	IGHM						KBTBD6	0.360639	-0.536152	-1.04518	1.22069	1					5.30948	0	4.34541	Kidney	Unswitched
0.519889	2.9517	Kidney	FALSE	IGHM						PPM1F	0.303426	-0.91546	-0.664182	1.27622	1					0	0	0	Kidney	Unswitched
-7.41273	-0.087269	Kidney	FALSE	IGHM						HSPA1A	0.245317	-0.969683	-0.569799	1.29416	1					0	0	8.09823	Kidney	Unswitched
10.1408	4.11799	Kidney	TRUE	IGHG1						VDAC1P8	0.299321	-0.977919	-0.589095	1.26769	1					4.2509	5.48574	9.92943	Kidney	Switched
1.78479	-1.31689	Kidney	FALSE	IGHM						GRTP1	0.332969	-0.986504	-0.595834	1.24937	1					5.99088	8.51844	0	Kidney	Unswitched
1.73416	6.93472	Kidney	TRUE	IGHG3						BRF1	0.458783	-0.951447	-0.692526	1.18519	1					7.8556	3.6879	0	Kidney	Switched
4.48972	-3.00322	Kidney	FALSE	IGHM						NDST1	0.347486	-0.769416	-0.837424	1.25935	1					6.04255	11.0896	0	Kidney	Unswitched
-4.1358	-1.08311	Kidney	FALSE	IGHM						PACRGL	0.390474	-0.862819	-0.761704	1.23405	1					0	0	0	Kidney	Unswitched
2.07213	4.83801	Kidney	TRUE	IGHG2						AC068044.1	0.10611	-1.23369	-0.0808161	1.2084	1					5.80349	0	0	Kidney	Switched
1.72541	1.96823	Kidney	FALSE	IGHM						PKHD1	0.212476	-1.16042	-0.287266	1.23521	1					0	0	0	Kidney	Unswitched
-2.64188	6.86873	Kidney	TRUE	IGHG1						EXOC6B	0.128231	-1.12027	-0.290268	1.2823	1					5.99967	0	0	Kidney	Switched
-1.47854	2.77037	Kidney	TRUE	IGHG1						FNDC3B	-0.201799	-1.26462	0.355846	1.11058	1					0	0	0	Kidney	Switched
4.36635	6.39194	Kidney	TRUE	IGHA1						HSD17B7P2	-0.133241	-1.30752	0.377793	1.06297	1					5.13743	6.69481	0	Kidney	Switched
-6.07287	1.19662	Kidney	FALSE	IGHM						CTRC	-0.290952	-1.01576	-0.0642145	1.37093	1					0	0	0	Kidney	Unswitched
3.31294	-1.75161	Kidney	FALSE	IGHM						TRIM16	-0.206838	-1.18102	0.146513	1.24135	1					0	8.19816	0	Kidney	Unswitched
3.18792	-6.97266	Kidney	FALSE	IGHM						C9orf64	-0.152761	-1.15121	0.0190586	1.28492	1					0	7.17177	11.1898	Kidney	Unswitched
5.14533	-1.191	Kidney	FALSE	IGHM						MAMLD1	-0.423412	-0.629783	-0.440224	1.49342	1					7.73737	0	10.4359	Kidney	Unswitched
1.60507	5.92376	Kidney	TRUE	IGHG1						SHANK2	-0.365047	-0.704126	-0.413934	1.48311	1					7.25407	0	0	Kidney	Switched
6.35236	0.104338	Kidney	TRUE	IGHG2						CAPN10	-0.413739	-0.69678	-0.373905	1.48442	1					0	0	0	Kidney	Switched
0.598941	9.03542	Kidney	TRUE	IGHG1						SENP2	-0.365141	-0.529281	-0.598384	1.49281	1					2.56782	0	0	Kidney	Switched
-0.107212	-0.25872	Kidney	FALSE	IGHM						ZNF883	-0.296987	-0.62521	-0.562544	1.48474	1					7.40171	0	0	Kidney	Unswitched
-0.0714061	2.59917	Kidney	FALSE	IGHM						DDX3Y	-0.345122	-0.592004	-0.554013	1.49114	1					7.89276	0	0	Kidney	Unswitched
9.98682	5.95925	Kidney	TRUE	IGHG2						HSBP1L1	-0.360517	-0.598634	-0.533262	1.49241	1					0	0	9.32397	Kidney	Switched
2.57336	-2.57693	Kidney	FALSE	IGHM						NINJ1	-0.584549	-0.754029	-0.10332	1.4419	1					0	0	0	Kidney	Unswitched
3.35746	11.1066	Kidney	TRUE	IGHG1						WHAMMP2	-0.519096	-0.829213	-0.0788323	1.42714	1					0	7.48412	0	Kidney	Switched
-7.00359	0.187934	Kidney	FALSE	IGHM						DNAJB1	-0.522206	-0.724937	-0.220256	1.4674	1					0	5.70025	0	Kidney	Unswitched
-9.97223	-0.0838089	Kidney	TRUE	IGHA2						RPL13P12	-0.472526	-0.815467	-0.156713	1.44471	1					0	0	0	Kidney	Switched
-4.82834	-1.82214	Kidney	FALSE	IGHM						CLEC4M	-0.526379	-0.788465	-0.128975	1.44382	1					0	0	0	Kidney	Unswitched
7.91345	1.66016	Kidney	TRUE	IGHG1						USP9Y	-0.524226	-0.757696	-0.174338	1.45626	1					8.43856	10.6832	0	Kidney	Switched
1.87417	-2.82725	Kidney	FALSE	IGHM						OSTM1	-0.273019	-0.852719	-0.321633	1.44737	1					0	0	0	Kidney	Unswitched
0.25274	-2.86061	Kidney	FALSE	IGHM						NOS2P3	-0.230835	-0.912284	-0.28316	1.42628	1					3.54294	0	0	Kidney	Unswitched
-2.39357	-2.63313	Kidney	TRUE	IGHG1						STARD9	-0.296004	-0.795929	-0.37129	1.46322	1					0	0	0	Kidney	Switched
2.63643	0.878724	Kidney	FALSE	IGHM						TNFRSF10D	-0.347745	-0.781509	-0.338343	1.4676	1					0	0	0	Kidney	Unswitched
10.2395	0.502955	Kidney	FALSE	IGHM						GPR82	-0.399669	-0.821864	-0.231473	1.45301	1					3.60081	4.54009	0	Kidney	Unswitched
1.78518	-7.97124	Kidney	TRUE	IGHG1						PBLD	-0.434812	-0.736204	-0.304239	1.47526	1					0	0	0	Kidney	Switched
0.734051	-6.85394	Kidney	FALSE	IGHM						LRRIQ1	-0.886648	-0.401259	-0.138189	1.4261	1					0	0	0	Kidney	Unswitched
-6.38716	0.459546	Kidney	FALSE	IGHM						PTPN20	-0.866482	-0.452539	-0.106814	1.42584	1					0	0	0	Kidney	Unswitched
0.869753	1.31763	Kidney	FALSE	IGHM						ZNF727	-0.795516	-0.509149	-0.140399	1.44506	1					8.06414	0	0	Kidney	Unswitched
3.66158	2.47703	Kidney	TRUE	IGHA1						NANOGNB	-0.776418	-0.464523	-0.219597	1.46054	1					7.41125	3.24199	0	Kidney	Switched
-1.331	2.91347	Kidney	TRUE	IGHG1						NOTCH4	-0.825037	-0.405983	-0.220189	1.45121	1					2.79863	0	0	Kidney	Switched
0.412396	1.64049	Kidney	FALSE	IGHM						MTND5P11	-0.69562	-0.591152	-0.174771	1.46154	1					0	0	0	Kidney	Unswitched
-4.6883	4.10527	Kidney	TRUE	IGHG1						PAQR7	-0.680247	-0.578803	-0.210013	1.46906	1					0	0	0	Kidney	Switched
-1.84212	1.08286	Kidney	FALSE	IGHM						RPS4Y1	-0.640925	-0.633055	-0.192752	1.46673	1					0	0	0	Kidney	Unswitched
-10.4357	2.1327	Kidney	FALSE	IGHM						FAM214A	-0.608387	-0.682689	-0.170049	1.46112	1					0	3.36136	0	Kidney	Unswitched
0.520212	1.6137	Kidney	FALSE	IGHM						RSAD2	-0.621651	-0.563407	-0.300204	1.48526	1					7.34942	0	10.1195	Kidney	Unswitched
0.527055	3.48531	Kidney	TRUE	IGHG1						SMIM5	-0.718227	-0.533023	-0.216166	1.46742	1					6.41755	0	0	Kidney	Switched
5.26493	1.66808	Kidney	TRUE	IGHG2						KLRK1	-0.726256	-0.501318	-0.242883	1.47046	1					0	8.95986	0	Kidney	Switched
5.19545	4.28105	Kidney	TRUE	IGHG1						IFIT2	-0.731759	-0.504546	-0.232064	1.46837	1					5.40163	0	0	Kidney	Switched
-1.84967	-5.7745	Kidney	FALSE	IGHM						RPL10P1	-0.676569	-0.489336	-0.317918	1.48382	1					0	0	8.99884	Kidney	Unswitched
1.79074	7.36984	Kidney	TRUE	IGHA1						P4HA1	-0.730614	-0.455763	-0.288497	1.47487	1					7.55473	0	0	Kidney	Switched
7.06477	3.70895	Kidney	TRUE	IGHG2						SLC22A18	-0.804089	-0.581038	-0.0342613	1.41939	1					1.6608	3.56188	0	Kidney	Switched
4.80972	-1.78961	Kidney	FALSE	IGHM						CNTN1	-0.831708	-0.60624	0.0455905	1.39236	1					3.9507	0	0	Kidney	Unswitched
-3.20344	3.45244	Kidney	TRUE	IGHG2						TPH1	-0.647441	-0.734402	-0.0462102	1.42805	1					0	0	10.6048	Kidney	Switched
-2.53856	1.55392	Kidney	FALSE	IGHM						MSMO1	-0.675525	-0.744635	0.00980908	1.41035	1					0	0	0	Kidney	Unswitched
1.19065	-4.71316	Kidney	FALSE	IGHD						PDE3B	-0.747108	-0.648134	-0.026397	1.42164	1					0	0	7.26416	Kidney	Unswitched
-0.299781	2.84544	Kidney	FALSE	IGHM						MFSD2B	-0.695189	-0.670777	-0.0699578	1.43592	1					8.94754	0	0	Kidney	Unswitched
-7.70996	4.73162	Kidney	TRUE	IGHA1						SNTG1	-0.567387	-0.879669	0.0688273	1.37823	1					0	0	0	Kidney	Switched
-7.41225	3.98155	Kidney	FALSE	IGHM						STOM	-0.563119	-0.856432	0.0235338	1.39602	1					0	0	0	Kidney	Unswitched
-2.5333	10.038	Kidney	TRUE	IGHG1						RNF24	-0.701831	-0.859263	0.25586	1.30523	1					0	0	0	Kidney	Switched
4.71041	1.88003	Kidney	TRUE	IGHG3						UTY	-0.653054	-0.866608	0.181978	1.33768	1					5.56733	0	0	Kidney	Switched
6.78008	2.34066	Kidney	FALSE	IGHM						HRH4	-0.613255	-0.861136	0.106541	1.36785	1					7.51214	3.48904	0	Kidney	Unswitched
4.26929	1.5179	Kidney	TRUE	IGHA1						AMT	-0.465917	0.361454	-1.09816	1.20263	1					3.64651	0	0	Kidney	Switched
0.419777	4.77439	Kidney	TRUE	IGHG1						PKP2	-0.416443	0.319172	-1.11755	1.21482	1					0	0	6.37062	Kidney	Switched
3.72183	-0.497243	Kidney	TRUE	IGHA1						MUTYH	-0.415937	0.339165	-1.12545	1.20222	1					4.94025	0	5.50946	Kidney	Switched
-6.80725	1.37384	Kidney	FALSE	IGHM						H6PD	-0.416206	0.337342	-1.12458	1.20345	1					4.21892	0	3.67218	Kidney	Unswitched
2.60815	-0.957751	Kidney	FALSE	IGHM						CHML	-0.31832	0.392783	-1.20805	1.13358	1					0	7.6682	0	Kidney	Unswitched
4.31235	0.618844	Kidney	FALSE	IGHM						MGAT5	-0.239771	0.391515	-1.25437	1.10263	1					4.35633	2.90577	0	Kidney	Unswitched
-1.03555	-3.15775	Kidney	FALSE	IGHM						BIN2	-0.794243	0.280165	-0.781842	1.29592	1					4.12059	0	0	Kidney	Unswitched
7.28017	-0.390969	Kidney	FALSE	IGHM						VPS11	-0.73036	0.296762	-0.851963	1.28556	1					0	0	0	Kidney	Unswitched
-3.85465	-1.24932	Kidney	FALSE	IGHM						TPK1	-0.72469	0.34466	-0.878588	1.25862	1					0	0	0	Kidney	Unswitched
-2.47939	9.78702	Kidney	TRUE	IGHG1						CEMIP2	-0.559862	0.202382	-0.957416	1.3149	1					0	0	0	Kidney	Switched
-1.03309	1.04579	Kidney	FALSE	IGHM						ZNF286B	-0.573333	0.300834	-0.991505	1.264	1					8.16298	0	0	Kidney	Unswitched
7.4764	-0.599627	Kidney	FALSE	IGHM						FAM234B	-0.517859	0.304472	-1.03706	1.25045	1					0	0	3.88602	Kidney	Unswitched
3.18229	0.106123	Kidney	TRUE	IGHG2						MPPED2	-0.703543	0.574478	-0.976302	1.10537	1					0	0	0	Kidney	Switched
2.95924	-2.60636	Kidney	FALSE	IGHM						KLF8	-0.744316	0.53623	-0.929591	1.13768	1					7.16127	0	0	Kidney	Unswitched
0.632768	-3.89283	Kidney	FALSE	IGHM						COL19A1	-0.775076	0.566201	-0.909677	1.11855	1					6.62704	0	11.6417	Kidney	Unswitched
1.92168	-3.62068	Kidney	FALSE	IGHM						AMYH02020865.1	-0.782966	0.584452	-0.907141	1.10566	1					3.11718	0	0	Kidney	Unswitched
-3.56612	-1.28454	Kidney	FALSE	IGHM						LAIR1	-0.827735	0.504996	-0.840567	1.16331	1					3.34413	0	0	Kidney	Unswitched
-4.18163	-3.58982	Kidney	FALSE	IGHM						SIK2	-0.853532	0.494184	-0.810957	1.17031	1					0	7.78923	0	Kidney	Unswitched
-9.98287	0.621906	Kidney	FALSE	IGHM						DTWD2	-0.720714	0.466496	-0.928978	1.1832	1					0	0	0	Kidney	Unswitched
-5.47304	2.48824	Kidney	FALSE	IGHM						DPY19L1P1	-0.732314	0.432271	-0.906351	1.20639	1					0	0	11.843	Kidney	Unswitched
2.87597	6.02397	Kidney	FALSE	IGHM						SLC19A3	-0.582737	0.395265	-1.0213	1.20877	1					6.76694	6.90324	0	Kidney	Unswitched
4.2873	-1.62292	Kidney	FALSE	IGHM						OBSCN	-0.625767	0.428196	-0.997925	1.1955	1					0	5.39641	0	Kidney	Unswitched
1.16152	-6.47879	Kidney	FALSE	IGHM						HEBP2	-0.623483	0.4227	-0.997888	1.19867	1					2.9465	0	0	Kidney	Unswitched
8.73451	-0.0387696	Kidney	FALSE	IGHM						WDR7	-0.657491	0.492015	-0.992422	1.1579	1					5.93864	10.1402	0	Kidney	Unswitched
-4.72795	-0.559674	Kidney	FALSE	IGHM						TTC39B	-0.625037	0.54634	-1.03484	1.11353	1					2.12601	0	2.9505	Kidney	Unswitched
-2.27768	1.4556	Kidney	FALSE	IGHM						PSD4	-0.573679	0.6415	-1.09624	1.02842	1					6.09194	0	0	Kidney	Unswitched
3.49049	0.614094	Kidney	TRUE	IGHG1						ZNFX1	-0.457784	0.503657	-1.14893	1.10305	1					6.95792	0	0	Kidney	Switched
3.30268	-2.01173	Kidney	FALSE	IGHM						DBP	-0.782421	0.968925	-0.939305	0.7528	1					0	0	0	Kidney	Unswitched
6.70541	-5.12794	Kidney	TRUE	IGHG1						SIGLEC10	-0.84488	1.09299	-0.852329	0.604215	1					4.45765	0	0	Kidney	Switched
3.89636	-2.45101	Kidney	FALSE	IGHM						BACE1	-0.793829	1.06714	-0.909215	0.635901	1					8.56999	0	0	Kidney	Unswitched
1.59719	1.56042	Kidney	FALSE	IGHM						PCDH9	-0.750673	1.10837	-0.935165	0.577467	1					7.53441	0	11.3259	Kidney	Unswitched
-4.85926	-4.97604	Kidney	FALSE	IGHM						ZNF677	-0.784482	1.15658	-0.885221	0.513123	1					0	0	3.29328	Kidney	Unswitched
4.26726	3.13537	Kidney	TRUE	IGHG1						CRTC3	-0.638518	0.807624	-1.06581	0.896707	1					6.6362	0	4.86466	Kidney	Switched
-0.815695	1.61129	Kidney	TRUE	IGHG1						PLEKHM1	-0.723282	0.809916	-0.996508	0.909874	1					9.04574	3.93136	0	Kidney	Switched
-1.76939	-7.08474	Kidney	FALSE	IGHM						CCSER1	-0.720152	0.820803	-0.999693	0.899042	1					0	0	0	Kidney	Unswitched
4.5495	3.22226	Kidney	TRUE	IGHG1						IGHM	-0.918918	0.768874	-0.806217	0.956261	1					8.61543	8.13148	0	Kidney	Switched
5.38356	-0.87473	Kidney	FALSE	IGHM						IGHD	-0.861677	0.703118	-0.856286	1.01485	1					0	0	0	Kidney	Unswitched
-3.34938	-0.637267	Kidney	FALSE	IGHM						ADAM1B	-1.0287	0.460807	-0.601538	1.16943	1					0	0	10.6632	Kidney	Unswitched
9.96215	5.96783	Kidney	TRUE	IGHG3						SH3BP2	-1.07125	0.511605	-0.566967	1.12661	1					0	0	0	Kidney	Switched
6.2712	7.70859	Kidney	FALSE	IGHM						SCN2A	-0.88818	0.394028	-0.73623	1.23038	1					8.06441	0	3.34995	Kidney	Unswitched
-3.21832	-2.72954	Kidney	FALSE	IGHM						ZNF229	-0.97736	0.440126	-0.655165	1.1924	1					0	0	0	Kidney	Unswitched
-7.46913	0.985506	Kidney	FALSE	IGHM						PHACTR1	-0.982018	0.421363	-0.641878	1.20253	1					0	0	0	Kidney	Unswitched
-4.02295	2.40613	Kidney	FALSE	IGHD						PCYOX1	-1.21189	0.590886	-0.392834	1.01384	1					0	0	0	Kidney	Unswitched
1.32714	-1.59643	Kidney	FALSE	IGHM						POLR1B	-1.26192	0.654645	-0.32669	0.933961	1					0	0	0	Kidney	Unswitched
-4.12452	-1.96836	Kidney	FALSE	IGHM						AKIP1	-1.11975	0.673748	-0.549257	0.995259	1					0	5.08545	0	Kidney	Unswitched
-2.77273	-1.67249	Kidney	FALSE	IGHM						CBLB	-1.22937	0.772788	-0.399098	0.855675	1					0	0	0	Kidney	Unswitched
8.29811	8.84727	Kidney	TRUE	IGHG1						PHLPP2	-1.17584	0.698262	-0.473885	0.951458	1					0	0	0	Kidney	Switched
4.94808	-1.49061	Kidney	FALSE	IGHM						AGBL2	-1.16991	0.774373	-0.492684	0.888217	1					8.84897	0	0	Kidney	Unswitched
-0.697556	9.53577	Kidney	TRUE	IGHG2						PITPNM2	-1.13908	0.954521	-0.529951	0.714514	1					0	0	0	Kidney	Switched
2.22065	5.94702	Kidney	TRUE	IGHG1						MTHFR	-1.12885	1.03557	-0.522981	0.616263	1					8.91263	0	0	Kidney	Switched
-3.08336	-3.24159	Kidney	FALSE	IGHM						FOXP1	-0.979948	0.965981	-0.73682	0.750786	1					4.41986	0	4.8859	Kidney	Unswitched
-7.60618	0.434758	Kidney	FALSE	IGHM						ATP6V0A1	-1.03335	0.859755	-0.680642	0.854241	1					0	0	0	Kidney	Unswitched
-2.4862	9.99106	Kidney	TRUE	IGHG1						GCNT1	-1.41014	0.193898	0.265869	0.950376	1					0	5.8055	0	Kidney	Switched
-2.05039	-2.07379	Kidney	FALSE	IGHD						C12orf66	-1.43101	0.287744	0.243073	0.900189	1					0	0	0	Kidney	Unswitched
1.53532	10.4849	Kidney	TRUE	IGHA2						ABHD12B	-1.37814	0.137863	0.224813	1.01547	1					0	5.70661	0	Kidney	Switched
-0.103782	5.77606	Kidney	TRUE	IGHG3						MYB	-1.37494	0.181559	0.169771	1.02361	1					7.34984	0	0	Kidney	Switched
4.21146	-2.45654	Kidney	FALSE	IGHM						MSRB3	-1.34597	0.0625024	0.216978	1.06649	1					6.76822	0	10.0746	Kidney	Unswitched
-4.07108	-0.0711755	Kidney	FALSE	IGHM						RHOH	-1.38761	0.088351	0.315929	0.983326	1					0	6.35314	0	Kidney	Unswitched
5.5728	1.27886	Kidney	TRUE	IGHG2						CCDC150	-1.37911	0.101917	0.269777	1.00742	1					6.93557	10.4438	8.7785	Kidney	Switched
5.34118	-2.23081	Kidney	FALSE	IGHM						CAMK2D	-1.37658	0.0897171	0.276701	1.01016	1					6.33491	0	8.55107	Kidney	Unswitched
1.24969	0.977681	Kidney	FALSE	IGHM						ZNHIT6	-1.46924	0.291705	0.411381	0.766158	1					7.25938	7.7941	0	Kidney	Unswitched
-2.12873	4.50489	Kidney	TRUE	IGHG1						SLC22A13	-1.46683	0.223302	0.509159	0.73437	1					0	3.41145	0	Kidney	Switched
2.48843	-3.83508	Kidney	FALSE	IGHM						CDCA7L	-1.48061	0.276901	0.544209	0.659504	1					0	2.69608	1.90312	Kidney	Unswitched
1.62775	-3.65477	Kidney	FALSE	IGHM						SNX29P1	-1.48149	0.482781	0.307778	0.69093	1					6.73287	0	0	Kidney	Unswitched
2.18436	6.17631	Kidney	TRUE	IGHG1						RNF165	-1.48803	0.500831	0.339235	0.647963	1					0	2.85816	4.70064	Kidney	Switched
-2.55477	-2.4386	Kidney	FALSE	IGHM						APLP2	-1.46453	0.464373	0.236103	0.764051	1					8.84139	8.42082	0	Kidney	Unswitched
-2.5569	9.96605	Kidney	TRUE	IGHG2						CD79B	-1.45732	0.407283	0.243024	0.807015	1					0	0	0	Kidney	Switched
7.84832	-3.71001	Kidney	TRUE	IGHG1						ZNF542P	-1.4653	0.38656	0.292755	0.785983	1					9.998	0	8.16071	Kidney	Switched
2.63892	-0.0201116	Kidney	TRUE	IGHA1						WFDC1	-1.2669	0.468598	-0.255342	1.05365	1					6.90711	5.06434	0	Kidney	Switched
0.782002	7.92269	Kidney	TRUE	IGHG1						PDE7B	-1.18511	0.432935	-0.37398	1.12615	1					0	0	0	Kidney	Switched
0.475334	-3.23661	Kidney	FALSE	IGHM						SYT15	-1.37746	0.378127	0.0199309	0.979402	1					0	0	0	Kidney	Unswitched
2.62675	7.54233	Kidney	TRUE	IGHA1						PRDM7	-1.31768	0.324222	-0.0799424	1.0734	1					0	5.12084	0	Kidney	Switched
3.25439	5.74913	Kidney	TRUE	IGHG1						MYO7B	-1.28241	0.276777	-0.118949	1.12458	1					6.58124	0	0	Kidney	Switched
0.694637	-1.20371	Kidney	FALSE	IGHM						ITGB8	-1.25908	-0.00555334	0.0777787	1.18686	1					0	0	0	Kidney	Unswitched
0.6738	-2.7266	Kidney	FALSE	IGHM						YBX3	-1.27256	0.025714	0.0745174	1.17233	1					0	0	0	Kidney	Unswitched
4.91617	-0.451538	Kidney	FALSE	IGHM						HAVCR2	-1.25992	0.0476366	0.0249697	1.18731	1					6.09737	0	0	Kidney	Unswitched
6.16512	7.71981	Kidney	TRUE	IGHG1						SOX6	-1.2653	0.0620574	0.0222824	1.18096	1					7.84139	0	0	Kidney	Switched
-8.2237	3.60129	Kidney	FALSE	IGHM						CHI3L2	-1.2399	0.0385835	-0.00743736	1.20876	1					0	0	0	Kidney	Unswitched
10.0778	4.17552	Kidney	TRUE	IGHG3						SLC30A8	-1.24807	0.0404256	0.00737178	1.20027	1					0	0	0	Kidney	Switched
2.32571	0.183306	Kidney	TRUE	IGHG2						CD72	-1.21279	0.050284	-0.0710195	1.23352	1					6.87088	0	0	Kidney	Switched
-1.51703	-4.35777	Kidney	FALSE	IGHM						ZNF318	-1.17776	0.0142458	-0.10228	1.26579	1					0	0	0	Kidney	Unswitched
2.16215	-0.381236	Kidney	TRUE	IGHG1						GID4	-1.1893	-0.116286	0.0528998	1.25269	1					4.38364	5.92178	8.8551	Kidney	Switched
3.30559	-2.94403	Kidney	FALSE	IGHM						TTC39C	-1.19925	-0.0581102	0.00902248	1.24834	1					6.66362	2.37364	7.0751	Kidney	Unswitched
0.393263	4.73041	Kidney	TRUE	IGHG3						SFSWAP	-1.27487	-0.0937156	0.22093	1.14766	1					7.12759	0	0	Kidney	Switched
-1.89517	1.31064	Kidney	FALSE	IGHM						TTLL2	-1.27335	-0.0655018	0.180525	1.15832	1					0	0	0	Kidney	Unswitched
1.31707	0.927089	Kidney	TRUE	IGHG2						OR51L1	-1.25467	-0.0872309	0.162101	1.1798	1					6.0944	9.02344	4.33889	Kidney	Switched
-3.13647	2.15675	Kidney	FALSE	IGHM						APOL1	-1.14669	-0.261763	0.145348	1.26311	1					3.6047	0	0	Kidney	Unswitched
2.012	-4.5699	Kidney	FALSE	IGHM						ANKUB1	-1.2043	-0.19794	0.187619	1.21462	1					0	8.12987	0	Kidney	Unswitched
-9.15759	-2.52929	Kidney	FALSE	IGHM						PRXL2C	-1.29605	1.06386	0.400258	-0.16806	1					0	0	9.29709	Kidney	Unswitched
5.32462	-1.59359	Kidney	FALSE	IGHM						GDPGP1	-1.30184	1.00251	0.507002	-0.207666	1					7.22332	4.01617	0	Kidney	Unswitched
4.56124	6.24722	Kidney	TRUE	IGHG1						ZKSCAN1	-1.37126	0.828943	0.648948	-0.106633	1					0	4.22939	0	Kidney	Switched
3.1892	0.744123	Kidney	TRUE	IGHG1						FAM234A	-1.37228	0.935288	0.489234	-0.0522406	1					9.51129	0	0	Kidney	Switched
1.88886	2.83926	Kidney	TRUE	IGHG1						UVSSA	-1.28945	1.14412	0.16689	-0.0215652	1					0	6.58599	0	Kidney	Switched
-0.271965	9.34358	Kidney	TRUE	IGHA1						AHDC1	-1.29555	1.12436	0.231705	-0.0605174	1					0	0	0	Kidney	Switched
6.04416	3.89931	Kidney	TRUE	IGHA1						PLEKHA2	-1.2946	1.13021	0.210908	-0.0465228	1					3.66157	0	0	Kidney	Switched
-2.66873	6.16098	Kidney	FALSE	IGHM						PSME4	-1.39195	0.990953	0.207115	0.193882	1					0	4.38589	0	Kidney	Unswitched
2.18965	-1.30997	Kidney	FALSE	IGHM						ZNF280C	-1.35743	1.0519	0.106965	0.198567	1					0	0	8.39702	Kidney	Unswitched
2.94121	4.24716	Kidney	TRUE	IGHG1						PPIAL4G	-1.38219	0.725942	-0.0885566	0.744801	1					5.29152	0	0	Kidney	Switched
-0.190883	6.98681	Kidney	TRUE	IGHG1						RPS6KA3	-1.40977	0.84664	0.0196406	0.543484	1					0	0	0	Kidney	Switched
-4.12713	2.91728	Kidney	TRUE	IGHG1						CTXND1	-1.40037	0.803896	-0.0294928	0.625969	1					3.63783	3.63783	8.10722	Kidney	Switched
-2.85087	0.422578	Kidney	FALSE	IGHM						SKAP1	-1.13862	1.28881	-0.200054	0.0498557	1					0	9.37331	0	Kidney	Unswitched
-1.28825	9.03038	Kidney	FALSE	IGHM						SLC16A7	-1.12255	1.22353	-0.395271	0.294289	1					0	0	0	Kidney	Unswitched
-0.38513	-3.20533	Kidney	TRUE	IGHG1						DNMBP	-1.3516	0.981793	-0.0805156	0.450319	1					0	7.2147	0	Kidney	Switched
3.0361	-4.0097	Kidney	FALSE	IGHM						MCU	-1.30113	1.05123	-0.167259	0.417157	1					0	4.67659	0	Kidney	Unswitched
5.95351	1.072	Kidney	TRUE	IGHG1						HECTD4	-1.31169	1.08053	-0.09082	0.321986	1					6.80029	6.22179	0	Kidney	Switched
4.64212	8.99718	Kidney	FALSE	IGHM						CD1C	-1.16433	1.08773	-0.440373	0.516966	1					0	0	0	Kidney	Unswitched
-5.74464	-2.75789	Kidney	FALSE	IGHD						ZNF790	-1.23922	1.02052	-0.337279	0.55598	1					0	0	0	Kidney	Unswitched
-3.68593	0.219787	Kidney	FALSE	IGHM						SLAMF6	-1.28308	1.01396	-0.245811	0.51493	1					3.9116	7.4059	0	Kidney	Unswitched
-0.929498	0.498385	Kidney	FALSE	IGHM						AP003041.1	0.505483	0.50712	-1.49994	0.487336	2					0	3.62074	0	Kidney	Unswitched
-3.16117	3.77086	Kidney	TRUE	IGHG1						ZNF699	0.586746	0.446492	-1.49707	0.463836	2					0	0	0	Kidney	Switched
5.27378	-2.02468	Kidney	FALSE	IGHM						MPZL3	0.563301	0.410935	-1.49688	0.522649	2					6.56117	0	0	Kidney	Unswitched
-6.0219	0.364183	Kidney	FALSE	IGHD						PTPRZ1	0.590604	0.409214	-1.49588	0.496061	2					0	0	0	Kidney	Unswitched
-5.42623	0.0149988	Kidney	FALSE	IGHM						HPCAL1	0.701666	0.387747	-1.48383	0.394417	2					0	0	0	Kidney	Unswitched
-5.95381	1.39566	Kidney	FALSE	IGHM						MYADM	0.695725	0.398946	-1.48479	0.390123	2					5.20025	0	2.61099	Kidney	Unswitched
-3.83338	-2.33095	Kidney	FALSE	IGHM						CHD1	0.664137	0.456544	-1.48838	0.367702	2					0	0	0	Kidney	Unswitched
0.317394	-4.34223	Kidney	FALSE	IGHM						DENND4B	0.675019	0.427444	-1.4877	0.385231	2					0	0	0	Kidney	Unswitched
-4.10477	1.47231	Kidney	FALSE	IGHM						DLGAP4	0.674132	0.439301	-1.48749	0.37406	2					0	0	10.0395	Kidney	Unswitched
7.34164	0.642819	Kidney	TRUE	IGHG2						KLF2	0.7361	0.329134	-1.47667	0.411434	2					7.02387	7.08232	0	Kidney	Switched
1.64269	-3.73868	Kidney	FALSE	IGHM						WIPI1	0.629607	0.382361	-1.49223	0.48026	2					0	0	0	Kidney	Unswitched
1.83179	2.52239	Kidney	FALSE	IGHM						TXNIP	0.68132	0.351465	-1.48566	0.452873	2					0	0	0	Kidney	Unswitched
5.88125	2.5796	Kidney	FALSE	IGHM						DDAH2	0.674037	0.317888	-1.48406	0.492134	2					8.22667	0	0	Kidney	Unswitched
-0.457856	7.45847	Kidney	TRUE	IGHG1						HLA-A	0.649254	0.344365	-1.48833	0.494715	2					7.24446	0	0	Kidney	Switched
-5.13302	4.61023	Kidney	FALSE	IGHM						ACSS1	0.593554	0.105762	-1.44327	0.743957	2					0	0	0	Kidney	Unswitched
-1.95972	-2.3491	Kidney	FALSE	IGHM						RHBDD1	0.605496	0.185936	-1.46474	0.673306	2					0	0	0	Kidney	Unswitched
-4.41967	-1.98286	Kidney	FALSE	IGHM						HLA-H	0.549674	0.231714	-1.4721	0.690713	2					0	0	0	Kidney	Unswitched
1.68206	3.07672	Kidney	TRUE	IGHG1						UBAP1L	0.706572	0.0548213	-1.43138	0.669991	2					6.12533	0	0	Kidney	Switched
0.848083	-2.21296	Kidney	FALSE	IGHM						GAB2	0.75321	0.183196	-1.45833	0.521919	2					7.94169	0	10.181	Kidney	Unswitched
-9.36046	-4.37167	Kidney	FALSE	IGHM						EMSY	0.69145	0.19449	-1.46562	0.57968	2					7.00488	0	0	Kidney	Unswitched
1.87929	-3.15606	Kidney	FALSE	IGHM						ACAP1	0.677808	0.154879	-1.45795	0.625267	2					3.58389	9.09752	1.90603	Kidney	Unswitched
0.986488	5.45919	Kidney	TRUE	IGHG1						MRPS31P5	0.834912	0.111838	-1.43313	0.486377	2					3.12549	4.43332	0	Kidney	Switched
-3.32889	-3.26534	Kidney	FALSE	IGHM						CXCL16	0.889303	0.00880393	-1.39925	0.501148	2					0	4.06605	0	Kidney	Unswitched
-4.4839	-2.33542	Kidney	FALSE	IGHM						NUDT16P1	0.839975	0.0434328	-1.41699	0.533578	2					0	8.43151	0	Kidney	Unswitched
-2.42855	-2.10292	Kidney	FALSE	IGHD						NR1D2	0.845946	0.24384	-1.44797	0.358186	2					0	0	0	Kidney	Unswitched
-3.82041	0.321008	Kidney	FALSE	IGHM						TLE3	0.918662	0.121414	-1.41459	0.374511	2					0	8.27775	0	Kidney	Unswitched
-0.116077	7.06828	Kidney	TRUE	IGHG1						TRPM7	0.978898	0.188286	-1.39758	0.230395	2					4.91496	1.96968	7.22649	Kidney	Switched
1.73811	-2.34716	Kidney	FALSE	IGHM						EEF1GP1	1.03249	0.123195	-1.36873	0.213044	2					8.06758	8.55397	0	Kidney	Unswitched
-7.78602	0.945626	Kidney	FALSE	IGHD						TLR2	1.06866	0.0871156	-1.3468	0.191026	2					5.06547	0	0	Kidney	Unswitched
-4.72493	4.6064	Kidney	FALSE	IGHM						CAPN3	1.11875	0.208265	-1.30559	-0.0214231	2					7.28378	0	0	Kidney	Unswitched
1.98907	-0.614899	Kidney	FALSE	IGHM						ZNF169	1.05482	0.264771	-1.34776	0.0281746	2					0	7.3961	0	Kidney	Unswitched
2.44617	-1.93017	Kidney	TRUE	IGHG2						SLC25A43	1.08444	0.271902	-1.32247	-0.0338737	2					0	7.80041	0	Kidney	Switched
3.03542	-1.57767	Kidney	TRUE	IGHG1						RASA3	1.01526	0.264638	-1.37485	0.0949518	2					8.75336	2.55889	0	Kidney	Switched
-8.21836	-1.411	Kidney	FALSE	IGHM						BTN3A3	0.940109	0.405452	-1.39615	0.050592	2					0	0	0	Kidney	Unswitched
1.16561	4.87416	Kidney	TRUE	IGHG1						ABCC10	0.927613	0.390567	-1.40682	0.0886381	2					0	0	0	Kidney	Switched
3.26313	-0.0285607	Kidney	FALSE	IGHM						KIAA1109	0.972575	0.379651	-1.3817	0.0294744	2					0	9.18465	0	Kidney	Unswitched
-4.14582	-2.00008	Kidney	FALSE	IGHM						CXorf21	0.960661	0.361611	-1.39331	0.0710416	2					0	0	0	Kidney	Unswitched
-8.06024	3.13168	Kidney	FALSE	IGHM						CCND2	1.00876	0.410855	-1.34461	-0.0750008	2					0	0	0	Kidney	Unswitched
-4.83314	0.718275	Kidney	FALSE	IGHM						FLG2	0.977233	0.460807	-1.35096	-0.0870812	2					0	0	0	Kidney	Unswitched
-0.23057	0.461294	Kidney	FALSE	IGHM						TBC1D9	0.981561	0.505983	-1.32434	-0.163199	2					0	0	7.36521	Kidney	Unswitched
1.91058	7.02302	Kidney	TRUE	IGHG1						RIPK1	0.974172	0.524774	-1.32052	-0.17843	2					0	7.73391	0	Kidney	Switched
-4.05778	-1.87823	Kidney	FALSE	IGHM						PPP1R15A	0.905651	0.534833	-1.37456	-0.0659287	2					2.55055	0	10.6608	Kidney	Unswitched
-0.683714	-1.985	Kidney	FALSE	IGHM						GNG7	0.955969	0.490863	-1.35528	-0.0915472	2					9.1489	0	0	Kidney	Unswitched
-1.51113	-1.15156	Kidney	FALSE	IGHM						SQSTM1	0.935354	0.511614	-1.36243	-0.0845385	2					9.85079	0	0	Kidney	Unswitched
-4.06751	-0.0755715	Kidney	FALSE	IGHM						RAB11FIP4	0.876793	0.319389	-1.43886	0.242682	2					0	2.2845	0	Kidney	Unswitched
1.27278	-2.01272	Kidney	FALSE	IGHM						C8orf37	0.925465	0.296361	-1.42	0.198178	2					0	0	6.3041	Kidney	Unswitched
-5.08659	-0.365511	Kidney	FALSE	IGHM						DENND5A	0.824694	0.387812	-1.45313	0.240622	2					0	0	0	Kidney	Unswitched
-7.99473	2.95583	Kidney	FALSE	IGHM						TRAF3	0.77306	0.413147	-1.46722	0.281008	2					0	0	0	Kidney	Unswitched
2.05494	6.30987	Kidney	FALSE	IGHM						CGAS	0.765952	0.445152	-1.4663	0.255196	2					8.17027	0	0	Kidney	Unswitched
2.0423	-2.36869	Kidney	FALSE	IGHM						KLF6	0.762642	0.589188	-1.43668	0.0848451	2					0	9.77132	0	Kidney	Unswitched
-6.14396	0.353198	Kidney	FALSE	IGHM						JADE3	0.776103	0.566818	-1.43784	0.0949154	2					0	0	0	Kidney	Unswitched
2.19411	-1.27518	Kidney	FALSE	IGHM						ADA2	0.769223	0.611999	-1.42541	0.0441899	2					8.40753	9.94177	10.5132	Kidney	Unswitched
-5.77585	2.00515	Kidney	FALSE	IGHM						SIGLEC6	0.786729	0.583102	-1.42749	0.0576581	2					0	0	11.0431	Kidney	Unswitched
5.01791	0.623691	Kidney	TRUE	IGHG1						RBM26	0.775354	0.530046	-1.44826	0.142863	2					0	0	4.57893	Kidney	Switched
-7.68217	0.291537	Kidney	FALSE	IGHM						SP140	0.757452	0.548152	-1.45077	0.145162	2					0	7.48384	6.32396	Kidney	Unswitched
4.65606	-0.0679756	Kidney	TRUE	IGHG2						PCED1A	0.814818	0.534479	-1.42967	0.0803688	2					0	0	0	Kidney	Switched
2.97546	-2.49473	Kidney	FALSE	IGHM						SPIDR	0.808457	0.521104	-1.43646	0.106901	2					8.36187	2.49043	2.49043	Kidney	Unswitched
6.82974	-0.652125	Kidney	FALSE	IGHM						CNPY3	0.878973	0.490439	-1.40901	0.0395972	2					7.12931	0	0	Kidney	Unswitched
2.64361	-1.48767	Kidney	FALSE	IGHM						FILIP1L	0.900995	0.509269	-1.38866	-0.0216012	2					3.03689	5.34482	2.20276	Kidney	Unswitched
-0.25195	-0.903972	Kidney	TRUE	IGHA1						GPR183	0.869549	0.528063	-1.40179	0.00417776	2					7.24341	0	0	Kidney	Switched
-6.13799	-1.86764	Kidney	FALSE	IGHM						AC116533.1	0.881729	0.514666	-1.39917	0.00277081	2					0	4.09796	0	Kidney	Unswitched
0.277863	-4.94176	Kidney	FALSE	IGHM						AL590764.2	0.87424	0.418447	-1.429	0.136308	2					0	0	0	Kidney	Unswitched
-5.62471	0.228635	Kidney	FALSE	IGHM						PNRC1	0.852392	0.475667	-1.42734	0.0992853	2					0	0	0	Kidney	Unswitched
-6.49541	0.198153	Kidney	FALSE	IGHM						ACP5	0.834521	0.46211	-1.4387	0.142064	2					0	0	0	Kidney	Unswitched
-4.29353	0.233508	Kidney	FALSE	IGHM						CEP89	0.832549	0.479809	-1.43576	0.123405	2					0	0	0	Kidney	Unswitched
-2.63775	-1.48969	Kidney	FALSE	IGHM						CASP10	0.717076	0.656601	-1.43222	0.0585414	2					0	0	0	Kidney	Unswitched
-1.49987	-0.309268	Kidney	FALSE	IGHM						AC244452.3	0.682743	0.671157	-1.44079	0.0868859	2					0	0	0	Kidney	Unswitched
4.6362	1.04564	Kidney	FALSE	IGHM						CELF2	0.582762	0.735644	-1.44981	0.131405	2					0	8.97827	0	Kidney	Unswitched
2.79798	4.38262	Kidney	TRUE	IGHG1						CASP8	0.602337	0.730021	-1.44614	0.11378	2					6.21167	0	0	Kidney	Switched
0.225751	-1.5575	Kidney	FALSE	IGHM						CIITA	0.640979	0.656757	-1.45997	0.162229	2					7.95802	7.15501	0	Kidney	Unswitched
-2.09081	-3.94115	Kidney	FALSE	IGHM						CTSB	0.615502	0.698758	-1.45376	0.139505	2					0	0	0	Kidney	Unswitched
5.88521	-1.9033	Kidney	TRUE	IGHG1						ZNF17	0.605773	0.691494	-1.45901	0.161744	2					0	0	9.89842	Kidney	Switched
-1.86465	-0.0588799	Kidney	FALSE	IGHM						ANKRD12	0.840197	0.613896	-1.38279	-0.0712994	2					0	5.62046	0	Kidney	Unswitched
2.71897	0.303425	Kidney	TRUE	IGHG1						CCDC50	0.780253	0.63658	-1.40922	-0.00760896	2					5.08044	0	10.7522	Kidney	Switched
-0.443274	-4.40519	Kidney	FALSE	IGHD						PDE8A	0.755366	0.681139	-1.40152	-0.0349889	2					0	0	0	Kidney	Unswitched
3.85369	0.846677	Kidney	TRUE	IGHG1						FNDC3A	0.702067	0.75976	-1.38719	-0.0746362	2					4.3492	0	10.3722	Kidney	Switched
8.09576	7.01774	Kidney	FALSE	IGHM						NR4A1	0.695477	0.726912	-1.40988	-0.0125118	2					7.5537	0	6.24325	Kidney	Unswitched
-2.64402	-1.45279	Kidney	FALSE	IGHM						ARHGAP4	0.707519	0.728751	-1.40257	-0.0336989	2					0	0	5.53192	Kidney	Unswitched
2.19011	4.00935	Kidney	TRUE	IGHG1						RIC3	0.665964	0.721696	-1.42624	0.0385784	2					7.16437	0	0	Kidney	Switched
-2.78241	0.378352	Kidney	FALSE	IGHM						RALGPS2	0.637113	0.782299	-1.40782	-0.0115904	2					8.84365	0	8.26026	Kidney	Unswitched
5.77583	-0.994996	Kidney	TRUE	IGHA1						ITPK1	0.633696	0.768978	-1.41665	0.013979	2					7.17477	9.78697	10.5373	Kidney	Switched
-6.03022	-3.05334	Tonsil	FALSE	IGHM						BMPR2	0.734575	0.862554	-1.26813	-0.328994	2					0	0	0	Tonsil	Unswitched
-7.2952	3.85763	Tonsil	FALSE	IGHM						NBPF10	0.702274	0.903745	-1.25045	-0.355567	2					0	0	0	Tonsil	Unswitched
-1.91434	-15.5651	Tonsil	TRUE	IGHA1						MT-CO1	0.700031	0.896566	-1.26282	-0.333776	2					0	0	9.41985	Tonsil	Switched
-4.84817	3.62546	Tonsil	TRUE	IGHG1						ZBTB18	0.67195	0.868279	-1.32167	-0.218562	2					0	0	0	Tonsil	Switched
-10.0168	2.87694	Tonsil	FALSE	IGHM						ZNF761	0.6417	0.916148	-1.29634	-0.261503	2					0	0	0	Tonsil	Unswitched
-9.57544	-1.46517	Tonsil	FALSE	IGHM						BCL2	0.767099	0.759085	-1.3422	-0.183986	2					0	0	0	Tonsil	Unswitched
-1.77096	-15.8179	Tonsil	TRUE	IGHG1						DISP1	0.750881	0.771291	-1.34537	-0.176799	2					7.23431	0	8.18077	Tonsil	Switched
-1.07841	-14.525	Tonsil	TRUE	IGHG1						KMT2D	0.772863	0.763722	-1.33348	-0.20311	2					0	0	9.50393	Tonsil	Switched
0.420313	0.47411	Tonsil	FALSE	IGHM						DEXI	0.776247	0.774827	-1.32059	-0.230484	2					3.75185	0	0	Tonsil	Unswitched
-7.13851	-1.16744	Tonsil	FALSE	IGHM						SIK1	0.707608	0.858651	-1.30054	-0.265719	2					0	0	0	Tonsil	Unswitched
-9.01101	-0.47552	Tonsil	FALSE	IGHM						NCOR1	0.739157	0.822415	-1.309	-0.252568	2					4.80241	0	0	Tonsil	Unswitched
-3.16931	6.75033	Tonsil	TRUE	IGHG1						MGRN1	0.74968	0.822733	-1.29848	-0.273933	2					0	0	0	Tonsil	Switched
-2.50771	-5.4196	Tonsil	FALSE	IGHM						MT-ND4L	0.759873	0.826556	-1.28363	-0.302796	2					0	5.96797	0	Tonsil	Unswitched
-1.41951	-13.4104	Tonsil	TRUE	IGHG3						WASH5P	0.778246	0.810253	-1.28218	-0.306316	2					0	0	9.40257	Tonsil	Switched
-2.6744	-0.501032	Tonsil	FALSE	IGHM						MTND2P28	0.791563	0.789004	-1.29119	-0.289381	2					0	0	0	Tonsil	Unswitched
-1.3901	-15.3064	Tonsil	TRUE	IGHG1						FTL	0.809037	0.763214	-1.29944	-0.272815	2					0	0	0	Tonsil	Switched
-2.62197	-15.033	Tonsil	TRUE	IGHG1						LDB1	0.557694	0.926782	-1.34565	-0.138824	2					0	0	6.91699	Tonsil	Switched
-0.995296	-16.2402	Tonsil	TRUE	IGHG1						GRK3	0.476606	0.988981	-1.33312	-0.132465	2					0	0	5.29839	Tonsil	Switched
-3.05428	-6.3063	Tonsil	FALSE	IGHM						ZSCAN32	0.513116	0.979065	-1.32265	-0.16953	2					0	7.10629	6.8039	Tonsil	Unswitched
-0.854836	-6.86346	Tonsil	FALSE	IGHM						SIGLEC5	0.42663	1.04548	-1.30236	-0.169748	2					7.89522	0	5.91329	Tonsil	Unswitched
-1.56912	-15.9656	Tonsil	TRUE	IGHG1						ZNF649	0.556964	0.985104	-1.286	-0.25607	2					0	0	5.85547	Tonsil	Switched
3.57799	-3.41673	Tonsil	FALSE	IGHM						GUSBP1	0.536599	0.992647	-1.29255	-0.236694	2					10.517	8.54051	2.38401	Tonsil	Unswitched
-2.80415	-4.73568	Tonsil	FALSE	IGHM						MAML2	0.489588	1.01636	-1.29767	-0.208274	2					0	0	10.0127	Tonsil	Unswitched
-1.80363	-14.6827	Tonsil	TRUE	IGHG1						SLC25A29	0.521269	0.993083	-1.30281	-0.21154	2					3.59158	0	10.0072	Tonsil	Switched
6.63268	-1.70494	Tonsil	FALSE	IGHM						PLBD1	0.664077	0.830669	-1.3605	-0.134241	2					0	0	2.90038	Tonsil	Unswitched
-1.87628	-8.87572	Tonsil	FALSE	IGHM						PGGHG	0.631002	0.848815	-1.36697	-0.112844	2					0	0	10.6439	Tonsil	Unswitched
-1.8774	-8.873	Tonsil	FALSE	IGHM						FXYD5	0.629994	0.857417	-1.36086	-0.126556	2					0	0	6.06997	Tonsil	Unswitched
-2.90708	-5.41871	Tonsil	FALSE	IGHM						MTCO1P12	0.612182	0.888257	-1.34628	-0.15416	2					0	0	0	Tonsil	Unswitched
-2.56206	-14.2668	Tonsil	TRUE	IGHG2						ZNF846	0.655066	0.859265	-1.34281	-0.171524	2					0	0	10.5938	Tonsil	Switched
-0.971696	-16.2764	Tonsil	FALSE	IGHM						RSRP1	0.621452	0.820069	-1.39244	-0.0490852	2					0	0	4.06404	Tonsil	Unswitched
-2.3716	-15.7588	Tonsil	TRUE	IGHG3						SUGT1P3	0.579954	0.829126	-1.40577	-0.00330829	2					0	0	8.93538	Tonsil	Switched
-2.06281	-15.3335	Tonsil	TRUE	IGHG1						ZFP36	0.503169	0.936902	-1.36507	-0.0750021	2					2.59753	0	5.18457	Tonsil	Switched
-1.07103	-16.1715	Tonsil	FALSE	IGHM						CABYR	0.541806	0.882511	-1.38791	-0.0364076	2					0	0	3.98732	Tonsil	Unswitched
-1.86922	-14.8099	Tonsil	TRUE	IGHG1						NAA35	0.585285	0.677091	-1.4685	0.206127	2					0	0	4.51742	Tonsil	Switched
-0.987295	-5.03899	Tonsil	FALSE	IGHM						ADD1	0.54834	0.673638	-1.4767	0.254725	2					4.26888	6.52966	4.26888	Tonsil	Unswitched
-0.81169	-4.92384	Tonsil	FALSE	IGHM						CD44	0.584174	0.628128	-1.48061	0.268308	2					0	0	0	Tonsil	Unswitched
4.34945	-9.92446	Tonsil	FALSE	IGHM						HMBOX1	0.583671	0.638804	-1.47843	0.255953	2					0	0	2.56649	Tonsil	Unswitched
4.3518	-9.9312	Tonsil	FALSE	IGHM						MLKL	0.676406	0.602241	-1.46465	0.185998	2					0	0	0	Tonsil	Unswitched
-1.88175	-15.2687	Tonsil	TRUE	IGHG3						CHD2	0.638407	0.599915	-1.47526	0.23694	2					0	0	5.75338	Tonsil	Switched
-1.89592	-4.2854	Tonsil	FALSE	IGHM						FAM3B	0.613287	0.622745	-1.47597	0.239942	2					0	0	6.3536	Tonsil	Unswitched
-1.63676	-15.2606	Tonsil	TRUE	IGHG1						FGD2	0.567642	0.611192	-1.48647	0.307634	2					0	0	5.68509	Tonsil	Switched
-1.32518	-14.2783	Tonsil	TRUE	IGHG1						WDR36	0.535059	0.630691	-1.48743	0.321684	2					0	0	9.7001	Tonsil	Switched
-0.881208	-6.55879	Tonsil	FALSE	IGHM						GANC	0.51182	0.617214	-1.49181	0.362771	2					0	0	4.46994	Tonsil	Unswitched
-0.414698	-2.00474	Tonsil	FALSE	IGHM						TSC22D3	0.553577	0.588986	-1.49159	0.349023	2					0	0	0	Tonsil	Unswitched
-8.83732	1.64688	Tonsil	FALSE	IGHM						RGPD6	0.640961	0.519492	-1.48741	0.326959	2					6.6442	8.44122	0	Tonsil	Unswitched
-5.66061	3.54562	Tonsil	FALSE	IGHM						SP110	0.624271	0.565668	-1.48444	0.294505	2					0	0	0	Tonsil	Unswitched
-11.147	0.444666	Tonsil	FALSE	IGHM						BANK1	0.549305	0.553872	-1.49578	0.392602	2					5.3985	0	7.37262	Tonsil	Unswitched
4.35884	-9.92492	Tonsil	FALSE	IGHM						FOSB	0.602816	0.514718	-1.49344	0.375909	2					0	0	3.06734	Tonsil	Unswitched
4.35822	-9.92633	Tonsil	FALSE	IGHM						TMEM63A	0.598715	0.547391	-1.49096	0.344859	2					0	0	0	Tonsil	Unswitched
-4.45268	-6.87601	Tonsil	FALSE	IGHM						TNFRSF1B	0.409961	0.63939	-1.49229	0.442935	2					0	0	0	Tonsil	Unswitched
-1.10862	-15.7009	Tonsil	FALSE	IGHM						RNF213	0.361636	0.630596	-1.49093	0.498697	2					8.74752	2.38724	0	Tonsil	Unswitched
0.0390251	-13.451	Tonsil	FALSE	IGHM						TRAF5	0.390452	0.621454	-1.49321	0.481306	2					0	0	0	Tonsil	Unswitched
-0.127505	-13.5948	Tonsil	FALSE	IGHM						HEATR5A	0.366505	0.721502	-1.48028	0.392273	2					3.30177	0	3.30177	Tonsil	Unswitched
-1.16114	-14.4318	Tonsil	TRUE	IGHG1						SCARB2	0.340193	0.739918	-1.4764	0.396286	2					0	0	9.01148	Tonsil	Switched
-1.64841	-15.2093	Tonsil	TRUE	IGHG1						CERKL	0.470034	0.615512	-1.49435	0.408807	2					3.16632	0	10.1183	Tonsil	Switched
-3.00163	-15.6621	Tonsil	TRUE	IGHG3						RIPOR1	0.470666	0.677733	-1.48517	0.336773	2					0	0	10.4004	Tonsil	Switched
-2.20011	-14.2646	Tonsil	TRUE	IGHG3						TRAF6	0.43358	0.719705	-1.47914	0.325854	2					0	0	8.36165	Tonsil	Switched
-5.95332	-8.75332	Tonsil	FALSE	IGHM						GLMP	0.427677	0.684462	-1.48617	0.374032	2					0	3.19677	11.638	Tonsil	Unswitched
-5.94732	-8.76129	Tonsil	FALSE	IGHM						AFF1	0.427212	0.699183	-1.48359	0.357196	2					0	9.15108	9.37311	Tonsil	Unswitched
-2.43095	-14.3394	Tonsil	TRUE	IGHG1						PLAC8	0.3463	0.83554	-1.45219	0.270352	2					0	0	2.77212	Tonsil	Switched
-1.63121	-15.7024	Tonsil	TRUE	IGHG3						SELL	0.381469	0.815157	-1.45681	0.260187	2					0	0	8.75259	Tonsil	Switched
-2.61261	-6.26802	Tonsil	FALSE	IGHM						TNRC6B	0.393131	0.772137	-1.46873	0.303461	2					0	0	5.72974	Tonsil	Unswitched
-1.00267	-13.7029	Tonsil	FALSE	IGHM						RNF130	0.350947	0.798511	-1.46315	0.313693	2					0	0	9.77615	Tonsil	Unswitched
-7.19201	1.32045	Tonsil	FALSE	IGHM						ING5	0.371344	0.789866	-1.46492	0.303705	2					0	8.63391	8.06862	Tonsil	Unswitched
-8.14862	-2.50337	Tonsil	FALSE	IGHM						ACACB	0.410912	0.82996	-1.44882	0.207947	2					0	0	0	Tonsil	Unswitched
-1.63904	0.440078	Tonsil	FALSE	IGHM						FCMR	0.465608	0.743673	-1.47037	0.26109	2					0	0	0	Tonsil	Unswitched
-8.72414	-1.47538	Tonsil	FALSE	IGHM						PDE4B	0.433929	0.770567	-1.46611	0.261616	2					0	0	10.4425	Tonsil	Unswitched
-2.59696	0.599971	Tonsil	FALSE	IGHM						FOXJ2	0.448995	0.762592	-1.46686	0.255277	2					0	0	10.0037	Tonsil	Unswitched
-1.96177	-15.6473	Tonsil	TRUE	IGHG1						NLRP1	0.499958	0.800425	-1.44513	0.14475	2					0	0	8.9489	Tonsil	Switched
-0.463221	-14.4803	Tonsil	FALSE	IGHM						ARHGAP24	0.543039	0.769885	-1.44719	0.134266	2					8.481	0	8.43096	Tonsil	Unswitched
-1.45791	-14.7956	Tonsil	TRUE	IGHG1						CD24	0.501292	0.717359	-1.47291	0.254256	2					0	0	10.099	Tonsil	Switched
-0.818714	-14.6678	Tonsil	FALSE	IGHM						RREB1	0.49834	0.710133	-1.4752	0.266731	2					0	0	9.85377	Tonsil	Unswitched
-2.35343	-13.7064	Tonsil	TRUE	IGHG1						ITGA4	0.530209	0.738502	-1.4616	0.192892	2					0	0	11.1234	Tonsil	Switched
-1.90512	-14.1443	Tonsil	TRUE	IGHG1						CDC42SE1	0.538173	0.708368	-1.46934	0.222794	2					0	0	10.6549	Tonsil	Switched
-1.04178	-5.73367	Tonsil	FALSE	IGHM						ZNF394	0.402349	0.93123	-1.40222	0.0686394	2					0	9.29977	0	Tonsil	Unswitched
1.87695	-1.61395	Tonsil	FALSE	IGHM						TUBE1	0.501114	0.865804	-1.4132	0.0462794	2					0	2.97647	0	Tonsil	Unswitched
-10.5665	1.9918	Tonsil	FALSE	IGHM						SENP7	0.422204	0.882975	-1.42407	0.118887	2					0	0	2.61442	Tonsil	Unswitched
-8.63284	1.59881	Tonsil	FALSE	IGHM						SIDT2	0.46083	0.854957	-1.42959	0.113805	2					0	0	0	Tonsil	Unswitched
-7.41495	4.12086	Tonsil	FALSE	IGHM						ZFYVE26	0.449481	0.874732	-1.42238	0.0981702	2					0	0	8.72975	Tonsil	Unswitched
-2.20841	-13.6961	Tonsil	TRUE	IGHG3						CASP1	0.332268	1.01626	-1.36258	0.0140486	2					0	0	10.1433	Tonsil	Switched
-2.07925	-4.93036	Tonsil	FALSE	IGHM						TRMT10B	0.382327	0.984981	-1.37245	0.00513967	2					4.45698	0	0	Tonsil	Unswitched
-7.7538	-3.77157	Tonsil	FALSE	IGHM						ICAM2	0.369926	0.9691	-1.38628	0.0472521	2					0	0	9.51575	Tonsil	Unswitched
-1.50899	-14.7692	Tonsil	TRUE	IGHG1						MACF1	0.309617	0.956671	-1.40359	0.137302	2					0	2.10748	9.14696	Tonsil	Switched
-1.99682	-15.6171	Tonsil	TRUE	IGHA1						NR4A3	0.323016	0.949929	-1.4056	0.13265	2					0	0	7.48204	Tonsil	Switched
-2.12682	-0.768658	Kidney	FALSE	IGHM						DOCK10	0.317296	0.924775	-1.41876	0.176694	2					0	0	2.72091	Kidney	Unswitched
4.26246	0.690378	Kidney	FALSE	IGHM						CCR6	0.290461	0.925946	-1.42013	0.203718	2					5.74993	9.15836	2.17664	Kidney	Unswitched
-0.978979	-0.670671	Kidney	FALSE	IGHM						FHL2	0.243822	0.800076	-1.45885	0.414952	2					0	0	2.3806	Kidney	Unswitched
3.48345	-1.73052	Kidney	FALSE	IGHM						MTSS1	0.267156	0.818371	-1.45647	0.370941	2					5.91497	0	1.83991	Kidney	Unswitched
6.32177	-4.47603	Kidney	FALSE	IGHM						LY9	0.26939	0.82099	-1.45594	0.365563	2					5.79865	6.75119	9.4537	Kidney	Unswitched
1.15139	-0.647282	Kidney	FALSE	IGHM						PARP15	0.326549	0.802149	-1.46239	0.333689	2					4.24585	5.68155	2.19992	Kidney	Unswitched
-5.23778	-3.76437	Kidney	FALSE	IGHM						CD55	0.314071	0.831093	-1.45433	0.309161	2					0	0	5.95683	Kidney	Unswitched
0.153593	-2.97853	Kidney	FALSE	IGHM						ZNF420	0.301282	0.821387	-1.45698	0.334311	2					0	0	6.15414	Kidney	Unswitched
-0.928269	-5.99021	Kidney	FALSE	IGHM						GSAP	0.300641	0.876602	-1.43957	0.262328	2					0	0	3.17266	Kidney	Unswitched
-4.48004	-1.09972	Kidney	FALSE	IGHM						PLCB2	0.256462	0.858916	-1.44495	0.329569	2					0	0	2.84245	Kidney	Unswitched
3.81411	4.43794	Kidney	TRUE	IGHG1						SLC12A6	0.171599	0.874482	-1.43372	0.387644	2					0	0	2.49163	Kidney	Switched
6.35008	-3.07806	Kidney	FALSE	IGHM						TENT5C	0.148595	0.928282	-1.4149	0.338025	2					8.08799	0	2.37038	Kidney	Unswitched
5.83696	4.8821	Kidney	TRUE	IGHG3						INTS6L	0.162467	0.922623	-1.41823	0.333145	2					0	3.13919	2.2943	Kidney	Switched
4.30295	2.13072	Kidney	TRUE	IGHA1						SLC2A3	0.219136	0.973178	-1.40055	0.208237	2					2.31005	0	2.31005	Kidney	Switched
0.0132639	-1.20298	Kidney	FALSE	IGHM						ZNF528	0.213673	0.951552	-1.41027	0.24504	2					0	0	2.23958	Kidney	Unswitched
-3.72976	-4.53797	Kidney	FALSE	IGHM						MINDY2	0.155771	1.01388	-1.37973	0.210081	2					0	0	2.79124	Kidney	Unswitched
5.33145	-3.99478	Kidney	FALSE	IGHM						LBH	0.153687	0.975757	-1.39733	0.267881	2					5.90452	0	1.87866	Kidney	Unswitched
-0.159385	-1.02441	Kidney	FALSE	IGHM						DIP2B	-0.0428781	0.855622	-1.39019	0.577446	2					3.29463	0	2.43464	Kidney	Unswitched
3.55746	-4.39106	Kidney	FALSE	IGHM						AL031708.1	-0.116343	0.947576	-1.34918	0.51795	2					0	0	2.57522	Kidney	Unswitched
2.33989	1.49891	Kidney	FALSE	IGHM						FAM117B	-0.110472	0.918827	-1.35729	0.548932	2					0	0	3.10853	Kidney	Unswitched
4.90612	-4.46663	Kidney	FALSE	IGHM						S1PR1	-0.188695	1.03301	-1.2999	0.455583	2					6.50691	7.06735	2.20093	Kidney	Unswitched
-0.663103	-1.78856	Kidney	FALSE	IGHM						PECAM1	-0.0366804	0.99424	-1.3596	0.402038	2					0	2.68474	9.32575	Kidney	Unswitched
-7.35333	-0.771873	Kidney	FALSE	IGHM						ZNF791	-0.281332	1.06032	-1.25354	0.474552	2					0	0	2.2809	Kidney	Unswitched
-4.43455	-3.00742	Kidney	FALSE	IGHM						AKAP6	-0.339917	1.06454	-1.22506	0.500434	2					0	0	2.29715	Kidney	Unswitched
1.86308	0.507069	Kidney	FALSE	IGHM						LIX1	-0.359573	1.07076	-1.21329	0.5021	2					4.59646	0	1.96311	Kidney	Unswitched
-2.67996	-0.587104	Kidney	FALSE	IGHM						HEATR6	-0.292384	0.894526	-1.28419	0.682048	2					5.55756	0	2.48792	Kidney	Unswitched
-1.03962	-2.61276	Kidney	FALSE	IGHM						NIBAN3	-0.344679	0.897161	-1.25698	0.704493	2					0	3.10873	3.10873	Kidney	Unswitched
4.97608	-3.69754	Kidney	FALSE	IGHM						GLG1	-0.279416	0.955896	-1.28147	0.604994	2					2.57987	0	1.80299	Kidney	Unswitched
2.08483	-1.04925	Kidney	FALSE	IGHM						TMEM132A	-0.213348	0.934835	-1.31476	0.593273	2					0	0	3.94805	Kidney	Unswitched
4.9056	-0.00369605	Kidney	FALSE	IGHM						ZNF224	-0.610224	1.00526	-1.07474	0.679705	2					0	9.28898	2.0827	Kidney	Unswitched
3.55475	3.76153	Kidney	TRUE	IGHG2						CLEC17A	-0.535798	0.965713	-1.13363	0.703712	2					5.4478	0	3.12993	Kidney	Switched
0.409603	-0.473664	Kidney	FALSE	IGHM						RASA2	-0.398402	0.872744	-1.22891	0.754568	2					6.40158	7.24197	2.11824	Kidney	Unswitched
1.91551	0.470062	Kidney	FALSE	IGHM						FCER2	-0.431034	0.794862	-1.21056	0.84673	2					5.76267	0	2.04783	Kidney	Unswitched
6.88867	1.26625	Kidney	FALSE	IGHM						SSH2	-0.447169	0.824072	-1.20085	0.823951	2					6.86134	0	2.2383	Kidney	Unswitched
-4.96809	-2.10865	Kidney	FALSE	IGHM						CD84	-0.43811	0.848409	-1.20617	0.795872	2					0	6.70489	2.97968	Kidney	Unswitched
-3.70307	-4.90396	Kidney	FALSE	IGHM						ARSK	-0.190643	0.834793	-1.33679	0.692645	2					0	0	10.6005	Kidney	Unswitched
2.55421	0.929385	Kidney	FALSE	IGHM						AUTS2	-0.153052	0.711301	-1.35495	0.796702	2					5.42172	10.052	2.99593	Kidney	Unswitched
4.22782	-3.24279	Kidney	FALSE	IGHM						AHSA2P	-0.17483	0.770857	-1.34625	0.750221	2					2.01496	0	2.01496	Kidney	Unswitched
-4.99077	-3.646	Kidney	FALSE	IGHM						ZNF567	-0.393823	0.594217	-1.21189	1.0115	2					0	0	2.22057	Kidney	Unswitched
1.03432	-0.124066	Kidney	FALSE	IGHM						ATP1B4	-0.314288	0.567423	-1.25511	1.00198	2					0	9.32184	4.99066	Kidney	Unswitched
1.0368	3.73504	Kidney	TRUE	IGHG1						CREB3L2	-0.422594	0.720874	-1.21151	0.913233	2					0	0	10.0191	Kidney	Switched
5.93781	-4.63449	Kidney	FALSE	IGHM						BTLA	-0.364301	0.741984	-1.24842	0.870739	2					5.95859	0	2.5127	Kidney	Unswitched
0.516828	1.90048	Kidney	FALSE	IGHM						SEMA4F	-0.28943	0.723054	-1.28905	0.855431	2					2.76661	6.14284	9.55047	Kidney	Unswitched
6.73848	1.23521	Kidney	FALSE	IGHM						CXCR4	-0.278173	0.646785	-1.28802	0.919404	2					5.44476	3.43567	2.0954	Kidney	Unswitched
1.68196	4.64697	Kidney	TRUE	IGHG3						TCFL5	0.278433	0.193155	-1.4135	0.941909	2					0	0	2.43912	Kidney	Switched
-3.47538	0.536729	Kidney	FALSE	IGHM						JMY	0.281931	0.200997	-1.41694	0.934015	2					3.41572	7.8038	2.54494	Kidney	Unswitched
4.86974	-2.10317	Kidney	FALSE	IGHM						SLC25A51	0.43851	0.145619	-1.43572	0.851592	2					0	0	1.88178	Kidney	Unswitched
4.3838	4.27487	Kidney	FALSE	IGHM						JUN	0.354857	0.228119	-1.44303	0.860057	2					2.96949	9.08797	10.0775	Kidney	Unswitched
2.82509	-5.7574	Kidney	FALSE	IGHM						FER1L4	0.358837	0.245606	-1.44857	0.844129	2					5.3544	0	2.21046	Kidney	Unswitched
-7.41433	3.0743	Kidney	FALSE	IGHM						COMP	0.221358	0.41755	-1.45359	0.814687	2					0	0	2.46472	Kidney	Unswitched
-2.23149	4.71533	Kidney	TRUE	IGHG2						MX2	0.209958	0.405886	-1.44844	0.832592	2					3.63264	6.33668	2.7445	Kidney	Switched
-3.70847	-5.70071	Kidney	FALSE	IGHM						TRBC1	0.176273	0.4833	-1.4518	0.792228	2					0	0	3.05329	Kidney	Unswitched
6.99903	5.52578	Kidney	TRUE	IGHA1						TRBC2	0.258031	0.424632	-1.46385	0.781186	2					0	0	2.11302	Kidney	Switched
4.13389	-0.806211	Kidney	FALSE	IGHM						SHISAL2A	0.244239	0.457173	-1.46546	0.764047	2					7.9687	0	1.93934	Kidney	Unswitched
-5.76227	-1.96805	Kidney	FALSE	IGHM						R3HDM2	0.221306	0.472712	-1.46207	0.768055	2					0	0	11.8643	Kidney	Unswitched
-2.46041	-0.831208	Kidney	FALSE	IGHM						ZNF70	0.322143	0.464925	-1.48219	0.695119	2					0	0	2.86117	Kidney	Unswitched
3.36889	-0.81247	Kidney	FALSE	IGHM						C12orf42	0.233095	0.530361	-1.47098	0.707526	2					0	0	2.46925	Kidney	Unswitched
5.24929	-3.31578	Kidney	FALSE	IGHM						JUNB	0.27664	0.5409	-1.48038	0.662844	2					0	0	2.23115	Kidney	Unswitched
7.95105	-3.36921	Kidney	FALSE	IGHM						EFCAB13	0.391527	0.5522	-1.4957	0.55197	2					8.18818	0	1.98768	Kidney	Unswitched
1.6525	-5.76947	Kidney	FALSE	IGHM						BTN3A1	0.452952	0.458368	-1.49717	0.58585	2					0	2.99601	2.99601	Kidney	Unswitched
-3.41639	0.771258	Kidney	FALSE	IGHM						SIMC1	0.465902	0.464269	-1.49823	0.568061	2					0	0	2.78051	Kidney	Unswitched
2.05727	-0.735687	Kidney	FALSE	IGHM						OPN3	0.41434	0.499016	-1.49644	0.58308	2					0	0	8.57684	Kidney	Unswitched
-4.29721	-0.574544	Kidney	FALSE	IGHM						RAB29	0.40538	0.492131	-1.49535	0.597837	2					0	3.32501	6.51118	Kidney	Unswitched
4.78014	-6.49891	Kidney	FALSE	IGHM						CAMK1D	0.38122	0.477697	-1.49191	0.632993	2					3.35246	0	7.85391	Kidney	Unswitched
3.57649	-1.54475	Kidney	FALSE	IGHM						MAP3K1	0.412748	0.468757	-1.49465	0.61314	2					3.4441	2.10251	2.10251	Kidney	Unswitched
-6.28832	-0.997876	Kidney	FALSE	IGHM						R3HDM4	0.397897	0.332695	-1.47528	0.744684	2					0	0	2.02779	Kidney	Unswitched
3.71245	4.40925	Kidney	TRUE	IGHG2						PHC3	0.374474	0.404009	-1.48321	0.704725	2					0	7.65644	1.92152	Kidney	Switched
6.65822	-4.64883	Kidney	FALSE	IGHM						DIPK2A	0.440313	0.366008	-1.48646	0.680141	2					5.15468	2.75921	1.54766	Kidney	Unswitched
6.2398	-0.249965	Kidney	FALSE	IGHM						ZNF16	0.54169	0.370219	-1.49367	0.581765	2					9.10612	9.41793	1.85081	Kidney	Unswitched
3.7816	-0.552715	Kidney	FALSE	IGHM						ZFP82	0.514066	0.350445	-1.49038	0.625864	2					9.23626	0	2.69458	Kidney	Unswitched
3.16772	0.0872213	Kidney	FALSE	IGHM						SETBP1	0.495224	0.379338	-1.49284	0.618282	2					0	0	2.6029	Kidney	Unswitched
-0.171525	2.86274	Kidney	FALSE	IGHM						ZNF33B	0.514962	0.300591	-1.48293	0.667374	2					5.22915	7.65676	2.47601	Kidney	Unswitched
6.56574	-4.23265	Kidney	FALSE	IGHM						DUSP1	0.489576	0.292309	-1.47934	0.69745	2					6.31838	3.25086	1.64608	Kidney	Unswitched
6.61609	-4.21742	Kidney	FALSE	IGHM						TMEM65	0.460756	0.2977	-1.47728	0.718827	2					7.83128	0	1.7927	Kidney	Unswitched
4.57777	-4.65264	Kidney	FALSE	IGHM						SP100	0.0736344	0.599447	-1.43397	0.760893	2					9.49645	6.20669	3.05064	Kidney	Unswitched
-3.8031	1.13134	Kidney	FALSE	IGHM						ABHD6	0.101998	0.555831	-1.43893	0.781104	2					2.61485	7.88738	2.61485	Kidney	Unswitched
2.38083	-5.14217	Kidney	FALSE	IGHM						CD69	-0.0149742	0.589785	-1.40247	0.827657	2					9.19578	0	3.90096	Kidney	Unswitched
6.62993	-7.45884	Kidney	FALSE	IGHM						ZNF891	0.0425667	0.531447	-1.41639	0.842375	2					2.76262	0	0	Kidney	Unswitched
6.69937	-7.24107	Kidney	FALSE	IGHM						P2RX1	0.0353482	0.576106	-1.41926	0.807806	2					9.58272	0	0	Kidney	Unswitched
6.73824	-7.00386	Kidney	FALSE	IGHM						HVCN1	0.0164529	0.765324	-1.41764	0.635859	2					7.33356	0	0	Kidney	Unswitched
-0.365694	8.3685	Kidney	FALSE	IGHM						PLCB1	0.0100876	0.762114	-1.41589	0.643689	2					2.48766	8.63425	0	Kidney	Unswitched
1.90674	7.55882	Kidney	TRUE	IGHA1						ST3GAL1	0.068697	0.731154	-1.43453	0.634679	2					0	10.6927	0	Kidney	Switched
8.33617	4.534	Kidney	TRUE	IGHG1						SPOCK2	0.0499895	0.761763	-1.42758	0.615825	2					0	0	0	Kidney	Switched
7.63397	0.696914	Kidney	FALSE	IGHM						LIMD1	0.146087	0.634776	-1.45599	0.67513	2					0	2.89969	0	Kidney	Unswitched
2.33083	6.86298	Kidney	TRUE	IGHG1						NUMA1	0.147302	0.640442	-1.45638	0.668641	2					0	6.08285	7.41384	Kidney	Switched
-5.03302	7.56034	Kidney	TRUE	IGHA1						ARHGAP15	0.105641	0.629384	-1.44515	0.71012	2					8.45867	0	0	Kidney	Switched
8.68043	-0.507044	Kidney	FALSE	IGHM						NUAK2	0.0968596	0.64211	-1.44309	0.704125	2					8.62966	6.15077	0	Kidney	Unswitched
-4.94097	1.55637	Kidney	FALSE	IGHM						LRMDA	0.16685	0.838552	-1.44174	0.436334	2					0	2.57872	0	Kidney	Unswitched
4.7252	4.8266	Kidney	TRUE	IGHA1						PRKAG2	0.148682	0.83531	-1.43963	0.45564	2					7.08436	3.19599	0	Kidney	Switched
-0.181209	5.12732	Kidney	FALSE	IGHM						SMCHD1	0.165395	0.822472	-1.44479	0.45692	2					0	0	0	Kidney	Unswitched
-3.18228	5.68523	Kidney	TRUE	IGHG3						FCRL1	0.0348866	0.886406	-1.40634	0.485048	2					0	0	0	Kidney	Switched
7.30083	5.05282	Kidney	TRUE	IGHG1						APP	0.0655625	0.839291	-1.42246	0.517602	2					2.18068	0	0	Kidney	Switched
-5.09375	7.70851	Kidney	TRUE	IGHG1						C5AR1	0.117327	0.834173	-1.43432	0.482819	2					6.69248	0	0	Kidney	Switched
-1.37144	7.84186	Kidney	TRUE	IGHG3						RGPD5	0.195464	0.642213	-1.46729	0.629613	2					0	0	0	Kidney	Switched
-0.0442447	5.7077	Kidney	TRUE	IGHG1						PYHIN1	0.215138	0.666933	-1.47057	0.588501	2					6.37668	8.24533	0	Kidney	Switched
-1.05474	6.38604	Kidney	TRUE	IGHG2						TRIM22	0.281157	0.59824	-1.48286	0.603468	2					0	4.74859	1.84328	Kidney	Switched
-3.80543	7.51955	Kidney	TRUE	IGHA1						CCDC191	0.279384	0.642998	-1.48176	0.559374	2					0	0	4.102	Kidney	Switched
-6.65882	5.92052	Kidney	TRUE	IGHG3						CENPV	0.275472	0.635313	-1.48148	0.5707	2					0	0	0	Kidney	Switched
3.59846	6.90802	Kidney	TRUE	IGHG1						PARP14	0.120583	0.748056	-1.4464	0.577758	2					0	10.1972	0	Kidney	Switched
7.65215	-4.23008	Kidney	FALSE	IGHM						XAF1	0.181545	0.715589	-1.46162	0.564485	2					7.18645	7.80561	0	Kidney	Unswitched
1.94462	10.1287	Kidney	FALSE	IGHM						CCDC88B	0.200358	0.719523	-1.46469	0.544811	2					6.7251	8.59965	0	Kidney	Unswitched
-1.72459	6.75052	Kidney	TRUE	IGHG2						SEMA4B	0.217597	0.775563	-1.46042	0.467258	2					4.90782	7.75317	0	Kidney	Switched
-2.29729	8.61384	Kidney	TRUE	IGHG1						IFITM3	0.228577	0.747213	-1.46599	0.490201	2					7.47426	8.85112	0	Kidney	Switched
-1.15678	8.05842	Kidney	TRUE	IGHG3						STAT1	0.254885	0.732079	-1.47125	0.484282	2					2.19256	0	0	Kidney	Switched
2.54767	7.18677	Kidney	TRUE	IGHG1						SIDT1	0.327601	0.672936	-1.48498	0.484439	2					0	5.96185	10.1414	Kidney	Switched
-6.23399	-0.987908	Kidney	FALSE	IGHM						HBP1	0.268642	0.687607	-1.47758	0.52133	2					0	0	0	Kidney	Unswitched
-4.35508	1.11289	Kidney	FALSE	IGHM						SPON2	0.7601	-0.709872	-1.00416	0.953934	2					0	2.55123	0	Kidney	Unswitched
-0.123149	3.4484	Kidney	TRUE	IGHA1						AP000347.1	0.487899	-0.445457	-1.15317	1.11073	2					0	6.50071	0	Kidney	Switched
3.04466	3.33997	Kidney	TRUE	IGHG1						ANKMY1	0.485631	-0.482196	-1.12681	1.12337	2					0	0	0	Kidney	Switched
3.59864	9.81518	Kidney	FALSE	IGHM						SLC25A53	0.6926	-0.414212	-1.2139	0.935512	2					7.78306	0	0	Kidney	Unswitched
-7.83181	1.94266	Kidney	FALSE	IGHM						ALDH1B1	0.628224	-0.399313	-1.21438	0.985473	2					0	0	5.15093	Kidney	Unswitched
5.11214	5.80987	Kidney	FALSE	IGHM						RALGAPA1	0.621951	-0.359641	-1.23782	0.975514	2					0	0	8.58502	Kidney	Unswitched
11.1885	-0.60927	Kidney	FALSE	IGHM						BCAS3	0.319389	-0.206047	-1.25022	1.13688	2					0	0	0	Kidney	Unswitched
8.4747	1.86605	Kidney	FALSE	IGHM						TXLNGY	0.383158	-0.224243	-1.26062	1.1017	2					7.79771	5.63609	0	Kidney	Unswitched
0.662986	2.60214	Kidney	FALSE	IGHM						SH3GL3	0.40392	-0.253527	-1.2502	1.09981	2					0	4.47947	6.74871	Kidney	Unswitched
8.62061	-0.210224	Kidney	FALSE	IGHM						PGRMC2	0.304221	-0.11051	-1.29612	1.10241	2					6.97611	0	0	Kidney	Unswitched
-1.49496	5.95292	Kidney	TRUE	IGHG1						GHDC	0.277046	0.000824194	-1.3399	1.06203	2					0	0	0	Kidney	Switched
0.579066	8.87468	Kidney	TRUE	IGHG1						SH3YL1	0.683555	-0.151753	-1.35409	0.822289	2					2.6969	0	0	Kidney	Switched
-2.33415	3.54052	Kidney	FALSE	IGHM						OAS3	0.696452	-0.0810969	-1.38449	0.769134	2					0	0	0	Kidney	Unswitched
-2.63804	8.58913	Kidney	FALSE	IGHM						IGLC1	0.738245	-0.13148	-1.3649	0.758132	2					8.78364	6.04746	0	Kidney	Unswitched
-4.98646	6.72231	Kidney	TRUE	IGHG3						CYP4B1	0.516645	0.033415	-1.41096	0.860901	2					0	0	0	Kidney	Switched
-2.4884	6.91089	Kidney	FALSE	IGHM						CEP19	0.439765	-0.108094	-1.33629	1.00462	2					0	0	0	Kidney	Unswitched
4.88373	7.25945	Kidney	TRUE	IGHA1						ZNF559	0.434506	-0.0422456	-1.36499	0.972734	2					0	7.04734	0	Kidney	Switched
-4.07839	1.68911	Kidney	FALSE	IGHM						SCML4	-0.134716	0.157531	-1.2273	1.20448	2					0	6.19789	0	Kidney	Unswitched
0.912306	6.93463	Kidney	TRUE	IGHG1						LDOC1	-0.112745	0.225099	-1.26661	1.15426	2					8.22153	7.35427	0	Kidney	Switched
3.87653	7.36536	Kidney	TRUE	IGHG1						MEI1	-0.0834211	0.0322922	-1.19728	1.24841	2					7.21853	0	0	Kidney	Switched
4.98364	8.906	Kidney	FALSE	IGHM						DDX55	-0.0934902	0.0616104	-1.20614	1.23802	2					3.36132	3.98576	0	Kidney	Unswitched
-7.45728	-1.75803	Kidney	FALSE	IGHM						MGAT4EP	-0.0158696	0.0650852	-1.24819	1.19897	2					0	0	0	Kidney	Unswitched
1.94482	8.69314	Kidney	TRUE	IGHG3						SIRT2	-0.0423028	0.119414	-1.25941	1.1823	2					7.3217	2.43722	0	Kidney	Switched
3.88012	-7.87009	Kidney	FALSE	IGHM						WDFY2	-0.0804049	0.135602	-1.24695	1.19175	2					9.41333	0	0	Kidney	Unswitched
-4.28287	5.96429	Kidney	TRUE	IGHG1						PTGER4	0.0537031	-0.0101227	-1.24573	1.20215	2					8.38207	0	0	Kidney	Switched
-1.03268	6.13111	Kidney	FALSE	IGHM						OR6C6	0.0425089	-0.0617898	-1.21392	1.2332	2					0	0	0	Kidney	Unswitched
9.17039	-0.542493	Kidney	FALSE	IGHM						UBR2	0.0669882	0.0988909	-1.30195	1.13607	2					6.35148	7.51156	0	Kidney	Unswitched
-4.39921	6.81873	Kidney	TRUE	IGHG1						SFXN5	0.0497444	0.0624868	-1.27827	1.16604	2					5.24328	2.02614	0	Kidney	Switched
4.49027	6.41645	Kidney	TRUE	IGHA1						RNF207	0.164974	0.0742089	-1.33175	1.09257	2					4.89374	0	0	Kidney	Switched
1.81027	-8.16126	Kidney	TRUE	IGHG1						TNS2	0.129972	0.0374485	-1.30184	1.13442	2					0	0	0	Kidney	Switched
6.73304	2.46888	Kidney	TRUE	IGHA1						ZNF140	0.176044	0.0106297	-1.30814	1.12146	2					0	4.52436	0	Kidney	Switched
6.99436	9.78599	Kidney	TRUE	IGHG3						PDP2	-0.144882	0.452951	-1.32159	1.01353	2					3.05838	0	0	Kidney	Switched
-4.867	9.3526	Kidney	TRUE	IGHA1						LDLRAD4	-0.18384	0.464309	-1.30456	1.02409	2					0	0	0	Kidney	Switched
2.93811	8.50854	Kidney	TRUE	IGHG1						PRSS27	-0.0660162	0.424778	-1.35217	0.993405	2					0	0	0	Kidney	Switched
1.61825	10.3778	Kidney	TRUE	IGHA2						DMKN	-0.0323553	0.505157	-1.38357	0.910769	2					2.51466	5.84738	5.58935	Kidney	Switched
1.15384	2.16535	Kidney	TRUE	IGHG1						MCEE	0.0648039	0.248848	-1.3578	1.04415	2					0	0	0	Kidney	Switched
8.70283	1.44334	Kidney	FALSE	IGHM						INTS8	0.0214552	0.219641	-1.32931	1.08822	2					5.59621	0	4.72847	Kidney	Unswitched
5.01036	4.8633	Kidney	TRUE	IGHG1						EFR3A	0.0384042	0.230214	-1.34043	1.07181	2					0	9.16389	0	Kidney	Switched
7.25912	-4.589	Kidney	FALSE	IGHM						CD96	0.0364654	0.356048	-1.37839	0.985874	2					4.10778	7.0101	0	Kidney	Unswitched
-9.19213	1.21862	Kidney	FALSE	IGHM						SSH1	-0.00954296	0.302559	-1.34347	1.05045	2					3.25851	0	10.8348	Kidney	Unswitched
-1.81866	-14.1139	Tonsil	TRUE	IGHG1						URB1	0.170016	0.350381	-1.42487	0.904473	2					0	0	9.27104	Tonsil	Switched
-9.73874	5.55597	Tonsil	FALSE	IGHM						GPR12	0.104189	0.370545	-1.40766	0.932923	2					0	8.09425	0	Tonsil	Unswitched
-9.93357	6.61566	Tonsil	TRUE	IGHA1						IFITM2	0.174473	0.283694	-1.40894	0.950772	2					0	0	0	Tonsil	Switched
-8.56607	5.02228	Tonsil	FALSE	IGHM						F2RL1	0.16727	0.238788	-1.3931	0.987046	2					0	0	6.71824	Tonsil	Unswitched
-9.81395	6.16968	Tonsil	FALSE	IGHM						TNS1	0.12429	0.232915	-1.37579	1.01858	2					0	0	0	Tonsil	Unswitched
1.2105	-0.852497	Tonsil	TRUE	IGHA1						BTD	0.105151	-0.288714	-1.11004	1.2936	2					8.21386	2.32156	2.32156	Tonsil	Switched
-6.48223	2.302	Tonsil	FALSE	IGHM						RCAN1	0.0825574	-0.199262	-1.15546	1.27216	2					0	0	0	Tonsil	Unswitched
-9.23582	-0.436067	Tonsil	FALSE	IGHM						SIAE	0.254464	-0.328646	-1.15129	1.22547	2					0	0	0	Tonsil	Unswitched
-10.2212	3.1827	Tonsil	FALSE	IGHM						FAM124B	0.230326	-0.273899	-1.17633	1.21991	2					0	0	7.59465	Tonsil	Unswitched
-9.83846	6.33458	Tonsil	TRUE	IGHG3						ABCA5	0.19176	-0.354272	-1.10713	1.26964	2					0	0	0	Tonsil	Switched
-8.34172	5.25319	Tonsil	FALSE	IGHM						VTI1A	0.178723	-0.403177	-1.06682	1.29128	2					0	0	0	Tonsil	Unswitched
-5.2368	2.55449	Tonsil	FALSE	IGHM						TP63	0.0705221	-0.49334	-0.942336	1.36515	2					0	4.5877	0	Tonsil	Unswitched
-9.85028	6.14163	Tonsil	TRUE	IGHA1						CFL1P1	-0.00963426	-0.368339	-0.992708	1.37068	2					0	0	0	Tonsil	Switched
5.38619	-5.69548	Tonsil	FALSE	IGHM						FRMD1	0.0580048	-0.395119	-1.01121	1.34832	2					7.69207	7.88384	0	Tonsil	Unswitched
-5.17735	-2.58276	Tonsil	FALSE	IGHM						TMEM53	-0.181398	-0.207739	-0.998794	1.38793	2					0	5.05215	0	Tonsil	Unswitched
-10.0498	4.97036	Tonsil	FALSE	IGHM						LPIN2	-0.175837	-0.159674	-1.03376	1.36928	2					5.84942	0	3.28042	Tonsil	Unswitched
8.81672	-1.08557	Tonsil	FALSE	IGHM						EXPH5	-0.0183548	-0.29825	-1.03765	1.35425	2					0	0	0	Tonsil	Unswitched
-9.75501	5.95373	Tonsil	FALSE	IGHM						IL15RA	-0.0639895	-0.230731	-1.05664	1.35136	2					5.02096	0	0	Tonsil	Unswitched
-1.50691	-15.5085	Tonsil	FALSE	IGHM						ZFR2	-0.217327	-0.0103812	-1.09584	1.32355	2					0	0	9.18601	Tonsil	Unswitched
0.679769	-6.81618	Tonsil	FALSE	IGHM						FAM210A	-0.182158	-0.0244849	-1.11012	1.31676	2					0	0	0	Tonsil	Unswitched
-9.90278	6.40184	Tonsil	FALSE	IGHD						FOS	-0.154269	-0.0523524	-1.11162	1.31824	2					0	0	0	Tonsil	Unswitched
-4.2261	-14.8901	Tonsil	TRUE	IGHG1						CRLF2	-0.151831	-0.0415693	-1.11914	1.31254	2					0	0	0	Tonsil	Switched
-9.31202	4.13261	Tonsil	FALSE	IGHM						ZNF221	-0.302106	0.0605806	-1.07838	1.31991	2					0	0	0	Tonsil	Unswitched
-6.32963	5.42588	Tonsil	TRUE	IGHG1						ANKAR	-0.329273	0.125345	-1.09283	1.29676	2					0	4.59681	8.24113	Tonsil	Switched
-9.85925	6.29132	Tonsil	FALSE	IGHM						C1GALT1	-0.241322	0.0926306	-1.1344	1.28309	2					0	0	0	Tonsil	Unswitched
-2.00905	-14.56	Tonsil	FALSE	IGHM						FAM229B	-0.208558	0.141265	-1.17761	1.2449	2					0	0	9.20968	Tonsil	Unswitched
-2.30265	-15.8518	Tonsil	TRUE	IGHG1						ZNF197	-0.491953	-0.025651	-0.886486	1.40409	2					1.39374	0	8.67972	Tonsil	Switched
-9.92723	6.51232	Tonsil	TRUE	IGHG3						RNF113B	-0.470349	0.0061035	-0.92351	1.38776	2					0	0	0	Tonsil	Switched
-9.3981	5.31287	Tonsil	FALSE	IGHM						TDRD12	-0.478657	0.00729615	-0.91752	1.38888	2					0	0	0	Tonsil	Unswitched
-9.83093	6.7434	Tonsil	TRUE	IGHG1						ASIC4	-0.427319	0.0778908	-0.99795	1.34738	2					5.6536	0	3.44198	Tonsil	Switched
-9.70987	6.04402	Tonsil	FALSE	IGHM						AKAP7	-0.471836	0.0731945	-0.960972	1.35961	2					0	0	0	Tonsil	Unswitched
-4.60158	-14.1518	Tonsil	TRUE	IGHG1						MPP7	-0.332826	-0.137373	-0.939595	1.40979	2					0	0	0	Tonsil	Switched
6.45462	-1.62679	Tonsil	FALSE	IGHM						IQCE	-0.431577	-0.126735	-0.870154	1.42847	2					7.79877	0	5.98919	Tonsil	Unswitched
-1.20116	-1.76223	Tonsil	FALSE	IGHM						SESN1	-0.494906	-0.10916	-0.829494	1.43356	2					0	0	0	Tonsil	Unswitched
-2.5906	-14.807	Tonsil	TRUE	IGHG1						LRCH4	0.127631	1.36296	-0.658286	-0.8323	3					0	0	7.49025	Tonsil	Switched
-9.93885	6.52807	Tonsil	TRUE	IGHG1						IBA57	0.0496736	1.39578	-0.771037	-0.674415	3					0	0	0	Tonsil	Switched
-9.89281	6.54915	Tonsil	FALSE	IGHM						ARHGAP5	0.0266197	1.40297	-0.782307	-0.647279	3					0	0	0	Tonsil	Unswitched
-3.68051	-14.8372	Tonsil	TRUE	IGHG1						TSEN2	-0.0858528	1.42917	-0.516971	-0.826345	3					0	0	8.64208	Tonsil	Switched
-6.87479	6.34725	Tonsil	FALSE	IGHM						TANC2	-0.174537	1.46178	-0.597468	-0.689769	3					0	2.37238	0	Tonsil	Unswitched
-3.84001	-14.8953	Tonsil	TRUE	IGHG3						ZBTB16	-0.197795	1.46721	-0.669924	-0.599487	3					0	0	6.69424	Tonsil	Switched
-9.91093	6.52016	Tonsil	TRUE	IGHG1						FP565260.1	0.290619	1.2901	-0.820893	-0.759821	3					0	0	0	Tonsil	Switched
-6.75575	5.64289	Tonsil	TRUE	IGHG1						GATAD1	0.236372	1.31697	-0.817098	-0.736247	3					0	0	9.77186	Tonsil	Switched
-8.29393	6.32128	Tonsil	FALSE	IGHM						CAPS2	0.225857	1.32235	-0.80512	-0.743084	3					0	0	3.25403	Tonsil	Unswitched
-3.62445	-15.0655	Tonsil	TRUE	IGHG3						CSGALNACT1	0.365862	1.24954	-0.803993	-0.81141	3					0	0	6.97106	Tonsil	Switched
-8.43763	5.9071	Tonsil	TRUE	IGHG1						KAT7	0.366184	1.24899	-0.779703	-0.835468	3					0	0	8.03299	Tonsil	Switched
5.6805	-5.01721	Kidney	TRUE	IGHG2						TSC22D2	0.434133	1.20891	-0.80982	-0.833222	3					0	0	2.297	Kidney	Switched
5.6581	4.91995	Kidney	TRUE	IGHG3						TNFSF9	0.466327	1.18796	-0.86565	-0.788634	3					2.1195	7.07486	2.1195	Kidney	Switched
-0.156449	-0.987941	Kidney	FALSE	IGHM						LRRC69	0.396433	1.20022	-0.545695	-1.05096	3					1.45982	0	1.45982	Kidney	Unswitched
-1.12372	-0.773675	Kidney	FALSE	IGHM						TBC1D17	0.359715	1.22875	-0.57157	-1.0169	3					0	0	1.49938	Kidney	Unswitched
7.48607	-2.59726	Kidney	FALSE	IGHM						TEP1	0.341367	1.2442	-0.594746	-0.990818	3					7.04265	0	0	Kidney	Unswitched
-6.63182	-6.70377	Kidney	FALSE	IGHM						ARSA	0.30341	1.26884	-0.610065	-0.962186	3					0	0	2.90736	Kidney	Unswitched
-4.23333	5.11462	Kidney	TRUE	IGHG1						ZNF563	0.296124	1.26446	-0.561499	-0.999085	3					8.8883	0	3.23362	Kidney	Switched
1.49497	7.44399	Kidney	TRUE	IGHG1						AC008758.1	0.293044	1.26841	-0.573131	-0.988323	3					0	0	0	Kidney	Switched
-1.13944	4.01895	Kidney	FALSE	IGHM						ZNF527	0.0919137	1.342	-0.431876	-1.00204	3					8.74324	9.40613	2.10053	Kidney	Unswitched
2.11153	8.26748	Kidney	TRUE	IGHG1						TTN	0.253737	1.27441	-0.495879	-1.03227	3					0	0	0	Kidney	Switched
1.321	3.57246	Kidney	TRUE	IGHG1						ZNF850	0.273506	1.26484	-0.502581	-1.03576	3					0	0	2.54111	Kidney	Switched
-6.87687	-2.6849	Kidney	FALSE	IGHM						ZSCAN31	0.234731	1.27147	-0.441692	-1.06451	3					0	0	2.77336	Kidney	Unswitched
6.10083	5.69574	Kidney	TRUE	IGHA1						TTC9	0.285325	1.23476	-0.414632	-1.10546	3					6.10503	0	3.4822	Kidney	Switched
9.81392	-3.7265	Kidney	TRUE	IGHA1						BAZ2A	0.275367	1.24833	-0.441665	-1.08203	3					0	7.82122	0	Kidney	Switched
7.04509	9.74876	Kidney	TRUE	IGHG1						SLC35F6	-0.0414197	1.32456	-0.182982	-1.10016	3					0	0	2.70217	Kidney	Switched
8.50458	-2.89038	Kidney	FALSE	IGHM						HNMT	0.0343014	1.33318	-0.305277	-1.0622	3					8.22436	0	1.65279	Kidney	Unswitched
-7.99142	0.306461	Kidney	FALSE	IGHM						ICOSLG	-0.136308	1.41278	-0.346012	-0.930459	3					0	0	9.50954	Kidney	Unswitched
-6.69461	-0.326923	Kidney	FALSE	IGHM						CELSR1	-0.156468	1.38019	-0.210699	-1.01302	3					0	0	7.85419	Kidney	Unswitched
-4.67744	9.32957	Kidney	TRUE	IGHA1						ZNF737	-0.484692	1.44791	-0.161666	-0.801554	3					0	0	3.6254	Kidney	Switched
-1.70984	5.91555	Kidney	TRUE	IGHG1						MED22	-0.407674	1.32565	0.113345	-1.03132	3					7.49434	0	4.73421	Kidney	Switched
-6.17531	1.71342	Kidney	FALSE	IGHM						MFSD12	-0.31723	1.37194	-0.0472777	-1.00743	3					0	0	4.8225	Kidney	Unswitched
2.41836	-0.743427	Kidney	FALSE	IGHM						ZNF658	-0.446712	1.40254	-0.0440241	-0.911805	3					4.89581	0	5.87138	Kidney	Unswitched
-1.11268	3.12531	Kidney	TRUE	IGHG1						POFUT1	-0.908736	1.42476	-0.183495	-0.332532	3					0	0	0	Kidney	Switched
-5.07613	-1.88786	Kidney	FALSE	IGHM						P2RY14	-1.01681	1.37861	-0.187165	-0.17463	3					0	0	2.28751	Kidney	Unswitched
-8.23268	-5.22536	Kidney	FALSE	IGHM						KCTD21	-0.568594	1.49601	-0.529331	-0.398082	3					0	0	9.1796	Kidney	Unswitched
7.89121	-2.81458	Kidney	FALSE	IGHM						NRDE2	-0.47846	1.4973	-0.58068	-0.438159	3					0	0	2.59275	Kidney	Unswitched
5.82717	1.07448	Kidney	FALSE	IGHM						RORA	-0.500932	1.4961	-0.585811	-0.409358	3					0	0	3.00237	Kidney	Unswitched
11.1599	3.40989	Kidney	FALSE	IGHM						GPM6A	-0.492048	1.49996	-0.509234	-0.498681	3					0	0	3.01935	Kidney	Unswitched
1.77455	4.33082	Kidney	FALSE	IGHM						ZSCAN25	-0.495619	1.49748	-0.430007	-0.571853	3					0	6.82501	0	Kidney	Unswitched
7.08484	-2.36725	Kidney	FALSE	IGHM						SLC38A11	-0.5271	1.498	-0.426947	-0.543951	3					2.63977	8.54108	4.06152	Kidney	Unswitched
7.78981	-0.843767	Kidney	TRUE	IGHG2						ZBP1	-0.451594	1.08156	-1.15993	0.529958	3					8.15842	8.58339	8.56656	Kidney	Switched
-8.07923	-2.19897	Kidney	FALSE	IGHM						PARVB	-0.500186	1.13021	-1.11313	0.483103	3					2.60945	0	2.60945	Kidney	Unswitched
-4.91297	-4.84978	Kidney	FALSE	IGHM						ZNF548	-0.395297	1.19702	-1.13894	0.337215	3					0	8.54337	2.46928	Kidney	Unswitched
-6.089	-1.84572	Kidney	FALSE	IGHM						PLPP5	-0.478296	1.19064	-1.09775	0.385407	3					0	0	7.09632	Kidney	Unswitched
8.63471	-5.45778	Kidney	FALSE	IGHM						TFAP4	-0.506933	1.2175	-1.06531	0.354741	3					8.31568	0	0	Kidney	Unswitched
2.74445	-0.80505	Kidney	FALSE	IGHM						SLA	-0.769246	1.29163	-0.81051	0.288121	3					0	5.95387	2.65607	Kidney	Unswitched
-3.52158	3.56296	Kidney	TRUE	IGHE						LILRB1	-0.724709	1.27784	-0.863481	0.310346	3					0	0	0	Kidney	Switched
-9.92117	6.4436	Kidney	TRUE	IGHG2						IL6	-0.69667	1.28617	-0.880693	0.291191	3					0	0	3.17536	Kidney	Switched
7.61006	-6.18855	Kidney	FALSE	IGHM						ZNF487	-0.488752	1.28375	-1.02881	0.233807	3					0	0	9.94645	Kidney	Unswitched
5.97926	5.18875	Kidney	TRUE	IGHG1						HS3ST3B1	-0.623832	1.30604	-0.92093	0.238724	3					7.33453	0	2.16576	Kidney	Switched
-5.48619	5.94973	Kidney	TRUE	IGHG1						ZNF44	-0.619713	1.27886	-0.947325	0.288178	3					0	2.50877	2.50877	Kidney	Switched
-6.51482	-4.8259	Kidney	FALSE	IGHM						RPS2P45	-0.976423	1.17606	-0.667074	0.46744	3					0	0	3.20999	Kidney	Unswitched
-6.83037	-4.90855	Kidney	FALSE	IGHM						FCRL2	-0.933025	1.26486	-0.653024	0.321193	3					0	0	3.57672	Kidney	Unswitched
8.79707	2.88104	Kidney	FALSE	IGHM						CD36	-0.936405	1.30397	-0.605247	0.237687	3					0	6.36386	5.24722	Kidney	Unswitched
-6.77498	-2.01931	Kidney	FALSE	IGHM						ZBED9	-0.939067	1.28384	-0.625413	0.280635	3					0	0	3.81115	Kidney	Unswitched
-7.68765	5.77172	Kidney	FALSE	IGHM						PYGM	-0.580923	1.40528	-0.829277	0.00492291	3					0	7.17488	4.30135	Kidney	Unswitched
-3.50327	7.5212	Kidney	FALSE	IGHM						KMO	-0.699293	1.40945	-0.724053	0.0138982	3					7.30527	0	3.35683	Kidney	Unswitched
3.96363	7.298	Kidney	TRUE	IGHG1						PTPRJ	-0.737155	1.44796	-0.587117	-0.123691	3					2.89417	0	2.89417	Kidney	Switched
8.93808	-3.3631	Kidney	FALSE	IGHM						SPC24	-0.807746	1.42205	-0.568539	-0.0457606	3					6.87373	3.71279	1.77499	Kidney	Unswitched
8.3051	-3.70771	Kidney	FALSE	IGHM						ZNF208	-0.800352	1.43446	-0.541472	-0.0926318	3					6.25514	0	0	Kidney	Unswitched
1.09342	6.70569	Kidney	TRUE	IGHG3						SIM2	-0.889955	1.38784	-0.529952	0.0320658	3					8.252	0	8.28985	Kidney	Switched
1.258	0.271506	Kidney	FALSE	IGHM						FP565260.3	-0.942326	1.34039	-0.542658	0.144598	3					0	0	2.46409	Kidney	Unswitched
-4.82591	-1.0622	Kidney	FALSE	IGHM						PPP1R3B	0.0838744	1.266	-1.16439	-0.185477	3					0	2.62326	8.1801	Kidney	Unswitched
0.447638	1.05686	Kidney	FALSE	IGHM						KHDRBS2	0.0651051	1.25424	-1.18517	-0.134173	3					0	3.18312	4.4953	Kidney	Unswitched
2.85864	-4.13294	Kidney	FALSE	IGHM						VPS37B	0.0926986	1.23538	-1.20411	-0.123975	3					3.83775	0	6.71655	Kidney	Unswitched
7.24615	6.73709	Kidney	TRUE	IGHG1						NOP53	0.1642	1.16681	-1.26791	-0.0631002	3					0	0	3.79522	Kidney	Switched
4.94833	6.90674	Kidney	TRUE	IGHA2						PFKFB2	0.137221	1.19695	-1.24088	-0.0932946	3					7.55111	0	3.24479	Kidney	Switched
7.16947	-3.86212	Kidney	FALSE	IGHM						TBCK	0.225671	1.16229	-1.25743	-0.130527	3					6.98894	5.85964	2.52496	Kidney	Unswitched
6.0799	4.15912	Kidney	TRUE	IGHA1						RASGEF1B	0.188144	1.20121	-1.22219	-0.167173	3					6.42918	5.39265	4.06806	Kidney	Switched
8.32666	4.45887	Kidney	TRUE	IGHG2						ELMOD3	0.20987	1.07515	-1.3405	0.055476	3					6.85806	0	8.15549	Kidney	Switched
3.39985	3.19151	Kidney	TRUE	IGHA1						ZBTB37	0.0763644	1.07896	-1.3401	0.184777	3					5.45728	0	0	Kidney	Switched
-4.2643	-7.18683	Kidney	FALSE	IGHM						ZNF383	0.0554456	1.12256	-1.31113	0.133118	3					0	0	4.89277	Kidney	Unswitched
-10.7141	1.86588	Kidney	FALSE	IGHM						MOB3B	-0.0105211	1.18748	-1.25824	0.0812754	3					0	4.84037	2.4875	Kidney	Unswitched
-3.28861	0.835292	Kidney	FALSE	IGHM						AL159141.1	0.0208246	1.20267	-1.24605	0.0225645	3					10.056	7.78732	2.32146	Kidney	Unswitched
3.58327	-1.37803	Kidney	FALSE	IGHM						DSE	-0.0124084	1.21035	-1.23825	0.0403122	3					0	1.96587	3.65831	Kidney	Unswitched
-4.60382	-0.156947	Kidney	FALSE	IGHM						GBP5	-0.0923043	1.16871	-1.26148	0.185076	3					0	10.4078	7.27319	Kidney	Unswitched
6.49304	-3.72456	Kidney	FALSE	IGHM						ZNF490	-0.131444	1.22433	-1.21222	0.119334	3					1.78845	0	0	Kidney	Unswitched
3.74975	8.47932	Kidney	TRUE	IGHG1						FLT3LG	0.0264329	1.35738	-1.00763	-0.376176	3					0	0	0	Kidney	Switched
-3.88047	-4.18569	Kidney	FALSE	IGHM						KLHL21	-0.13358	1.40221	-0.959322	-0.309306	3					5.40881	0	0	Kidney	Unswitched
9.30495	-3.54351	Kidney	FALSE	IGHM						BEST1	-0.0505915	1.34887	-1.05854	-0.239742	3					0	6.32862	2.25689	Kidney	Unswitched
6.56303	4.19132	Kidney	TRUE	IGHG2						DOCK7	-0.0392682	1.36431	-1.02255	-0.30249	3					6.19363	8.81442	1.87727	Kidney	Switched
1.66202	6.9363	Kidney	TRUE	IGHA1						ST3GAL5	-0.0575135	1.41789	-0.854768	-0.505612	3					8.83584	0	0	Kidney	Switched
6.28421	-4.08057	Kidney	FALSE	IGHM						HINFP	-0.123909	1.4419	-0.795078	-0.522909	3					0	7.47952	3.12366	Kidney	Unswitched
6.20602	-4.98314	Kidney	TRUE	IGHA2						PAX5	-0.29113	1.46652	-0.77978	-0.39561	3					3.34899	0	2.48406	Kidney	Switched
2.52299	4.98794	Kidney	FALSE	IGHM						ZDHHC21	-0.264247	1.43076	-0.901625	-0.264889	3					0	0	5.22436	Kidney	Unswitched
3.72667	-5.67856	Kidney	FALSE	IGHM						PTPN3	-0.447049	1.40929	-0.900109	-0.0621295	3					0	0	2.58862	Kidney	Unswitched
2.97276	-1.06288	Kidney	FALSE	IGHM						AC126755.5	-0.452106	1.42415	-0.870063	-0.101978	3					8.36241	4.57199	6.90066	Kidney	Unswitched
4.30484	0.261277	Kidney	TRUE	IGHG1						BACE2	-0.367106	1.40457	-0.939593	-0.0978729	3					0	5.03143	2.46708	Kidney	Switched
3.89891	-1.58703	Kidney	FALSE	IGHM						KIDINS220	-0.340591	1.40702	-0.942884	-0.123545	3					8.08323	9.29893	0	Kidney	Unswitched
9.74738	1.7155	Kidney	TRUE	IGHG1						APOBEC3F	-0.314287	1.37817	-0.998815	-0.065071	3					5.77944	0	0	Kidney	Switched
9.8331	-3.68216	Kidney	FALSE	IGHM						TPGS1	-0.286549	1.38351	-0.996881	-0.100081	3					0	9.26058	0	Kidney	Unswitched
6.49807	4.30555	Kidney	TRUE	IGHA1						CCDC180	-0.123352	1.31937	-1.11221	-0.0838108	3					0	7.70635	2.83053	Kidney	Switched
-1.99449	-2.91041	Kidney	FALSE	IGHM						AC022966.1	-0.158449	1.34295	-1.07695	-0.107555	3					0	0	5.50678	Kidney	Unswitched
-4.27145	-7.48373	Kidney	TRUE	IGHG1						SPATA21	-0.379348	1.33495	-1.03342	0.0778208	3					0	0	3.07054	Kidney	Switched
-10.8846	-1.2195	Kidney	FALSE	IGHM						OR2A1	-0.205125	1.30574	-1.1192	0.0185811	3					0	0	8.92575	Kidney	Unswitched
-1.12147	4.60578	Kidney	TRUE	IGHA1						TGFB1	-0.240989	1.2572	-1.15811	0.141901	3					0	0	0	Kidney	Switched
-5.58252	0.825255	Kidney	FALSE	IGHM						HLA-DRB4	0.6871	0.964139	-1.16843	-0.482812	3					0	8.14596	8.97381	Kidney	Unswitched
-2.41974	10.4959	Kidney	TRUE	IGHG2						GFPT1	0.691909	0.969708	-1.14739	-0.51423	3					0	8.08519	0	Kidney	Switched
9.74104	2.01794	Kidney	TRUE	IGHA1						BBS2	0.665401	0.990553	-1.1481	-0.507858	3					8.19623	0	0	Kidney	Switched
5.90048	6.59704	Kidney	TRUE	IGHG2						RNASET2	0.714581	0.966834	-1.10625	-0.575163	3					8.73641	0	8.18829	Kidney	Switched
6.99383	5.38878	Kidney	TRUE	IGHA1						IQSEC1	0.682444	0.98575	-1.12661	-0.541581	3					0	4.56138	3.62122	Kidney	Switched
1.24183	-0.790341	Kidney	FALSE	IGHM						ANKRD42	0.673904	0.992005	-1.12804	-0.537865	3					5.28141	6.1015	1.89009	Kidney	Unswitched
-7.49611	2.49673	Kidney	FALSE	IGHM						DUOX1	0.601318	1.05608	-1.10222	-0.55518	3					0	0	2.44649	Kidney	Unswitched
5.15774	8.807	Kidney	FALSE	IGHM						AVL9	0.688897	1.00268	-1.05713	-0.634444	3					3.80955	0	3.80955	Kidney	Unswitched
7.80025	2.85393	Kidney	TRUE	IGHA1						BTG2	0.622129	1.06431	-1.01374	-0.672695	3					7.02426	5.20479	0	Kidney	Switched
-6.43886	3.44999	Kidney	FALSE	IGHM						NOTCH2	0.817013	0.818028	-1.22165	-0.413393	3					0	0	0	Kidney	Unswitched
1.1795	7.90573	Kidney	TRUE	IGHG1						EMP3	0.796852	0.844418	-1.21121	-0.430058	3					0	0	0	Kidney	Switched
7.91506	-3.14217	Kidney	FALSE	IGHM						SIK1B	0.76453	0.889912	-1.18426	-0.470179	3					6.83995	0	7.68234	Kidney	Unswitched
0.898746	4.70388	Kidney	TRUE	IGHA1						ZNF483	0.701739	0.933981	-1.20351	-0.43221	3					0	0	1.93657	Kidney	Switched
-1.04633	3.87792	Kidney	FALSE	IGHM						CRTC2	0.725419	0.91924	-1.19402	-0.450635	3					3.5557	0	0	Kidney	Unswitched
5.64798	9.57231	Kidney	FALSE	IGHM						TLE1	0.675807	0.947659	-1.21634	-0.40713	3					3.41158	0	0	Kidney	Unswitched
-8.02866	-1.49235	Kidney	FALSE	IGHM						NOTCH2NLB	0.652421	0.973105	-1.20407	-0.421453	3					3.54225	0	0	Kidney	Unswitched
2.26118	-5.29562	Kidney	FALSE	IGHM						SLC14A1	0.658252	0.97784	-1.18692	-0.449173	3					7.08679	0	0	Kidney	Unswitched
-2.41494	-3.80165	Kidney	FALSE	IGHM						ANGPTL1	0.641658	1.00146	-1.16466	-0.478456	3					0	0	0	Kidney	Unswitched
-0.5153	5.16236	Kidney	FALSE	IGHM						TMEM38B	0.626105	1.00555	-1.18033	-0.451321	3					0	0	1.67366	Kidney	Unswitched
-6.28343	0.439821	Kidney	FALSE	IGHM						AC018755.2	0.58594	1.02382	-1.20035	-0.409415	3					0	0	0	Kidney	Unswitched
7.25415	0.492521	Kidney	FALSE	IGHM						LCN10	0.62124	0.994279	-1.20808	-0.407435	3					4.78781	0	5.39729	Kidney	Unswitched
8.29537	7.06074	Kidney	TRUE	IGHG2						TXNRD2	0.497841	1.07465	-1.21105	-0.361443	3					0	9.39006	0	Kidney	Switched
-9.72053	5.25574	Kidney	FALSE	IGHM						NOTCH2NLC	0.544096	1.03731	-1.22517	-0.356241	3					0	10.759	9.67727	Kidney	Unswitched
4.08049	6.81311	Kidney	TRUE	IGHG1						PI4KAP2	0.538769	1.04971	-1.21029	-0.378189	3					0	8.81707	2.02198	Kidney	Switched
-7.86275	-4.02882	Kidney	FALSE	IGHM						TRPM2	0.615193	0.962804	-1.26308	-0.314917	3					0	0	0	Kidney	Unswitched
-2.94163	-6.75156	Kidney	FALSE	IGHM						ZFP36L1	0.60821	0.988906	-1.23258	-0.364532	3					0	0	8.35412	Kidney	Unswitched
-4.95219	-2.97319	Kidney	FALSE	IGHM						RNF220	0.599292	0.991073	-1.23903	-0.35134	3					0	10.2475	2.06053	Kidney	Unswitched
3.21994	5.14468	Kidney	TRUE	IGHG1						FGL2	0.293324	1.2733	-0.964311	-0.602311	3					5.97402	0	0	Kidney	Switched
7.45677	-1.66369	Kidney	TRUE	IGHG2						COX19	0.173743	1.32167	-0.976698	-0.518714	3					0	9.68798	0	Kidney	Switched
-9.45519	-2.95599	Kidney	FALSE	IGHM						SLC11A2	0.204752	1.31958	-0.927968	-0.596367	3					0	0	0	Kidney	Unswitched
3.67105	2.3187	Kidney	FALSE	IGHM						PATL2	0.122931	1.3179	-1.04447	-0.396365	3					7.63526	9.43415	2.04959	Kidney	Unswitched
2.37395	2.29769	Kidney	TRUE	IGHA1						ARHGAP17	0.190753	1.28765	-1.06533	-0.413077	3					0	0	0	Kidney	Switched
5.44479	-4.22899	Kidney	TRUE	IGHG1						DVL3	0.164665	1.28843	-1.08509	-0.368005	3					0	0	0	Kidney	Switched
-0.268807	7.1615	Kidney	TRUE	IGHG1						P2RY10	0.237075	1.21551	-1.1798	-0.272785	3					0	0	0	Kidney	Switched
-8.70714	2.64317	Kidney	FALSE	IGHM						CYP4V2	0.301785	1.20897	-1.14661	-0.364147	3					0	0	5.56398	Kidney	Unswitched
8.51507	-4.48974	Kidney	TRUE	IGHG1						IRF1	0.242286	1.23024	-1.15077	-0.321752	3					0	0	6.01855	Kidney	Switched
-0.43202	11.19	Kidney	TRUE	IGHG1						DUS4L	0.251337	1.23913	-1.12644	-0.364031	3					0	0	0	Kidney	Switched
1.34133	0.169579	Kidney	FALSE	IGHM						CNR2	0.533978	1.08757	-1.14043	-0.48112	3					9.05191	0	0	Kidney	Unswitched
-5.87315	-5.68022	Kidney	FALSE	IGHM						DDX6	0.493134	1.10968	-1.14849	-0.454327	3					0	0	0	Kidney	Unswitched
-6.4491	-4.84991	Kidney	FALSE	IGHM						DNHD1	0.514785	1.09384	-1.15408	-0.45454	3					0	0	3.53863	Kidney	Unswitched
-5.50184	-1.19689	Kidney	FALSE	IGHM						HERC1	0.370938	1.14607	-1.20474	-0.31227	3					0	0	7.07412	Kidney	Unswitched
3.94697	4.9287	Kidney	TRUE	IGHG3						ZNF331	0.39579	1.16504	-1.14644	-0.414384	3					0	0	0	Kidney	Switched
4.07602	-4.94077	Kidney	FALSE	IGHM						AMY2B	0.424539	1.13116	-1.18415	-0.371551	3					9.21523	2.64411	3.52384	Kidney	Unswitched
-9.19972	3.97763	Kidney	FALSE	IGHM						HEATR5B	0.45255	1.12167	-1.17309	-0.401137	3					0	0	3.72459	Kidney	Unswitched
-0.590706	0.834797	Kidney	FALSE	IGHM						PTPRK	0.468975	1.10107	-1.1944	-0.375641	3					0	0	1.5426	Kidney	Unswitched
0.408649	6.34955	Kidney	TRUE	IGHG1						IFNAR2	0.524419	1.13287	-1.01344	-0.643842	3					0	0	2.03705	Kidney	Switched
2.46097	1.46239	Kidney	FALSE	IGHM						TNK2	0.526586	1.13639	-0.987353	-0.675622	3					0	3.83486	0	Kidney	Unswitched
3.25202	9.47841	Kidney	TRUE	IGHG1						SIGLEC14	0.523963	1.13696	-0.993968	-0.666951	3					0	0	0	Kidney	Switched
4.14636	4.97754	Kidney	TRUE	IGHA1						SIPA1L3	0.440069	1.20115	-0.912189	-0.729031	3					0	0	0	Kidney	Switched
-8.59051	0.902703	Kidney	FALSE	IGHM						SEC24B	0.416465	1.20916	-0.959742	-0.665879	3					0	0	0	Kidney	Unswitched
9.61534	-1.67996	Kidney	FALSE	IGHM						TLR7	0.340296	1.21688	-1.08761	-0.469569	3					0	6.54632	0	Kidney	Unswitched
10.1718	0.497287	Kidney	FALSE	IGHM						STARD10	0.342092	1.23418	-1.03046	-0.545816	3					7.54465	0	0	Kidney	Unswitched
3.90975	-0.504611	Kidney	FALSE	IGHM						KCTD13	0.491355	1.13887	-1.07272	-0.557503	3					0	7.18794	0	Kidney	Unswitched
8.44189	-1.17171	Kidney	FALSE	IGHM						CPED1	0.419718	1.18495	-1.05948	-0.545194	3					4.1313	8.4233	1.74874	Kidney	Unswitched
6.6371	-2.62505	Kidney	FALSE	IGHM						NFKBID	0.421987	1.19468	-1.01793	-0.59874	3					8.09037	2.39037	0	Kidney	Unswitched
-6.16603	-3.98513	Kidney	FALSE	IGHM						HLA-J	0.685974	1.02899	-0.851466	-0.863497	3					0	0	0	Kidney	Unswitched
-6.4806	-4.88995	Kidney	FALSE	IGHM						FCGR2C	0.6931	1.02046	-0.785583	-0.927975	3					2.6138	0	2.6138	Kidney	Unswitched
0.00547481	-8.37399	Kidney	FALSE	IGHM						TTBK2	0.533987	1.13961	-0.748198	-0.925395	3					0	0	2.80763	Kidney	Unswitched
-2.6538	4.94242	Kidney	TRUE	IGHA1						TMEM50B	0.613487	1.08598	-0.840022	-0.859444	3					0	0	8.65873	Kidney	Switched
7.33034	-5.30988	Kidney	FALSE	IGHM						FCHSD2	0.565292	1.1212	-0.868011	-0.818481	3					7.14076	0	1.64294	Kidney	Unswitched
3.36822	3.0263	Kidney	TRUE	IGHG1						METTL8	0.630098	1.06965	-0.934347	-0.765396	3					8.17161	9.16911	0	Kidney	Switched
-5.68708	-0.851399	Kidney	FALSE	IGHM						LILRB3	0.692419	1.02058	-0.933303	-0.779694	3					0	5.20411	3.0308	Kidney	Unswitched
-1.56478	2.62557	Kidney	FALSE	IGHM						POLB	0.707533	1.00425	-0.969435	-0.742346	3					0	0	2.90109	Kidney	Unswitched
8.48998	3.98752	Kidney	TRUE	IGHG2						TYMP	0.735958	0.977413	-0.989367	-0.724004	3					0	0	0	Kidney	Switched
11.0703	3.53916	Kidney	FALSE	IGHM						PRKCSH	0.754546	0.9679	-0.933408	-0.789038	3					1.98078	0	3.67675	Kidney	Unswitched
-5.29217	5.48127	Kidney	FALSE	IGHM						ZNF320	0.789265	0.934877	-0.953542	-0.7706	3					0	9.37252	2.15286	Kidney	Unswitched
3.83291	-3.75822	Kidney	FALSE	IGHM						ZBTB4	0.78559	0.934118	-0.985503	-0.734205	3					8.99432	7.88624	5.38264	Kidney	Unswitched
0.0558931	3.40164	Kidney	TRUE	IGHG1						SRCAP	0.764083	0.954731	-0.976682	-0.742132	3					9.29497	0	1.85325	Kidney	Switched
-2.86898	2.23246	Kidney	FALSE	IGHM						ATP11A	0.830498	0.900835	-0.868028	-0.863305	3					0	7.45314	2.99447	Kidney	Unswitched
3.8566	3.92494	Kidney	FALSE	IGHM						TLR6	0.812904	0.915928	-0.918417	-0.810415	3					5.70799	8.0935	0	Kidney	Unswitched
-0.247911	4.83716	Kidney	TRUE	IGHG1						RPSAP53	0.814484	0.915722	-0.890203	-0.840004	3					0	9.73816	0	Kidney	Switched
3.75838	4.72445	Kidney	TRUE	IGHG1						TANGO6	0.798368	0.930594	-0.8957	-0.833261	3					0	0	4.21226	Kidney	Switched
6.75481	-4.33372	Kidney	FALSE	IGHM						NPIPB3	0.950237	0.776995	-0.892477	-0.834754	3					8.2645	0	4.31196	Kidney	Unswitched
4.09469	-4.39773	Kidney	FALSE	IGHM						NBPF9	0.882568	0.848922	-0.839519	-0.891971	3					0	9.5492	0	Kidney	Unswitched
2.72109	-5.98815	Kidney	FALSE	IGHM						JAM3	1.03783	0.674039	-0.815084	-0.896784	3					4.19632	8.76258	0	Kidney	Unswitched
-3.30652	8.38589	Kidney	TRUE	IGHA1						MAN2B2	1.02127	0.695371	-0.854443	-0.8622	3					0	0	0	Kidney	Switched
-8.49171	-1.55632	Kidney	FALSE	IGHM						DNAH3	0.945899	0.779759	-0.798391	-0.927267	3					0	0	10.3863	Kidney	Unswitched
-6.77625	4.67549	Kidney	FALSE	IGHM						ATXN2L	1.02146	0.690887	-0.774882	-0.937468	3					0	7.67472	1.52739	Kidney	Unswitched
10.8935	3.71409	Kidney	TRUE	IGHA1						TNS3	0.994527	0.724736	-0.797421	-0.921842	3					8.77629	0	2.40294	Kidney	Switched
5.1804	9.28589	Kidney	FALSE	IGHM						AC007347.2	0.989762	0.730018	-0.794226	-0.925554	3					8.69285	9.33405	6.09011	Kidney	Unswitched
7.37933	1.0329	Kidney	TRUE	IGHG1						CERCAM	1.07787	0.618351	-0.755177	-0.941039	3					6.87459	0	0	Kidney	Switched
4.43134	7.9301	Kidney	FALSE	IGHM						ZNF485	1.06144	0.63759	-0.741144	-0.957882	3					9.10542	0	0	Kidney	Unswitched
2.09926	9.29754	Kidney	FALSE	IGHM						AC008626.1	1.00886	0.699576	-0.724925	-0.983507	3					0	7.93848	7.40058	Kidney	Unswitched
-1.93922	7.80709	Kidney	FALSE	IGHM						POMGNT1	0.993145	0.716587	-0.715987	-0.993745	3					8.44084	9.86909	5.95759	Kidney	Unswitched
-7.89009	-3.55547	Kidney	FALSE	IGHM						SYNE3	0.981593	0.726975	-0.698755	-1.00981	3					0	0	0	Kidney	Unswitched
3.23271	6.50647	Kidney	TRUE	IGHG2						SNRNP70	0.96441	0.744579	-0.688375	-1.02061	3					8.54547	0	4.19626	Kidney	Switched
-1.12619	8.85114	Kidney	TRUE	IGHA1						PML	0.987349	0.692102	-0.579094	-1.10036	3					0	0	2.43887	Kidney	Switched
-8.02831	2.82712	Kidney	FALSE	IGHM						NME4	1.02129	0.657625	-0.59955	-1.07937	3					0	10.5367	5.40751	Kidney	Unswitched
-2.84583	8.58654	Kidney	FALSE	IGHM						CAST	1.00114	0.68816	-0.624094	-1.06521	3					0	0	0	Kidney	Unswitched
0.965874	8.78136	Kidney	TRUE	IGHG1						GALC	0.817473	0.841348	-0.477255	-1.18157	3					0	0	0	Kidney	Switched
										JADE2	0.903025	0.746886	-0.460536	-1.18938	3
										MAPK13	0.903551	0.756639	-0.488789	-1.1714	3
										KDM2A	0.888093	0.772388	-0.486649	-1.17383	3
										GRK6	0.858402	0.850122	-0.653126	-1.0554	3
										MTCO1P40	0.905209	0.778319	-0.560978	-1.12255	3
										TBC1D9B	0.902049	0.790247	-0.591312	-1.10098	3
										FAM160B2	0.604536	1.0773	-0.66817	-1.01366	3
										SEMA7A	0.671811	1.00631	-0.586119	-1.092	3
										MTND1P23	0.884267	0.836335	-0.72177	-0.998832	3
										MFSD9	0.862415	0.864609	-0.770281	-0.956743	3
										LRRC37A2	0.875057	0.850137	-0.754448	-0.970747	3
										PHACTR4	0.726382	0.974684	-0.656179	-1.04489	3
										RIPOR2	0.753562	0.956002	-0.686109	-1.02345	3
										HERC2P5	0.769285	0.952104	-0.760418	-0.96097	3
										SLC7A7	0.796359	0.917724	-0.691887	-1.0222	3
										ALOX5	0.783805	0.931829	-0.706745	-1.00889	3
										GTPBP6	1.14296	0.425989	-1.15957	-0.409377	3
										LRRC8B	1.13431	0.431495	-1.17104	-0.394765	3
										RPGR	1.13146	0.464245	-1.13781	-0.457891	3
										ANTXR2	1.09494	0.498547	-1.17289	-0.420599	3
										TECPR1	1.10209	0.503344	-1.15152	-0.453909	3
										PYGL	1.09852	0.37251	-1.27056	-0.200469	3
										MTM1	1.06233	0.457724	-1.26335	-0.256698	3
										DDX60	1.02441	0.508332	-1.27506	-0.257682	3
										ZMAT1	1.08975	0.478604	-1.20461	-0.363745	3
										HLA-C	1.06159	0.494895	-1.23474	-0.321749	3
										IGF1R	1.04434	0.534152	-1.22412	-0.354368	3
										FAM117A	0.894909	0.636851	-1.32284	-0.208918	3
										KIF21B	0.939505	0.585058	-1.31586	-0.208707	3
										CYHR1	0.905143	0.664824	-1.28814	-0.28183	3
										AKNA	0.88985	0.701504	-1.26994	-0.321413	3
										CNTNAP3B	0.885466	0.695569	-1.28159	-0.29945	3
										ICK	0.939464	0.663186	-1.2448	-0.357845	3
										SLC7A5P2	0.961772	0.612804	-1.26678	-0.307798	3
										PDCD4	0.944688	0.638968	-1.26369	-0.319968	3
										VAV2	0.897829	0.744672	-1.20234	-0.44016	3
										MT-ND5	0.854192	0.780354	-1.22072	-0.41383	3
										MT-ND4	0.858568	0.778189	-1.217	-0.419757	3
										GSDMB	0.853411	0.74197	-1.27127	-0.324114	3
										PARP12	0.889929	0.723295	-1.24458	-0.368648	3
										NR4A2	0.876752	0.747135	-1.23301	-0.39088	3
										SELENON	0.86901	0.755	-1.23396	-0.39005	3
										AC005086.4	0.933513	0.699959	-1.20693	-0.426547	3
										TAPBP	0.952699	0.665628	-1.22136	-0.396964	3
										KLHDC1	0.951735	0.676206	-1.20884	-0.419098	3
										EPB41	0.963502	0.693915	-1.15782	-0.499596	3
										SUMF1	0.95655	0.711934	-1.1394	-0.529082	3
										ATG16L2	0.95534	0.689126	-1.18299	-0.461471	3
										TRAM2	0.929954	0.726154	-1.17196	-0.484151	3
										AC010970.1	0.783384	0.922727	-1.0524	-0.653709	3
										MTRNR2L4	0.776287	0.926401	-1.06299	-0.639698	3
										DUSP18	0.828522	0.871891	-1.08221	-0.6182	3
										MT-ND6	0.846896	0.847864	-1.10015	-0.594606	3
										LENG8	0.843851	0.847095	-1.11071	-0.580239	3
										MT-ND2	0.814561	0.858142	-1.15346	-0.519244	3
										AL137161.1	0.816792	0.867582	-1.12644	-0.557938	3
										SMCR8	0.786656	0.894633	-1.12999	-0.5513	3
										SRRM2	0.997018	0.698491	-1.04862	-0.646892	3
										TP53I11	1.00169	0.679442	-1.08741	-0.593724	3
										PECR	0.920942	0.788852	-1.03912	-0.670669	3
										ZBTB21	0.857301	0.852747	-1.04961	-0.660438	3
										GDI1	0.876009	0.838415	-1.03048	-0.683942	3
										MTRNR2L8	0.875604	0.826976	-1.07494	-0.627636	3
										MTRNR2L12	0.890047	0.818724	-1.05131	-0.657463	3
										NBPF14	0.89831	0.778153	-1.1401	-0.536359	3
										ZNF845	0.895225	0.784664	-1.13308	-0.546804	3
										ARAP1	0.919326	0.772018	-1.09915	-0.59219	3
										ZNF630	0.900055	0.79822	-1.08438	-0.613893	3
										CBX7	0.881785	0.813017	-1.09768	-0.597118	3
										MTRNR2L1	0.876121	0.81958	-1.09584	-0.599859	3
										PREX1	1.04568	0.65774	-0.959231	-0.744186	3
										RNF135	1.02346	0.68994	-0.922476	-0.790922	3
										CTC1	1.00478	0.708999	-0.954959	-0.758815	3
										AC134669.1	1.00434	0.711068	-0.942439	-0.772972	3
										NLRC5	1.00904	0.698102	-0.990174	-0.71697	3
										PRRC2C	0.992629	0.717046	-0.994549	-0.715126	3
										NOTCH2NLA	0.979601	0.729164	-1.01053	-0.698238	3
										TM7SF3	0.960825	0.752716	-1.00189	-0.711646	3
										ITM2C	0.915475	0.804875	-0.991094	-0.729256	3
										MTRNR2L6	0.91696	0.805436	-0.977675	-0.74472	3
										MTRNR2L10	0.975538	0.741438	-0.969372	-0.747605	3
										NOD1	0.959757	0.761973	-0.950556	-0.771173	3
										GDF7	1.13865	0.522442	-0.990083	-0.671013	3
										GRASP	1.12441	0.530196	-1.03435	-0.620261	3
										S100A6	1.11053	0.554463	-1.02381	-0.641181	3
										TNFRSF13B	1.06149	0.602485	-1.08282	-0.581152	3
										IMPACT	1.11797	0.526378	-1.06826	-0.576094	3
										GPR132	1.10813	0.583323	-0.871042	-0.820409	3
										AHNAK	1.19085	0.448546	-0.955499	-0.683894	3
										MYO5A	1.15363	0.510316	-0.942365	-0.721577	3
										FTLP6	1.13846	0.452373	-0.453445	-1.13739	3
										TMEM273	1.13392	0.471224	-0.483261	-1.12189	3
										SYMPK	1.04242	0.576686	-0.442101	-1.17701	3
										AL353898.2	1.07209	0.508737	-0.376722	-1.20411	3
										VIM	1.13065	0.525239	-0.634609	-1.02128	3
										PDE4DIP	1.12292	0.518858	-0.573783	-1.06799	3
										CCPG1	1.24616	0.341612	-0.606971	-0.980801	3
										TARS3	1.22332	0.355856	-0.534671	-1.0445	3
										SLC46A1	1.18067	0.421892	-0.533038	-1.06953	3
										ST18	0.948027	0.569846	-0.200121	-1.31775	3
										SEC31B	0.944644	0.628653	-0.299405	-1.27389	3
										FOXK2	1.01902	0.542721	-0.307839	-1.25391	3
										HUWE1	1.09935	0.294104	-0.0908997	-1.30256	3
										NCOA2	1.08806	0.420817	-0.254107	-1.25477	3
										CDC14B	1.30141	-0.0136335	-0.155548	-1.13223	3
										IL15	1.28598	-0.18228	0.0414216	-1.14512	3
										PRKCZ	1.37341	-0.216382	-0.132655	-1.02437	3
										EMC3-AS1	1.45842	-0.381531	-0.266797	-0.810095	3
										IGHA2	1.46217	-0.456049	-0.231097	-0.775026	3
										FAM86B3P	1.35925	-0.00218917	-0.338207	-1.01885	3
										ANK3	1.3842	-0.0565749	-0.347999	-0.97963	3
										COL4A4	1.38276	-0.017065	-0.404365	-0.961334	3
										CLNK	1.44179	-0.161263	-0.446148	-0.834379	3
										NOL4L	1.45179	-0.239081	-0.382944	-0.829762	3
										IGHA1	1.44338	-0.223833	-0.361896	-0.857655	3
										HHAT	1.33274	0.202814	-0.81083	-0.724725	3
										ITGAM	1.35354	0.157617	-0.780978	-0.730179	3
										LAX1	1.36754	0.12393	-0.77906	-0.712414	3
										ACAD10	1.2273	0.377242	-0.981357	-0.623186	3
										TBC1D27P	1.26954	0.315376	-0.920552	-0.664366	3
										AC025627.3	1.26396	0.318807	-0.946623	-0.636142	3
										EPN2	1.2919	0.28801	-0.789873	-0.790034	3
										PPP1R14A	1.20906	0.433991	-0.821528	-0.821528	3
										SOGA1	1.24295	0.376335	-0.844377	-0.774906	3
										TRMT2B	1.25619	0.350955	-0.864315	-0.742825	3
										SYNPO	1.30843	0.24308	-0.663194	-0.888314	3
										CAPN2	1.34557	0.129074	-0.530589	-0.944058	3
										PLP2	1.35105	0.125448	-0.552621	-0.923875	3
										NABP1	1.43163	-0.0715906	-0.578869	-0.781169	3
										LCP2	1.38583	0.0748435	-0.670736	-0.789934	3
										XYLT2	1.41088	0.00187758	-0.630696	-0.782066	3
										FAAH2	1.41937	-0.026201	-0.781007	-0.612159	3
										RSU1P2	1.47037	-0.210428	-0.630212	-0.629732	3
										AC008267.2	1.12677	-0.681555	-0.986401	0.541184	3
										CIPC	1.24667	-0.280888	-1.15392	0.188133	3
										ACSS2	1.28194	-0.230205	-1.13847	0.0867257	3
										SVIP	1.1837	-0.320374	-1.18118	0.317846	3
										ARID5B	1.25399	-0.390932	-1.10318	0.240123	3
										EPG5	1.24704	-0.436496	-1.08567	0.275125	3
										HEMK1	1.10386	-0.159029	-1.28169	0.336862	3
										NT5E	1.04008	-0.35397	-1.22554	0.539426	3
										HARBI1	1.09394	-0.428127	-1.16907	0.503262	3
										PIEZO1	1.19089	0.134405	-1.2481	-0.0771954	3
										ZNF540	1.16952	0.122863	-1.27149	-0.0208867	3
										SETDB1	1.2292	0.132901	-1.20246	-0.159642	3
										PPRC1	1.21959	0.138401	-1.21349	-0.144506	3
										ADGRE5	1.23219	0.104512	-1.20566	-0.131041	3
										ALDH6A1	1.23996	0.0807783	-1.20065	-0.120088	3
										LPCAT4	1.30656	-0.099125	-1.13009	-0.0773389	3
										SPART	1.2076	-0.0782945	-1.23469	0.105392	3
										P4HTM	1.4459	-0.217061	-0.845987	-0.382849	3
										LDLRAP1	1.40727	-0.14849	-0.94975	-0.309034	3
										ZFHX3	1.41647	-0.158671	-0.926745	-0.331049	3
										RPL10P6	1.2005	0.354503	-1.11225	-0.442758	3
										PLAAT3	1.24968	0.250201	-1.1041	-0.395784	3
										ZNF573	1.24758	0.278708	-1.08024	-0.446042	3
										PROCR	1.25259	0.27238	-1.07399	-0.450971	3
										TBXAS1	1.26543	0.189911	-1.1173	-0.338043	3
										ERN1	1.18329	0.288027	-1.20174	-0.269574	3
										RDX	1.21454	0.245917	-1.17629	-0.284166	3
										GALNT10	1.3713	0.00281762	-0.983233	-0.390883	3
										ZC4H2	1.3349	0.112201	-1.00499	-0.442109	3
										PRH1	1.30802	0.205588	-0.981859	-0.531752	3
										IL5RA	1.35615	0.129684	-0.884666	-0.601169	3
										SLC2A4	0.890607	-1.33902	-0.1716	0.620008	4
										ZHX1	1.04305	-1.32082	-0.114971	0.39274	4
										ZNF816	0.471136	-1.49843	0.564046	0.463246	4
										IDNK	0.525388	-1.49975	0.489516	0.484849	4
										FKBP11	0.625697	-1.48609	0.552491	0.307899	4
										ZNF354A	0.675143	-1.47257	0.568678	0.228749	4
										AL590426.1	0.185968	-1.43999	0.397296	0.856731	4
										C15orf61	0.551075	-1.4311	0.0787304	0.801294	4
										PNPO	0.356991	-1.40192	0.0974746	0.947456	4
										NPAS2	0.404288	-1.35592	0.997936	-0.0463	4
										CHRNA5	0.508431	-1.38944	0.900318	-0.0193069	4
										EMC10	0.745535	-1.22413	0.88395	-0.405354	4
										DCX	0.742018	-1.1532	0.924968	-0.513789	4
										IGLC2	0.585074	-1.16979	1.04013	-0.455421	4
										MTMR9LP	0.552684	-1.09797	1.09128	-0.545992	4
										RNF217	0.472063	-1.13727	1.12713	-0.461923	4
										MUC16	0.989609	-0.924857	0.730257	-0.795009	4
										LRP11	0.773748	-0.853818	0.953573	-0.873503	4
										CD86	0.808072	-0.865425	0.922101	-0.864748	4
										SCUBE3	0.841753	-0.908414	0.888905	-0.822244	4
										ZNF180	0.917361	-0.897472	0.812489	-0.832378	4
										EML5	0.886446	-0.866807	0.845361	-0.865	4
										CROCC	1.04632	-0.617522	0.631753	-1.06055	4
										PAFAH2	0.916585	-0.73726	0.804832	-0.984157	4
										IGHG1	0.908182	-0.606506	0.787738	-1.08941	4
										DGKE	0.812493	-0.572992	0.875954	-1.11545	4
										INPP5E	0.809466	-0.671355	0.901642	-1.03975	4
										ZMYM1	0.541115	-0.715553	1.13124	-0.956803	4
										CRIP1	0.529052	-0.748946	1.14315	-0.923254	4
										ENOSF1	0.649873	-0.740619	1.05161	-0.960865	4
										MGAT3	0.606767	-0.821305	1.0907	-0.876164	4
										ENO3	0.397352	-0.652394	1.2193	-0.96426	4
										PYGB	0.32074	-0.811699	1.2745	-0.783537	4
										DCUN1D4	0.463785	-0.444674	1.12776	-1.14687	4
										TOMM40	0.488696	-0.453767	1.11273	-1.14766	4
										ZNF547	0.436934	-0.288732	1.09096	-1.23916	4
										TBP	0.485957	-0.343459	1.07673	-1.21923	4
										TMEM169	0.594404	-0.540858	1.05783	-1.11138	4
										IGHG3	0.689918	-0.569835	0.98688	-1.10696	4
										IGHG4	0.766184	-0.424464	0.871831	-1.21355	4
										SEPSECS	0.677379	-0.396824	0.942389	-1.22294	4
										NPHP3	0.585445	-0.427211	1.03044	-1.18867	4
										WIZ	0.589042	-0.305499	0.980614	-1.26416	4
										PCDHGA1	1.19921	-0.80371	0.44945	-0.84495	4
										NAAA	1.3916	-0.653925	0.0576397	-0.795311	4
										SSPN	1.35642	-0.602051	0.129337	-0.883705	4
										ZNF786	1.36529	-0.853684	0.115913	-0.627517	4
										SLC66A1	1.35393	-0.80929	0.154066	-0.698705	4
										SFXN3	1.41407	-0.751396	-0.00250774	-0.660162	4
										COCH	1.42547	-0.667111	-0.0360676	-0.72229	4
										SLC2A11	0.933489	-0.219471	0.598376	-1.31239	4
										PRKCI	0.911532	-0.478159	0.744191	-1.17756	4
										AUNIP	0.963246	-0.377774	0.644829	-1.2303	4
										IGHGP	1.23604	-0.348774	0.24808	-1.13535	4
										TEX9	1.23567	-0.2701	0.200595	-1.16616	4
										NEK6	1.18032	-0.383495	0.357334	-1.15416	4
										MAN2C1	1.14108	-0.320646	0.383061	-1.20349	4
										ITGB1	1.17762	-0.285766	0.307021	-1.19887	4
										LMNA	1.27052	-0.512735	0.267544	-1.02533	4
										SCIMP	1.19186	-0.4886	0.387783	-1.09104	4
										DUX4L50	1.15356	-0.44159	0.425312	-1.13728	4
										ADAD2	1.44829	-0.708785	-0.621395	-0.11811	4
										UST	1.39804	-0.648191	-0.789779	0.0399344	4
										TRRAP	1.48573	-0.680618	-0.45393	-0.351177	4
										FAM193B	1.46626	-0.747012	-0.488869	-0.230375	4
										TCF7	1.49869	-0.558592	-0.469483	-0.470617	4
										ZNF616	1.4932	-0.462017	-0.627891	-0.403293	4
										PAPOLG	1.09534	-1.23892	0.428874	-0.285292	4
										PURA	1.2586	-1.18404	-0.112037	0.0374757	4
										FAM21EP	1.1556	-1.28428	0.00549073	0.123192	4
										IL13RA1	1.42164	-0.883621	-0.105556	-0.43246	4
										ATP6AP1L	1.32798	-1.09422	-0.0399901	-0.193776	4
										CAPRIN2	1.35295	-1.05738	-0.210215	-0.0853486	4
										CPSF7	0.724333	0.546692	0.191748	-1.46277	4
										RALGPS1	0.803589	0.427362	0.225353	-1.4563	4
										MAN2A2	0.851153	0.415485	0.17313	-1.43977	4
										GALNT11	0.945685	0.34327	0.116161	-1.40512	4
										HDAC8	0.913208	0.36704	0.138277	-1.41852	4
										ELP1	0.873886	0.510812	0.020637	-1.40534	4
										TRIM25	0.968164	0.414278	-0.00731435	-1.37513	4
										DLST	0.837036	0.31783	0.297638	-1.4525	4
										TRIM39	0.808679	0.311035	0.340813	-1.46053	4
										DPH3	0.894362	0.178892	0.355611	-1.42887	4
										ALCAM	0.935317	0.189557	0.290962	-1.41584	4
										AL031282.1	0.90241	0.216295	0.310452	-1.42916	4
										FLNB	1.08657	0.120286	0.130272	-1.33713	4
										FOXO3	1.0255	0.200021	0.14796	-1.37348	4
										CAPN12	1.03731	0.136952	0.192543	-1.36681	4
										RPS28P7	1.02621	0.164405	0.182862	-1.37347	4
										IGHG2	1.10563	-0.0207398	0.228478	-1.31337	4
										EEF2K	1.00826	0.127673	0.245041	-1.38097	4
										BMS1P2	0.97862	0.100971	0.311483	-1.39107	4
										COG1	1.00767	0.068369	0.298938	-1.37498	4
										HSPA12A	0.410403	-0.0172139	0.976856	-1.37005	4
										SPPL2A	0.551963	-0.1345	0.929273	-1.34674	4
										SLAMF7	0.605445	-0.0573095	0.839469	-1.3876	4
										POC1B	0.813169	-0.00286688	0.597459	-1.40776	4
										TRIML2	0.802785	0.013573	0.597339	-1.4137	4
										PCBP2	0.896847	0.0793732	0.437325	-1.41355	4
										NPIPB11	0.863278	0.097392	0.464076	-1.42475	4
										DNAJC24	0.617497	0.203765	0.647655	-1.46892	4
										TULP4	0.643365	0.18152	0.63944	-1.46433	4
										ZC3H7B	0.635225	0.161542	0.662977	-1.45974	4
										C3orf18	0.710993	-0.0235194	0.71872	-1.40619	4
										TUBB4A	0.652812	0.103404	0.688948	-1.44516	4
										LRFN3	0.665592	0.0386378	0.722018	-1.42625	4
										PTK2B	0.634236	0.492077	0.36456	-1.49087	4
										DHX34	0.653388	0.517715	0.314258	-1.48536	4
										MAVS	0.639759	0.549644	0.294472	-1.48388	4
										GUSBP2	0.571326	0.562823	0.358579	-1.49273	4
										CAPS	0.560007	0.633556	0.289983	-1.48355	4
										PCM1	0.684884	0.394987	0.4066	-1.48647	4
										CACNA1F	0.48684	0.427397	0.58269	-1.49693	4
										CEP70	0.557208	0.386282	0.551782	-1.49527	4
										ZNF497	0.624905	0.367504	0.499285	-1.49169	4
										PLD6	0.593269	0.429955	0.473192	-1.49642	4
										GNA12	0.544153	0.452507	0.502287	-1.49895	4
										ZNF28	0.363884	0.559291	0.570075	-1.49325	4
										PRRC2B	0.457047	0.50709	0.535082	-1.49922	4
										YIPF5	0.394811	0.413811	0.678729	-1.48735	4
										MRTO4	0.284436	0.535108	0.661893	-1.48144	4
										MECR	0.335559	0.486646	0.664204	-1.48641	4
										PSMG1	0.573911	0.270549	0.636276	-1.48074	4
										UPF1	0.478912	0.309585	0.692935	-1.48143	4
										SLC25A24	0.476809	0.293632	0.707858	-1.4783	4
										AC118549.1	0.500463	0.367037	0.624207	-1.49171	4
										ZDBF2	0.51186	0.3206	0.653518	-1.48598	4
										ADAT1	0.36851	0.16004	0.897384	-1.42593	4
										ANAPC1	0.46231	0.247789	0.756874	-1.46697	4
										TRIM14	0.44188	0.19434	0.814274	-1.45049	4
										VHL	0.503569	0.854011	0.0613348	-1.41892	4
										JAKMIP3	0.563133	0.743879	0.145051	-1.45206	4
										BX571818.1	0.586469	0.752471	0.103014	-1.44195	4
										ZNF14	0.594224	0.884746	-0.118822	-1.36015	4
										ZNF746	0.53166	0.905653	-0.0613148	-1.376	4
										ELMSAN1	0.537974	0.898448	-0.0580133	-1.37841	4
										ZDHHC3	0.645671	0.816632	-0.08036	-1.38194	4
										LINC01347	0.585605	0.807883	0.0221046	-1.41559	4
										ABHD2	0.634865	0.765751	0.0172267	-1.41784	4
										SPDYE7P	0.787034	0.822602	-0.35291	-1.25673	4
										FBXL20	0.665693	0.865526	-0.201961	-1.32926	4
										NOCT	0.73967	0.817766	-0.244234	-1.3132	4
										WASH8P	0.744009	0.831889	-0.281647	-1.29425	4
										BSPRY	0.826803	0.694414	-0.178743	-1.34247	4
										TAFA2	0.7994	0.739059	-0.207392	-1.33107	4
										ZNF442	0.760472	0.666463	-0.0208489	-1.40609	4
										MSH5	0.797697	0.686109	-0.112581	-1.37123	4
										TRIM65	0.298375	1.1277	-0.155182	-1.2709	4
										YTHDF3	0.289972	1.15088	-0.19442	-1.24643	4
										KATNAL2	0.389482	1.04189	-0.108083	-1.32329	4
										NXPE3	0.344865	1.07162	-0.104303	-1.31218	4
										ANXA4	0.466197	0.970932	-0.0832371	-1.35389	4
										PLA2G4C	0.421176	1.00622	-0.084649	-1.34275	4
										SF3A1	0.615332	0.994095	-0.393609	-1.21582	4
										WDFY4	0.697054	0.916868	-0.376209	-1.23771	4
										FYN	0.645355	0.941977	-0.326556	-1.26078	4
										RRP12	0.755272	0.924964	-0.555155	-1.12508	4
										OR7E14P	0.723444	0.922874	-0.455905	-1.19041	4
										STAG3L5P	0.429677	1.06628	-0.219081	-1.27688	4
										KSR1	0.550634	0.997605	-0.27259	-1.27565	4
										SH2D3A	0.492689	1.06704	-0.331357	-1.22837	4
										CSAD	0.477354	1.06966	-0.309109	-1.23791	4
										IRAK2	0.472749	1.0694	-0.300017	-1.24213	4
										LTBR	0.574573	1.06018	-0.493605	-1.14115	4
										PRRC2A	0.56213	1.06405	-0.47427	-1.1519	4
										NIPAL2	0.515838	1.07339	-0.395297	-1.19393	4
										TMLHE	0.550482	1.05247	-0.411254	-1.1917	4
										ZNF585B	0.362283	1.19058	-0.426034	-1.12683	4
										ANTXRLP1	0.478222	1.10949	-0.419742	-1.16797	4
										CYP2T1P	0.428195	1.15087	-0.439225	-1.13984	4
										NDUFAF5	0.171127	0.906993	0.34607	-1.42419	4
										SLC44A5	0.142035	0.953717	0.30942	-1.40517	4
										ARID2	0.115339	0.961362	0.322707	-1.39941	4
										ZNF813	0.135916	1.04077	0.188201	-1.36488	4
										ZNF233	0.191209	1.02031	0.165119	-1.37664	4
										ZNF74	0.218189	1.02748	0.125772	-1.37144	4
										HSD17B1	0.198417	1.04498	0.118441	-1.36184	4
										ANKRD30BL	0.280686	0.965784	0.155108	-1.40158	4
										AC129492.3	0.266225	0.973503	0.158902	-1.39863	4
										DHX35	0.322217	0.927353	0.167515	-1.41709	4
										EPN1	0.345793	0.895935	0.187462	-1.42919	4
										POLR2A	0.31417	0.903354	0.211015	-1.42854	4
										OSBPL2	0.259928	0.699337	0.516176	-1.47544	4
										TMEM191C	0.232314	0.711094	0.527137	-1.47054	4
										EIF1AD	0.457837	0.746405	0.266258	-1.4705	4
										ARHGEF2	0.340275	0.757293	0.375443	-1.47301	4
										GDF11	-0.0617156	0.980301	0.438845	-1.35743	4
										PATJ	-0.0819945	1.0944	0.294757	-1.30716	4
										NSMCE3	-0.187464	1.13986	0.30228	-1.25467	4
										OCEL1	-0.143049	1.09781	0.334586	-1.28934	4
										TMEM143	-0.152629	1.08932	0.353664	-1.29035	4
										AC009093.8	0.118944	1.23479	-0.154923	-1.19881	4
										DOP1B	0.0879583	1.18192	-0.00684011	-1.26304	4
										ZNF329	0.141436	1.15762	-0.018602	-1.28045	4
										MGST3	-0.206102	1.27536	0.0815364	-1.1508	4
										SPATA6	-0.202003	1.24782	0.131029	-1.17685	4
										MEGF8	0.0237477	1.09638	0.204799	-1.32493	4
										TMEM41A	-0.0385988	1.21885	0.0487815	-1.22904	4
										ALG11	-0.0413818	1.15855	0.159751	-1.27692	4
										DNAAF4	-0.102222	1.19521	0.147656	-1.24065	4
										LTA4H	0.0914901	0.58093	0.765624	-1.43804	4
										ZNF526	0.163117	0.567522	0.726558	-1.4572	4
										CC2D1A	0.14112	0.602867	0.709644	-1.45363	4
										FAM162A	0.12206	0.703	0.62442	-1.44948	4
										MRPL40	0.0877771	0.694814	0.6583	-1.44089	4
										RLIM	0.0389828	0.709466	0.678166	-1.42661	4
										FOXK1	0.0322616	0.667363	0.724629	-1.42425	4
										SH3GLB2	0.0553298	0.636176	0.738942	-1.43045	4
										AC093323.1	-0.0329131	0.65506	0.778945	-1.40109	4
										BRWD3	-0.0686598	0.625418	0.828226	-1.38498	4
										RNF152	-0.154356	0.73683	0.772627	-1.3551	4
										MYO19	-0.155425	0.68196	0.825805	-1.35234	4
										RANBP3	0.0247452	0.837632	0.550115	-1.41249	4
										TRIM6	-0.131756	0.816607	0.677693	-1.36254	4
										HAGH	-0.0459075	0.807907	0.632622	-1.39462	4
										TUBGCP6	-0.0160075	0.799922	0.621109	-1.40502	4
										CARF	-0.0364797	0.754536	0.682976	-1.40103	4
										API5	-0.059655	0.790187	0.660699	-1.39123	4
										DET1	-0.458316	1.14575	0.443974	-1.13141	4
										NALCN	-0.444287	1.15652	0.422159	-1.13439	4
										ADCY6	-0.390897	1.08873	0.493217	-1.19105	4
										SIAH1	-0.339221	1.03526	0.538245	-1.23428	4
										CACNG8	-0.42706	0.989451	0.635446	-1.19784	4
										KIAA0930	-0.459211	0.989227	0.648802	-1.17882	4
										TRAPPC8	-0.333427	0.940684	0.650196	-1.25745	4
										STYX	-0.378847	0.957891	0.65156	-1.2306	4
										XPO5	-0.379073	0.856922	0.763028	-1.24088	4
										MRPL30	-0.227791	0.836967	0.710805	-1.31998	4
										PSTPIP1	-0.239733	0.880069	0.670537	-1.31087	4
										GET4	-0.256803	0.105464	1.28221	-1.13087	4
										ZNF525	-0.253646	0.0992494	1.28424	-1.12984	4
										ATG2A	-0.291681	0.0685297	1.31268	-1.08953	4
										FBXO8	-0.302164	0.0798329	1.31067	-1.08834	4
										AC024568.1	-0.317436	0.100155	1.30564	-1.08836	4
										SLC35F2	-0.319016	0.122155	1.29508	-1.09822	4
										GUSB	-0.394247	0.144148	1.30668	-1.05658	4
										D2HGDH	-0.400412	0.116591	1.32212	-1.0383	4
										FBXL17	-0.41444	0.124575	1.32194	-1.03208	4
										SLC16A1	-0.369586	0.0361753	1.3513	-1.01789	4
										SLC5A3	-0.357507	0.0365247	1.34779	-1.0268	4
										SKA1	-0.354791	0.071992	1.33072	-1.04792	4
										MAGT1	-0.360469	0.101929	1.31802	-1.05948	4
										SPC25	-0.291719	-0.0345037	1.35904	-1.03282	4
										PPP2R2A	-0.31589	-0.0116611	1.35676	-1.02921	4
										RHOT1	-0.2237	-0.0388781	1.33835	-1.07577	4
										EZR	-0.20129	-0.041217	1.33129	-1.08878	4
										KCTD7	-0.209713	-0.0266075	1.32799	-1.09167	4
										NANOG	-0.251683	0.0135605	1.32491	-1.08678	4
										PFAS	-0.268803	-0.017319	1.34442	-1.05829	4
										WDR62	-0.246263	-0.0345063	1.34428	-1.06351	4
										GSN	-0.247775	-0.0159882	1.33678	-1.07302	4
										FRMPD3	-0.409383	-0.02718	1.38798	-0.951414	4
										DCTN5	-0.370689	-0.0176863	1.37462	-0.986248	4
										R3HCC1	-0.372839	-0.0347814	1.38209	-0.974474	4
										SPTAN1	-0.363007	-0.0721468	1.39408	-0.958931	4
										GART	-0.343006	-0.0940066	1.39707	-0.960056	4
										PIGW	-0.314051	-0.0903595	1.38783	-0.983424	4
										FMC1	-0.280202	-0.101935	1.3823	-1.00017	4
										MAPK1IP1L	-0.531507	0.220818	1.3	-0.989312	4
										SLC25A33	-0.587749	0.192155	1.3246	-0.929008	4
										FAAP24	-0.507424	0.139518	1.33621	-0.968301	4
										ABCC3	-0.510117	0.123263	1.34446	-0.957607	4
										EXOSC2	-0.442358	0.154843	1.31402	-1.0265	4
										PARP16	-0.452241	0.170743	1.30838	-1.02688	4
										CS	-0.49242	0.152004	1.32703	-0.986615	4
										NGRN	-0.469663	0.155526	1.32023	-1.00609	4
										DESI1	-0.352965	0.226408	1.2499	-1.12334	4
										ZNF212	-0.30079	0.212339	1.24016	-1.15171	4
										SET	-0.31863	0.205178	1.25045	-1.137	4
										AL645929.3	-0.317001	0.215628	1.24398	-1.1426	4
										AAMDC	-0.410179	0.367062	1.18261	-1.13949	4
										PRLHR	-0.356326	0.311956	1.20005	-1.15568	4
										ZNF688	-0.502736	0.284916	1.25834	-1.04052	4
										BRIX1	-0.44015	0.329791	1.21523	-1.10487	4
										GPALPP1	-0.427245	0.285342	1.23842	-1.09652	4
										RBM28	-0.213972	0.517446	0.997266	-1.30074	4
										UEVLD	-0.128527	0.479136	0.984964	-1.33557	4
										MED29	-0.116775	0.399235	1.03925	-1.32171	4
										HNRNPUL1	-0.0836342	0.238102	1.13198	-1.28644	4
										KHSRP	-0.0719793	0.258393	1.11317	-1.29958	4
										ABCF2	-0.00312827	0.22415	1.09889	-1.31992	4
										TRAF2	-0.0385574	0.261648	1.09369	-1.31678	4
										ETFB	-0.219528	0.266359	1.17653	-1.22337	4
										BAG6	-0.118881	0.304715	1.1062	-1.29203	4
										CYB5D1	-0.148476	0.292641	1.12832	-1.27248	4
										KANSL3	0.144471	0.451192	0.841937	-1.4376	4
										INPP4A	0.193442	0.397981	0.850871	-1.44229	4
										LAMP1	0.165802	0.381543	0.883294	-1.43064	4
										KIAA0556	0.0714519	0.52785	0.826556	-1.42586	4
										LRRC37A	0.0495904	0.53247	0.836937	-1.419	4
										TPM1	-0.0121369	0.517431	0.888505	-1.3938	4
										DGAT2	-0.00332799	0.473128	0.919609	-1.38941	4
										MMRN2	-0.0088576	0.371563	1.00104	-1.36374	4
										HERC2	0.118883	0.306733	0.970663	-1.39628	4
										RAD23A	0.101614	0.313866	0.9765	-1.39198	4
										PDLIM5	0.052764	0.334853	0.991511	-1.37913	4
										DBT	0.0567135	0.280111	1.02775	-1.36457	4
										DYNLT1	0.266223	0.280684	0.888611	-1.43552	4
										CTTNBP2NL	0.252219	0.341103	0.853125	-1.44645	4
										ATP1A2	0.24163	0.19483	0.966761	-1.40322	4
										NEO1	0.16344	0.256465	0.977346	-1.39725	4
										B9D2	0.20714	0.256176	0.948201	-1.41152	4
										CLK3	0.222375	0.27853	0.921622	-1.42253	4
										CCDC198	0.0107934	-0.0707241	1.2533	-1.19337	4
										TTF2	0.0104945	-0.0813396	1.25828	-1.18744	4
										PHYHD1	-0.109176	-0.113506	1.32592	-1.10324	4
										ZNF260	-0.1359	-0.0934726	1.32846	-1.09909	4
										LGALS3BP	0.0184018	-0.236707	1.31742	-1.09911	4
										AC138409.1	-0.0190343	-0.224008	1.32981	-1.08677	4
										SMARCA4	0.00696091	-0.152417	1.29054	-1.14509	4
										MFSD6	-0.0413555	-0.171226	1.32004	-1.10746	4
										ZNF414	-0.0504623	0.071865	1.21242	-1.23382	4
										PPIEL	-0.0631206	0.181238	1.15671	-1.27483	4
										PPP5C	-0.0853409	0.142957	1.18993	-1.24754	4
										TNFAIP8L1	-0.144734	0.0125018	1.28475	-1.15252	4
										GSPT1	-0.174272	0.013132	1.2964	-1.13526	4
										ZDHHC4	-0.164526	0.139089	1.22789	-1.20245	4
										PRPF4	-0.164725	0.0906351	1.25399	-1.1799	4
										MPV17L2	-0.133279	0.0681088	1.25231	-1.18714	4
										PHKG1	0.112985	-0.0166151	1.17294	-1.26931	4
										ZNF596	0.0771846	-0.0627587	1.21549	-1.22991	4
										COL4A5	0.0790768	0.0711669	1.145	-1.29524	4
										MCM3AP	0.0806332	0.0646787	1.14775	-1.29306	4
										TKFC	0.0292753	0.0393666	1.18945	-1.25809	4
										CDK18	0.0466086	0.0466422	1.17634	-1.26959	4
										AP002981.1	0.0357419	0.151063	1.12283	-1.30964	4
										ADAP2	0.0440982	0.158998	1.11339	-1.31649	4
										MTPAP	0.135663	0.131483	1.07651	-1.34366	4
										DNAJC11	0.108682	0.177569	1.06429	-1.35054	4
										RNF4	0.275363	0.0304529	1.04636	-1.35218	4
										CRYL1	0.209345	0.15739	1.01333	-1.38006	4
										MAP4	0.206182	0.115682	1.04163	-1.36349	4
										RBM43	0.222773	-0.317362	1.24002	-1.14543	4
										RRAGC	0.181172	-0.255373	1.2411	-1.16689	4
										KCTD20	0.188935	-0.142893	1.19	-1.23604	4
										PPT1	0.156131	-0.159188	1.21608	-1.21302	4
										ATP6V0E2	0.107558	-0.239522	1.27477	-1.14281	4
										COTL1	0.107024	-0.161319	1.24392	-1.18962	4
										NISCH	0.24705	-0.0758234	1.12239	-1.29362	4
										GPSM2	0.421214	-0.208013	1.06741	-1.28061	4
										ZNF609	0.360425	-0.187814	1.10111	-1.27372	4
										USP14	0.334993	-0.203163	1.12526	-1.25709	4
										SETD6	-0.475207	0.646099	0.996712	-1.1676	4
										AKR1C2	-0.391409	0.705862	0.914948	-1.2294	4
										TSPAN14	-0.444819	0.52407	1.08384	-1.16309	4
										STRADA	-0.394796	0.526116	1.06543	-1.19675	4
										RTL10	-0.477422	0.48566	1.12197	-1.13021	4
										PIDD1	-0.463078	0.491658	1.11341	-1.14199	4
										ARFGEF2	-0.555739	0.53571	1.10636	-1.08634	4
										ZNF529	-0.523877	0.472045	1.14426	-1.09243	4
										B4GALT7	-0.882572	0.409953	1.22153	-0.748911	4
										SUV39H2	-0.822512	0.419547	1.21791	-0.814948	4
										FZD4	-0.840142	0.483479	1.17753	-0.82087	4
										SLC16A10	-0.777037	0.573383	1.11344	-0.909783	4
										NIPA1	-0.799339	0.529047	1.14624	-0.875951	4
										EDRF1	-0.79908	0.53461	1.14236	-0.877887	4
										SETD7	-0.794282	0.512471	1.15746	-0.875653	4
										ZNF776	-0.788305	0.501261	1.16482	-0.87778	4
										ZNF257	-0.663608	0.434248	1.19744	-0.968082	4
										ZNF500	-0.655782	0.513068	1.14293	-1.00021	4
										BANP	-0.680357	0.521703	1.14054	-0.981888	4
										GALNS	-0.68421	0.598633	1.08438	-0.998805	4
										PKD1P6	-0.699844	0.634147	1.05899	-0.993289	4
										SLC24A1	-0.700523	0.622107	1.06857	-0.990154	4
										SEC31A	-0.692349	0.708505	0.996547	-1.0127	4
										ZNF56	-0.673764	0.762585	0.945681	-1.0345	4
										AC244258.1	-0.706269	0.759187	0.954209	-1.00713	4
										ARHGEF10	-0.959663	0.755547	0.964428	-0.760312	4
										TP73-AS1	-0.829349	0.83167	0.898979	-0.9013	4
										WBP2NL	-0.788024	0.827878	0.900084	-0.939939	4
										KLHL26	-1.00883	1.22568	0.369301	-0.586155	4
										NSL1	-0.84801	1.24651	0.36982	-0.768322	4
										TM4SF19	-0.648145	1.35641	0.140467	-0.848729	4
										ZNF829	-0.845568	1.34746	0.163439	-0.665328	4
										DPF2	-0.86105	1.33402	0.191966	-0.664935	4
										GK5	-0.784139	1.37895	0.0942038	-0.689016	4
										TPCN1	-0.778728	1.36908	0.120118	-0.710472	4
										CCDC141	-0.843622	1.38831	0.0536546	-0.598343	4
										CDNF	-0.788306	1.39715	0.0428624	-0.651703	4
										CEP126	-1.09184	1.07275	0.582659	-0.563568	4
										SGO2	-1.0805	0.913278	0.785202	-0.617978	4
										ZKSCAN3	-0.991652	0.950939	0.765847	-0.725135	4
										NEBL	-0.677245	0.98015	0.724553	-1.02746	4
										CHAMP1	-0.659919	0.935348	0.771048	-1.04648	4
										ABCC1	-0.681549	0.897944	0.815322	-1.03172	4
										FP565260.6	-0.874912	1.09942	0.595064	-0.819573	4
										ZNF341	-0.636991	1.12717	0.530661	-1.02084	4
										POLI	-0.747708	1.09401	0.596297	-0.942602	4
										KDM4A	-0.72212	1.14353	0.524847	-0.94626	4
										AK7	-0.491534	-0.106045	1.43206	-0.83448	5
										FOXM1	-0.530597	-0.0750401	1.42742	-0.821779	5
										PPIA	-0.512229	-0.0632736	1.42089	-0.845389	5
										MTHFD1	-0.496933	-0.0635534	1.41865	-0.858165	5
										FAIM	-0.53734	-0.115921	1.44118	-0.787922	5
										SMTN	-0.525998	-0.112906	1.43893	-0.800029	5
										ARPC1B	-0.513214	-0.168099	1.45337	-0.772056	5
										COPS5	-0.540949	-0.140853	1.44885	-0.767049	5
										THG1L	-0.532373	-0.142918	1.44853	-0.773243	5
										TOR1A	-0.485925	0.0223125	1.38418	-0.920564	5
										TMPO	-0.539112	0.0179103	1.39489	-0.873686	5
										PCGF6	-0.542395	-0.0372274	1.41596	-0.836342	5
										RPL3P6	-0.52219	-0.0216764	1.40748	-0.863618	5
										SLC25A16	-0.672789	0.0528521	1.3945	-0.774559	5
										CLVS1	-0.595808	-0.0359272	1.42135	-0.789613	5
										HNRNPC	-0.581597	-0.0203785	1.41457	-0.812597	5
										RFC2	-0.612541	-0.0516083	1.42788	-0.763732	5
										ANXA3	-0.597388	-0.0535822	1.42739	-0.776417	5
										CHN2	-0.627386	-0.0220013	1.41901	-0.769622	5
										LRRC57	-0.617171	-0.00637064	1.41283	-0.789287	5
										OSBPL6	-0.570326	-0.242975	1.47552	-0.662219	5
										ALDH2	-0.562502	-0.266602	1.47964	-0.650531	5
										PSMD12	-0.546873	-0.281595	1.48158	-0.653112	5
										TNFSF15	-0.5797	-0.169722	1.45968	-0.710261	5
										ICAM1	-0.594785	-0.19123	1.46556	-0.679549	5
										DIMT1	-0.628839	-0.176696	1.46317	-0.657633	5
										BCKDHB	-0.611975	-0.218125	1.47178	-0.641684	5
										CLPP	-0.568487	-0.392449	1.49563	-0.534693	5
										A4GALT	-0.580027	-0.374476	1.49406	-0.539556	5
										SLC35G2	-0.608623	-0.3707	1.49281	-0.51349	5
										CAPZA2	-0.612559	-0.362292	1.492	-0.517151	5
										SNRPD1	-0.613615	-0.344847	1.49048	-0.532014	5
										GINS3	-0.610369	-0.341634	1.49029	-0.538292	5
										ROCK2	-0.59992	-0.360605	1.49238	-0.531853	5
										ATAD5	-0.60361	-0.353139	1.4916	-0.534854	5
										LHFPL6	-0.598334	-0.35495	1.49193	-0.538649	5
										SEH1L	-0.56549	-0.340628	1.49077	-0.584647	5
										KHDRBS1	-0.572037	-0.357984	1.49267	-0.562645	5
										PNKD	-0.560316	-0.308804	1.48646	-0.617344	5
										SNRPE	-0.596337	-0.309505	1.48692	-0.58108	5
										REEP4	-0.600349	-0.302882	1.48601	-0.582776	5
										AFG3L2	-0.725918	-0.298924	1.47641	-0.451565	5
										FGFR1	-0.709241	-0.294545	1.47822	-0.474434	5
										RAB3D	-0.726546	-0.280814	1.47473	-0.467373	5
										ABHD1	-0.66742	-0.289805	1.48171	-0.524488	5
										SV2B	-0.701761	-0.279154	1.4775	-0.496586	5
										LETM2	-0.698958	-0.260234	1.47552	-0.516323	5
										LYPLA1	-0.704035	-0.258909	1.47487	-0.511924	5
										PSMB2	-0.693694	-0.201329	1.46676	-0.571733	5
										GEN1	-0.661132	-0.2248	1.47251	-0.586581	5
										FRG1	-0.668786	-0.221669	1.47166	-0.581207	5
										OLA1	-0.681131	-0.215958	1.47007	-0.572983	5
										PPP2CB	-0.672007	-0.229247	1.47281	-0.571557	5
										CLSPN	-0.619981	-0.258794	1.47923	-0.60045	5
										SLC12A8	-0.624319	-0.257071	1.47889	-0.597505	5
										MAGED1	-0.649589	-0.244309	1.47623	-0.582328	5
										SETMAR	-0.655748	-0.255827	1.47781	-0.566235	5
										PARP1	-0.729664	-0.220999	1.46701	-0.516351	5
										PM20D2	-0.754147	-0.185078	1.45854	-0.51931	5
										MCM10	-0.753484	-0.164557	1.45496	-0.536917	5
										AC021092.2	-0.749187	-0.163856	1.45528	-0.542239	5
										CIAO2B	-0.826969	-0.156556	1.44254	-0.459015	5
										CBX5	-0.832802	-0.226011	1.44995	-0.391142	5
										MTFR1L	-0.799449	-0.217949	1.45628	-0.438885	5
										SPG21	-0.765028	-0.00799614	1.41508	-0.642051	5
										MBD3	-0.755014	-0.00631488	1.4151	-0.653769	5
										LRRN2	-0.786803	-0.0136011	1.4152	-0.614793	5
										CIZ1	-0.784346	0.00225108	1.4106	-0.628501	5
										LRRC74B	-0.825462	-0.00714603	1.40927	-0.576657	5
										HERC4	-0.81417	0.0520159	1.39201	-0.629859	5
										COX7B	-0.737277	-0.0949181	1.44107	-0.608875	5
										PHLPP1	-0.743527	-0.0622843	1.43213	-0.626323	5
										GYPA	-0.763469	-0.0484993	1.42704	-0.615073	5
										ZIK1	-0.761542	-0.122122	1.4455	-0.561839	5
										CAND1	-0.783965	-0.0728316	1.43165	-0.574857	5
										CSPG4P12	-0.701776	-0.0469903	1.42913	-0.680362	5
										BCL2L11	-0.686515	-0.138356	1.45391	-0.629041	5
										NUDCD2	-0.666869	-0.129726	1.45214	-0.655546	5
										TSNAX	-0.673971	-0.116763	1.44881	-0.658079	5
										FGF11	-1.07119	0.243136	1.26567	-0.43762	5
										MAPK9	-1.064	0.254516	1.26366	-0.454177	5
										FEZ1	-1.07995	0.209383	1.2752	-0.40464	5
										GCFC2	-1.05953	0.206925	1.28395	-0.431348	5
										POLH	-1.07224	0.0854533	1.31684	-0.33005	5
										ZNF268	-1.10859	0.170449	1.27589	-0.337746	5
										RASSF4	-0.922668	0.102312	1.35932	-0.538959	5
										TIPRL	-0.917673	0.0528735	1.3761	-0.511301	5
										MTRF1	-0.973436	0.154475	1.32959	-0.510631	5
										HMGCL	-0.986013	0.171137	1.32026	-0.505382	5
										RRP7A	-0.983728	0.166981	1.32239	-0.505645	5
										ENAH	-0.92679	0.161698	1.33707	-0.571977	5
										UBASH3B	-0.908186	0.140663	1.34835	-0.580828	5
										SOCS7	-1.00578	0.0828478	1.34341	-0.42048	5
										CLPX	-1.00606	0.137028	1.32655	-0.457524	5
										DHRS2	-0.960103	-0.0185288	1.38346	-0.404831	5
										ARPC3	-0.957126	0.00594103	1.37878	-0.427596	5
										GEMIN2	-0.988939	0.00558608	1.36874	-0.385386	5
										P4HA3	-1.01113	0.025624	1.35628	-0.370776	5
										CNOT2	-1.04415	-0.0410225	1.35476	-0.269592	5
										DUSP28	-1.0296	-0.0343987	1.36046	-0.296459	5
										KCNJ5	-1.06738	-0.101781	1.34841	-0.179248	5
										CCDC200	-1.05399	-0.0900203	1.35515	-0.211139	5
										APBB2	-1.13327	-0.0197603	1.30128	-0.148253	5
										EFCAB5	-1.13336	0.0914666	1.28395	-0.242056	5
										ZNF426	-1.13327	0.0674182	1.28895	-0.223094	5
										CASTOR2	-0.880737	-0.0638512	1.41413	-0.469539	5
										C12orf76	-0.944266	-0.0603041	1.39675	-0.392182	5
										ANKLE1	-0.944637	-0.102783	1.40364	-0.356219	5
										LAMP3	-0.972326	-0.0689844	1.38889	-0.347578	5
										NSMCE2	-0.90621	-0.175428	1.42485	-0.343216	5
										NFAT5	-0.900788	-0.158734	1.42477	-0.36525	5
										DDA1	-0.895648	-0.135209	1.42323	-0.392371	5
										PTCHD1	-0.917094	-0.114057	1.41399	-0.382838	5
										OTULINL	-0.92309	-0.264967	1.42227	-0.234209	5
										FSD1L	-0.903574	-0.272927	1.42997	-0.253471	5
										FAM120AOS	-0.925602	-0.193815	1.41969	-0.300277	5
										GPR137B	-0.874613	-0.268835	1.44036	-0.296908	5
										ZNF410	-0.893037	-0.226771	1.43285	-0.313044	5
										DDIAS	-0.887877	-0.246182	1.43537	-0.30131	5
										ADSL	-0.892525	-0.242859	1.43368	-0.298295	5
										SAXO2	-0.989404	-0.229976	1.39223	-0.172852	5
										HSPA14	-1.00127	-0.233284	1.38571	-0.151151	5
										RPE	-1.00024	-0.118167	1.38387	-0.265461	5
										JHY	-0.974197	-0.175999	1.39926	-0.249065	5
										LSM3	-0.982294	-0.158539	1.3948	-0.253966	5
										RAD51C	-0.972074	-0.160629	1.39935	-0.266644	5
										STAT5B	-0.970601	-0.160542	1.39996	-0.26882	5
										SH3TC2	-0.79546	0.281516	1.29522	-0.781277	5
										GALNT17	-0.881168	0.319998	1.27147	-0.710295	5
										ABHD11	-0.862046	0.288948	1.28884	-0.71574	5
										MED27	-0.908995	0.250459	1.30245	-0.643914	5
										IGSF11	-0.917443	0.202535	1.32227	-0.60736	5
										PLA2G2C	-0.828917	0.192695	1.33629	-0.700068	5
										MARVELD2	-0.841616	0.136948	1.35848	-0.653809	5
										SYVN1	-0.738844	0.324719	1.27076	-0.856638	5
										POGZ	-0.692976	0.351767	1.25177	-0.91056	5
										NDUFB6	-0.641523	0.139141	1.35638	-0.854	5
										ARHGAP1	-0.712579	0.214786	1.32644	-0.828647	5
										GINS4	-1.09915	0.501311	1.1241	-0.526263	5
										CA13	-1.01661	0.518812	1.13587	-0.638072	5
										SPTY2D1	-1.02797	0.309314	1.25078	-0.532118	5
										CCNYL1	-1.01021	0.293993	1.2627	-0.546479	5
										PPT2	-1.00977	0.389855	1.21446	-0.594543	5
										MKRN3	-0.979901	0.411897	1.20835	-0.640341	5
										USP6NL	-0.987601	0.418381	1.20319	-0.633975	5
										PRRG4	-1.22323	0.325069	1.15431	-0.256149	5
										ICA1	-1.20802	0.313207	1.16929	-0.274475	5
										SLC4A8	-1.15907	0.370146	1.17175	-0.382827	5
										PLEKHM1P1	-1.22471	0.399162	1.11988	-0.294335	5
										DDX52	-1.21178	0.462107	1.09492	-0.345245	5
										CPPED1	-1.20876	0.582955	1.02116	-0.39535	5
										PNPLA5	-1.272	0.489886	1.03765	-0.255535	5
										PLK3	0.114824	-0.775965	1.37128	-0.710137	5
										AIG1	0.146267	-0.836528	1.35523	-0.664968	5
										RARS1	0.141667	-0.831284	1.35751	-0.667888	5
										MTG2	0.140429	-0.93781	1.34285	-0.545471	5
										TMEM38A	0.226778	-0.931417	1.3096	-0.604962	5
										MCOLN2	0.0286728	-0.897177	1.38743	-0.518927	5
										FDXACB1	0.0432503	-0.907537	1.38109	-0.516806	5
										ADAMTSL4	-0.000765821	-0.961288	1.37912	-0.417069	5
										SSBP3	0.0285332	-0.987109	1.36398	-0.405406	5
										MIXL1	-0.134204	-0.879267	1.42742	-0.413948	5
										DNAJC3	-0.0716721	-0.903664	1.41033	-0.434995	5
										DTD2	-0.150608	-0.792512	1.44739	-0.504274	5
										TOX	-0.0803631	-0.791059	1.43273	-0.561304	5
										AP2A2	-0.297971	-0.422832	1.4723	-0.7515	5
										NT5C3B	-0.283579	-0.450449	1.4732	-0.739169	5
										PSPH	-0.263258	-0.453262	1.46924	-0.752719	5
										TSPOAP1	-0.265038	-0.465918	1.47126	-0.740309	5
										DNAJC15	-0.309191	-0.504923	1.48364	-0.669526	5
										NDUFS7	-0.315234	-0.483982	1.48289	-0.683677	5
										DDX12P	-0.300825	-0.526507	1.48373	-0.656394	5
										SGPP1	-0.263368	-0.540516	1.4779	-0.674014	5
										FYTTD1	-0.323324	-0.435309	1.47891	-0.720275	5
										PSMD8	-0.315229	-0.460289	1.48047	-0.704955	5
										PDHA1	-0.373896	-0.453335	1.48891	-0.661683	5
										NCAPG2	-0.344027	-0.450158	1.48421	-0.690023	5
										PUS7	-0.357808	-0.450655	1.48638	-0.677914	5
										KLHL42	-0.285146	-0.622266	1.48322	-0.575803	5
										RNF168	-0.272696	-0.615514	1.48149	-0.593277	5
										DNM1P51	-0.285254	-0.604758	1.48348	-0.593463	5
										AL356235.1	-0.341379	-0.597113	1.49065	-0.552159	5
										KMT5A	-0.321455	-0.597437	1.48842	-0.569523	5
										STK24	-0.368683	-0.492974	1.49145	-0.629789	5
										GOLGA2P5	-0.372419	-0.491645	1.49182	-0.627752	5
										DUT	-0.318985	-0.57104	1.48811	-0.598081	5
										ITGAX	-0.338623	-0.566058	1.49053	-0.585853	5
										BTF3	-0.336379	-0.55429	1.49008	-0.599406	5
										PODXL	-0.340154	-0.553625	1.49053	-0.596752	5
										NME2	-0.32965	-0.534388	1.48854	-0.624503	5
										BCAS4	-0.359957	-0.523762	1.49201	-0.60829	5
										PTAFR	-0.349708	-0.533764	1.49115	-0.607678	5
										SOD1	-0.017298	-0.652492	1.41879	-0.748998	5
										LDHB	-0.0275969	-0.681007	1.42304	-0.714438	5
										NOL12	-0.0242936	-0.67595	1.42188	-0.721636	5
										BTNL9	0.0186749	-0.760537	1.4068	-0.664939	5
										SLC12A3	-0.0586675	-0.732056	1.43171	-0.640986	5
										C2orf69	-0.0915013	-0.728728	1.4407	-0.620467	5
										CD80	-0.101103	-0.550923	1.43815	-0.786123	5
										ACOT13	-0.0923328	-0.586903	1.43879	-0.75955	5
										PCBD1	-0.118695	-0.499716	1.43725	-0.818841	5
										LACC1	-0.17229	-0.485713	1.45103	-0.793031	5
										RRM1	-0.155175	-0.505662	1.44887	-0.788034	5
										ZMAT5	-0.15548	-0.499264	1.44813	-0.79339	5
										PKM	-0.250797	-0.588802	1.47762	-0.638016	5
										HNRNPD	-0.239251	-0.585717	1.47536	-0.650391	5
										EEF1A1P42	-0.235589	-0.648385	1.4748	-0.590822	5
										HDGF	-0.235957	-0.652424	1.47474	-0.586357	5
										KLHL6	-0.195236	-0.659402	1.467	-0.612361	5
										SAMD5	-0.183875	-0.678697	1.46413	-0.60156	5
										CALM2	-0.158907	-0.579079	1.4569	-0.718919	5
										BCAT2	-0.219887	-0.562469	1.47035	-0.687998	5
										HADH	-0.20661	-0.528903	1.46482	-0.729304	5
										GPR161	-0.0885594	-0.630702	1.4403	-0.721041	5
										HSPD1	-0.11573	-0.631011	1.44799	-0.701251	5
										AVIL	-0.16541	-0.618091	1.46032	-0.676816	5
										PDS5A	-0.140373	-0.648928	1.45477	-0.665465	5
										TBC1D12	-0.400414	-0.282774	1.4655	-0.782313	5
										H3P6	-0.430665	-0.303675	1.47457	-0.740233	5
										RBBP7	-0.444365	-0.260577	1.46741	-0.762466	5
										ANKRD16	-0.483609	-0.219828	1.46311	-0.759674	5
										TUBA1C	-0.524977	-0.244365	1.47296	-0.703618	5
										MDH1	-0.475161	-0.26823	1.47305	-0.729659	5
										EIF3M	-0.484681	-0.284296	1.47733	-0.708351	5
										TAF2	-0.486978	-0.291633	1.47896	-0.700347	5
										TUBA1B	-0.401461	-0.333136	1.47591	-0.741312	5
										CYP8B1	-0.389914	-0.339041	1.47518	-0.746227	5
										BLZF1	-0.389878	-0.332707	1.474	-0.751415	5
										AL031985.2	-0.327339	-0.357891	1.46734	-0.782106	5
										DNM1L	-0.359491	-0.344943	1.47107	-0.766636	5
										WDR54	-0.353661	-0.34879	1.47072	-0.768272	5
										ZDHHC8P1	-0.441407	-0.326129	1.48018	-0.712646	5
										REC8	-0.457586	-0.317705	1.48061	-0.705318	5
										SNAP23	-0.419941	-0.335586	1.47904	-0.723514	5
										XRCC4	-0.432794	-0.348237	1.48286	-0.701825	5
										PKHD1L1	-0.430521	-0.400056	1.48992	-0.659346	5
										AC087721.2	-0.384968	-0.384783	1.48203	-0.712276	5
										PHF6	-0.382546	-0.398046	1.48358	-0.702992	5
										HOPX	-0.251754	-0.355471	1.44945	-0.842228	5
										LCP1	-0.304724	-0.350943	1.4612	-0.805531	5
										TOR3A	-0.304709	-0.345343	1.46006	-0.810008	5
										ECT2	-0.155279	-0.32941	1.41493	-0.930241	5
										PLEK	-0.160158	-0.340451	1.41931	-0.918699	5
										HNRNPA2B1	-0.167163	-0.355532	1.42519	-0.902493	5
										DCTN3	-0.182579	-0.347965	1.42821	-0.897665	5
										PANK2	-0.180209	-0.345405	1.42687	-0.901256	5
										PTCHD3	-0.164915	-0.41309	1.43685	-0.858847	5
										MIS18BP1	-0.130326	-0.423292	1.42802	-0.874406	5
										AIMP2	-0.204738	-0.434177	1.45204	-0.81312	5
										TGDS	-0.22499	-0.379141	1.4473	-0.843173	5
										LAPTM4B	-0.21195	-0.381311	1.44417	-0.850911	5
										RAN	-0.192778	-0.376663	1.43772	-0.868282	5
										ANKRD27	-0.189556	-0.395625	1.4407	-0.855524	5
										MACC1	-0.191045	-0.400291	1.44206	-0.850724	5
										AC092115.2	-0.362675	-0.182879	1.4317	-0.886146	5
										PROSER3	-0.372729	-0.141391	1.42087	-0.906753	5
										H3-3A	-0.401247	-0.144538	1.42813	-0.882349	5
										INTS14	-0.380822	-0.154967	1.42708	-0.891291	5
										TXLNG	-0.388377	-0.161054	1.43063	-0.881201	5
										EIF3A	-0.365281	-0.250054	1.45107	-0.835732	5
										GALM	-0.421184	-0.172696	1.44071	-0.846833	5
										PCDHGB8P	-0.448685	-0.223877	1.45931	-0.786748	5
										HADHA	-0.429862	-0.199433	1.44987	-0.820571	5
										APCDD1	-0.429	-0.211957	1.45309	-0.812134	5
										TMEM256	-0.425462	-0.21923	1.4544	-0.809711	5
										MED20	-0.223951	-0.13971	1.37853	-1.01487	5
										SPOUT1	-0.297891	-0.152834	1.40569	-0.954961	5
										CDC42	-0.246892	-0.178385	1.3994	-0.97412	5
										ADH5	-0.257053	-0.268099	1.42966	-0.904504	5
										GATC	-0.224043	-0.260482	1.41797	-0.933443	5
										MVB12A	-0.242881	-0.251621	1.42101	-0.92651	5
										KATNBL1	-0.250462	-0.240166	1.41988	-0.929256	5
										CAMKK2	-0.290754	-0.201677	1.41957	-0.927144	5
										WDR73	-0.313652	-0.204362	1.42642	-0.908402	5
										UBE2I	-0.284656	-0.251465	1.43254	-0.896418	5
										MTMR6	-0.293957	-0.240195	1.43182	-0.897663	5
										ZNF738	-0.283114	-0.278345	1.43934	-0.877881	5
										MRPS33	-0.302875	-0.265521	1.44097	-0.872571	5
										GCLM	-0.0695133	-0.237669	1.35598	-1.0488	5
										GPKOW	-0.0873424	-0.238859	1.36354	-1.03734	5
										POLR1E	-0.139041	-0.25798	1.38916	-0.99214	5
										ALG10	-0.137886	-0.291169	1.39862	-0.969568	5
										ANKRD40	-0.150369	-0.290756	1.40284	-0.961714	5
										ZADH2	0.108197	-0.353611	1.3129	-1.06749	5
										ZNF544	0.104674	-0.381576	1.32275	-1.04584	5
										C11orf1	-0.0476815	-0.422765	1.39891	-0.928464	5
										GPAM	-0.0328117	-0.383041	1.38388	-0.968028	5
										CSTF3	-0.0263038	-0.402412	1.386	-0.957281	5
										ACOX1	-0.0186731	-0.410383	1.38483	-0.95577	5
										NDUFA3	0.0567549	-0.423654	1.35605	-0.989152	5
										ZBTB38	-0.0177685	-0.350097	1.36914	-1.00128	5
										PEX14	-0.0269286	-0.354289	1.37406	-0.992837	5
										NAP1L1P1	-0.0356014	-0.344734	1.37498	-0.994645	5
										LRRC19	0.00276842	-0.34167	1.35811	-1.01921	5
										EXT1	0.0212779	-0.376896	1.35981	-1.00419	5
										TMEM25	0.12969	-0.474973	1.3341	-0.988817	5
										NSRP1	0.157497	-0.502905	1.32653	-0.981122	5
										RECK	0.142401	-0.507712	1.33488	-0.969565	5
										OCLN	0.218472	-0.494269	1.29331	-1.01751	5
										NDC80	0.24642	-0.581956	1.29567	-0.960131	5
										NAP1L1	0.218242	-0.54981	1.30489	-0.973318	5
										RPS3P6	-0.0141995	-0.515214	1.40361	-0.874199	5
										POLE2	-0.00137331	-0.509709	1.39782	-0.886735	5
										DNAJC5B	0.0468932	-0.585554	1.38956	-0.850904	5
										RIMKLBP2	-0.000578767	-0.581853	1.40742	-0.824991	5
										PCNX2	0.010223	-0.564267	1.4013	-0.847259	5
										PLOD1	0.0121995	-0.562995	1.40039	-0.849591	5
										EEF1A1P13	0.110658	-0.616389	1.3664	-0.860673	5
										PFN2	0.0828444	-0.694847	1.38374	-0.77174	5
										TLR3	-0.832623	-0.299365	1.45381	-0.321818	5
										DHFR	-0.849739	-0.306985	1.44862	-0.291895	5
										PAICS	-0.854134	-0.324765	1.44679	-0.267896	5
										AKAP5	-0.766533	-0.377476	1.47077	-0.326761	5
										COX11	-0.76513	-0.353384	1.47144	-0.352927	5
										HAUS2	-0.804989	-0.331734	1.46164	-0.324912	5
										BLMH	-0.802026	-0.346505	1.46228	-0.313746	5
										NKD1	-0.796447	-0.344249	1.46382	-0.323121	5
										RNASEH2A	-0.792095	-0.333097	1.46498	-0.339791	5
										RGS9	-0.80153	-0.317933	1.46247	-0.343005	5
										APOLD1	-0.796835	-0.315704	1.4636	-0.351065	5
										RFC1	-0.742836	-0.383344	1.47608	-0.349899	5
										CBX3	-0.726296	-0.405166	1.47903	-0.347569	5
										HYPK	-0.730147	-0.412141	1.47796	-0.335667	5
										IAH1	-0.704317	-0.419872	1.48289	-0.358705	5
										ZNF771	-0.709502	-0.401563	1.48239	-0.371322	5
										CAPN5	-0.717607	-0.389649	1.48105	-0.37379	5
										COMMD4	-0.719966	-0.377104	1.48065	-0.383576	5
										ZBTB8OS	-0.713936	-0.364202	1.48153	-0.403391	5
										TBC1D7	-0.688602	-0.403579	1.48591	-0.393729	5
										PRCC	-0.674404	-0.398522	1.48798	-0.415056	5
										ZCCHC10	-0.753578	-0.306369	1.47245	-0.4125	5
										AC024940.7	-0.76658	-0.319186	1.47052	-0.384757	5
										SMAD9	-0.748858	-0.335852	1.47459	-0.389878	5
										VPREB3	-0.71862	-0.32327	1.47915	-0.437259	5
										C17orf99	-0.733786	-0.325538	1.47689	-0.417571	5
										RUVBL2	-0.687166	-0.341443	1.48441	-0.455799	5
										AL450998.1	-0.702377	-0.356258	1.4831	-0.424462	5
										HACD2	-0.698652	-0.36635	1.48396	-0.418961	5
										PSMD9	-0.723319	-0.483398	1.47372	-0.267001	5
										RFXANK	-0.728933	-0.478819	1.4728	-0.265048	5
										RANBP1	-0.73637	-0.49263	1.46886	-0.239858	5
										PCDHGB6	-0.744633	-0.485259	1.46751	-0.237618	5
										HAUS1	-0.74357	-0.470197	1.46984	-0.256077	5
										NCAPD2	-0.757364	-0.463569	1.46667	-0.245736	5
										RAPH1	-0.778026	-0.468499	1.45941	-0.21288	5
										MOV10L1	-0.758171	-0.479546	1.46421	-0.226493	5
										PRDX5	-0.753118	-0.475986	1.46629	-0.237182	5
										CD38	-0.767763	-0.469446	1.46265	-0.225439	5
										SLC7A2	-0.767572	-0.460767	1.46391	-0.23557	5
										PDIA4	-0.761912	-0.466965	1.46484	-0.235964	5
										C20orf144	-0.763313	-0.439938	1.46762	-0.264372	5
										BRI3BP	-0.771584	-0.439168	1.46527	-0.254516	5
										PTK2	-0.768378	-0.443869	1.46572	-0.25347	5
										ERI2	-0.784846	-0.435672	1.46154	-0.241026	5
										MYEF2	-0.783513	-0.449219	1.46031	-0.227582	5
										CASP3	-0.79131	-0.44334	1.45848	-0.223834	5
										GNG5	-0.722191	-0.448186	1.47757	-0.30719	5
										GMPS	-0.718996	-0.432458	1.47936	-0.327905	5
										HNRNPA1P48	-0.737802	-0.4585	1.47275	-0.276451	5
										PCDHB2	-0.747096	-0.437471	1.4723	-0.287735	5
										CLCN5	-0.73589	-0.442124	1.47476	-0.296751	5
										TERT	-0.777479	-0.398825	1.46696	-0.29066	5
										CLTC	-0.786624	-0.386658	1.46511	-0.291831	5
										NCAPH	-0.800482	-0.392907	1.46063	-0.267239	5
										ALDH16A1	-0.801908	-0.375116	1.46131	-0.284282	5
										MPC2	-0.778429	-0.416226	1.46543	-0.270775	5
										POMP	-0.768179	-0.418416	1.46818	-0.281582	5
										DEPDC1B	-0.772491	-0.415646	1.46718	-0.279047	5
										PSMA4	-0.748703	-0.418852	1.47328	-0.305721	5
										ITPRIPL1	-0.763905	-0.407959	1.47007	-0.298202	5
										CALN1	-0.848199	-0.445323	1.43595	-0.14243	5
										GFI1B	-0.834384	-0.455923	1.43998	-0.149671	5
										SMIM19	-0.828247	-0.448827	1.44386	-0.16679	5
										BCL6	-0.819251	-0.468031	1.44402	-0.156743	5
										SPAG16	-0.820829	-0.462049	1.44452	-0.161637	5
										DIAPH3	-0.861541	-0.402872	1.43721	-0.1728	5
										MRPS27	-0.866001	-0.409321	1.4343	-0.15898	5
										PFN1	-0.849751	-0.429374	1.43815	-0.159024	5
										SOX7	-0.842334	-0.424931	1.442	-0.174738	5
										IL17RC	-0.877846	-0.415096	1.42789	-0.134948	5
										POLR2G	-0.867114	-0.449756	1.42615	-0.109276	5
										DHX57	-0.916103	-0.372626	1.41621	-0.127482	5
										CKAP2L	-0.91049	-0.336768	1.42356	-0.176299	5
										FFAR1	-0.918611	-0.345286	1.41878	-0.154885	5
										TSPY26P	-0.885287	-0.336453	1.4345	-0.212763	5
										ECI2	-0.890737	-0.340548	1.43191	-0.200624	5
										PRORSD1P	-0.851839	-0.362752	1.4455	-0.230907	5
										SLBP	-0.856292	-0.350793	1.44473	-0.237642	5
										DGKH	-0.846274	-0.358274	1.44785	-0.2433	5
										PTPN7	-0.865971	-0.33126	1.44232	-0.24509	5
										ACER3	-0.863356	-0.334823	1.4431	-0.244917	5
										MYO1E	-0.865844	-0.344822	1.44156	-0.230894	5
										SERPINB1	-0.87117	-0.337345	1.44002	-0.231508	5
										AMD1	-0.815576	-0.406675	1.45448	-0.232232	5
										ODCP	-0.822291	-0.374383	1.45498	-0.258302	5
										SYNE2	-0.840067	-0.372925	1.44897	-0.235983	5
										MYO6	-0.831977	-0.381428	1.45114	-0.237736	5
										COPB2	-0.84237	-0.397784	1.44566	-0.20551	5
										NSD2	-0.842667	-0.408697	1.44419	-0.19283	5
										NEDD4L	-0.865377	-0.374086	1.4392	-0.199734	5
										ACTR2	-0.853979	-0.370389	1.44405	-0.219679	5
										CCDC144A	-0.860806	-0.365255	1.44188	-0.215821	5
										VNN2	-0.593047	-0.663131	1.47057	-0.214396	5
										RNF14	-0.611141	-0.652606	1.46916	-0.205409	5
										C14orf93	-0.615913	-0.653101	1.46785	-0.198834	5
										PKMYT1	-0.611751	-0.655889	1.46812	-0.200481	5
										HNRNPA1P22	-0.62787	-0.647284	1.46637	-0.191215	5
										FBLN5	-0.616376	-0.664029	1.46465	-0.184245	5
										PCNA	-0.616584	-0.66254	1.46503	-0.185904	5
										CDCA7	-0.636688	-0.654017	1.46203	-0.171327	5
										SERPINA9	-0.650413	-0.639616	1.46226	-0.172227	5
										IL12B	-0.650425	-0.642359	1.46146	-0.168678	5
										AICDA	-0.650088	-0.649964	1.4593	-0.159253	5
										NUGGC	-0.652976	-0.650207	1.45835	-0.155164	5
										BUB1B	-0.647166	-0.629774	1.4659	-0.188958	5
										PSMA6	-0.63913	-0.628752	1.46833	-0.200451	5
										SPRED2	-0.663963	-0.611102	1.46603	-0.190964	5
										SELENOH	-0.663211	-0.62423	1.46279	-0.175345	5
										HMGB1P4	-0.67505	-0.653159	1.45011	-0.121904	5
										PTMA	-0.682327	-0.646388	1.44981	-0.121095	5
										AFF2	-0.680637	-0.645414	1.45073	-0.124683	5
										PTTG1	-0.64458	-0.680201	1.45116	-0.12638	5
										ESPL1	-0.650822	-0.676008	1.45056	-0.123734	5
										KDM1B	-0.651161	-0.674589	1.45095	-0.125197	5
										ELP4	-0.657499	-0.684604	1.44513	-0.103026	5
										BRCA1	-0.657471	-0.676015	1.44829	-0.114808	5
										DCAF12	-0.65091	-0.686689	1.44668	-0.109079	5
										C4orf3	-0.648374	-0.683337	1.44878	-0.117066	5
										ANP32B	-0.660865	-0.693091	1.44062	-0.0866592	5
										TSEN54	-0.668877	-0.686123	1.44033	-0.0853324	5
										GCSAM	-0.658686	-0.703813	1.43709	-0.0745868	5
										LNPK	-0.666239	-0.702927	1.43449	-0.0653207	5
										CCT8	-0.694873	-0.655142	1.44204	-0.0920228	5
										MRPL51	-0.698691	-0.660619	1.43845	-0.0791441	5
										MARCKSL1	-0.68183	-0.666085	1.44305	-0.0951332	5
										MTHFD2	-0.677726	-0.670511	1.44296	-0.0947221	5
										DYNLL1	-0.678608	-0.68155	1.43836	-0.0781979	5
										PKD1L1	-0.684708	-0.673166	1.43924	-0.0813628	5
										MRPS15	-0.576007	-0.74466	1.44825	-0.127581	5
										OSMR	-0.578714	-0.744672	1.44747	-0.124081	5
										CLCN3P1	-0.570595	-0.779607	1.43507	-0.0848703	5
										RPL12P38	-0.5972	-0.754347	1.43767	-0.086122	5
										ZWILCH	-0.602802	-0.748979	1.43813	-0.0863436	5
										SLC30A4	-0.624762	-0.723443	1.44139	-0.0931897	5
										ARPC2	-0.638173	-0.700788	1.44576	-0.1068	5
										HMGN1	-0.631478	-0.697723	1.44915	-0.119947	5
										SMC4	-0.628861	-0.705579	1.44707	-0.112629	5
										ALDOA	-0.626706	-0.704705	1.44811	-0.116695	5
										MED12L	-0.588725	-0.694121	1.46263	-0.179781	5
										ACTR3	-0.603638	-0.677949	1.46383	-0.182242	5
										TMA7	-0.60854	-0.68453	1.4605	-0.167432	5
										ATP5F1E	-0.610709	-0.682354	1.4606	-0.167539	5
										SMC2	-0.629669	-0.677534	1.45674	-0.149542	5
										SLC25A4	-0.625716	-0.686261	1.45501	-0.143037	5
										CCHCR1	-0.616395	-0.705854	1.45095	-0.128703	5
										LDHA	-0.599884	-0.70401	1.45645	-0.152552	5
										RNFT2	-0.608412	-0.700327	1.4553	-0.146561	5
										COQ7	-0.604304	-0.705314	1.45475	-0.145128	5
										PLXNB2	-0.608126	-0.705243	1.45366	-0.140293	5
										VDAC1	-0.698773	-0.492481	1.4787	-0.287446	5
										TG	-0.684696	-0.512007	1.47954	-0.282838	5
										PCLAF	-0.683223	-0.518416	1.47902	-0.277384	5
										COX8A	-0.678666	-0.518354	1.48007	-0.283049	5
										CPM	-0.689404	-0.515668	1.47795	-0.272881	5
										CD53	-0.682912	-0.52473	1.4782	-0.270561	5
										H2AZ1	-0.658972	-0.552183	1.47948	-0.268322	5
										CDT1	-0.659651	-0.549995	1.47968	-0.270032	5
										MAD2L1	-0.668723	-0.53715	1.47964	-0.273766	5
										SSBP2	-0.662215	-0.545271	1.47985	-0.272368	5
										ABRACL	-0.659952	-0.542973	1.4807	-0.277778	5
										CCDC88A	-0.644843	-0.535088	1.48488	-0.304948	5
										COX17	-0.650237	-0.534834	1.48387	-0.298797	5
										CDC6	-0.662763	-0.523981	1.48276	-0.296012	5
										CFL1	-0.674593	-0.50647	1.48243	-0.301365	5
										HMGN2	-0.723551	-0.56088	1.45984	-0.175405	5
										RGS13	-0.712211	-0.559073	1.46393	-0.192644	5
										COASY	-0.707858	-0.573927	1.46189	-0.180101	5
										DSTN	-0.734322	-0.522336	1.46449	-0.207835	5
										ACTR10	-0.720519	-0.53486	1.46638	-0.210997	5
										CENPUP2	-0.723927	-0.53766	1.46478	-0.203189	5
										TOMM22	-0.697689	-0.537911	1.47235	-0.236755	5
										UBL5	-0.689368	-0.555692	1.47132	-0.226261	5
										SCAND1	-0.700126	-0.557922	1.46783	-0.209786	5
										AC011448.1	-0.649903	-0.584333	1.47575	-0.241518	5
										PPM1G	-0.643493	-0.583927	1.47733	-0.249906	5
										DEPDC1	-0.641936	-0.585044	1.47746	-0.250484	5
										HMGB1P10	-0.660304	-0.564984	1.47697	-0.251684	5
										SCCPDH	-0.651533	-0.564537	1.47907	-0.262996	5
										HMGB2	-0.645915	-0.570691	1.47923	-0.262628	5
										PCMT1	-0.644937	-0.575813	1.47853	-0.257778	5
										LOXL2	-0.635667	-0.608939	1.47395	-0.229343	5
										PPA1	-0.63655	-0.607137	1.47414	-0.23045	5
										CENPN	-0.656608	-0.601574	1.47036	-0.212176	5
										PLK1	-0.646234	-0.609481	1.47122	-0.2155	5
										C19orf48	-0.648955	-0.604987	1.47156	-0.217619	5
										TPX2	-0.673185	-0.589401	1.46866	-0.206074	5
										BUD31	-0.675976	-0.582044	1.46954	-0.211517	5
										CHDH	-0.678733	-0.59077	1.46677	-0.197262	5
										EMC2	-0.682334	-0.578927	1.46845	-0.207186	5
										IARS2	-0.685005	-0.580715	1.46728	-0.201561	5
										KNSTRN	-0.665328	-0.571302	1.47456	-0.237934	5
										UQCR10	-0.671306	-0.568552	1.47359	-0.233732	5
										ASB13	-0.666977	-0.583643	1.47162	-0.220998	5
										EZH2	-0.672547	-0.572572	1.47247	-0.227347	5
										FAM72A	-0.670091	-0.577963	1.472	-0.223945	5
										PLXDC1	-0.801975	-0.482543	1.44817	-0.163655	5
										IDH3A	-0.802879	-0.478644	1.44858	-0.167055	5
										GSTP1	-0.815498	-0.509138	1.4364	-0.111766	5
										HS2ST1	-0.808445	-0.494178	1.44308	-0.140455	5
										CKS1B	-0.796745	-0.502605	1.44605	-0.146701	5
										CDV3	-0.794836	-0.510538	1.44502	-0.139647	5
										LYRM4	-0.737275	-0.543495	1.45918	-0.17841	5
										OR6C4	-0.752732	-0.531788	1.45639	-0.171866	5
										SLC44A4	-0.748711	-0.531341	1.4579	-0.177851	5
										NDUFS3	-0.748826	-0.548052	1.45403	-0.157151	5
										ACTBP6	-0.763795	-0.531307	1.45244	-0.157336	5
										LZIC	-0.761591	-0.531741	1.45316	-0.159831	5
										ARHGAP11A	-0.752642	-0.502971	1.46215	-0.20654	5
										WDR76	-0.756506	-0.49359	1.46251	-0.212418	5
										CCT7	-0.756556	-0.494501	1.46234	-0.211288	5
										SRSF3	-0.771584	-0.51386	1.45341	-0.167965	5
										RAB1A	-0.766837	-0.507242	1.4565	-0.182421	5
										S1PR2	-0.779972	-0.494062	1.45432	-0.180285	5
										NEIL3	-0.77096	-0.490277	1.45823	-0.196996	5
										EML2	-0.772951	-0.490558	1.45749	-0.193979	5
										H2AZ2	-0.760141	-0.578963	1.44104	-0.101936	5
										AL033529.1	-0.744373	-0.588213	1.44476	-0.112174	5
										PSMB1	-0.741083	-0.5728	1.45053	-0.136643	5
										VAMP8	-0.735502	-0.576979	1.45149	-0.139005	5
										MCM4	-0.75516	-0.559808	1.44862	-0.133648	5
										CHEK1	-0.766481	-0.558516	1.44441	-0.119409	5
										ELL3	-0.783954	-0.554545	1.43805	-0.0995494	5
										XPO1	-0.782169	-0.529992	1.44552	-0.133362	5
										CAPN15	-0.780225	-0.528174	1.44677	-0.138369	5
										HMMR	-0.690187	-0.606846	1.45914	-0.16211	5
										STMN1	-0.698395	-0.594721	1.45972	-0.166607	5
										AL049872.1	-0.694012	-0.597653	1.46038	-0.16871	5
										KIF11	-0.687941	-0.627386	1.45393	-0.138603	5
										CENPH	-0.700156	-0.607974	1.45548	-0.147354	5
										TWSG1	-0.707364	-0.634952	1.44432	-0.102006	5
										MRPL48	-0.713775	-0.623762	1.4456	-0.108065	5
										ACTG1P21	-0.718643	-0.623561	1.44375	-0.101546	5
										AURKA	-0.70972	-0.616607	1.44946	-0.123133	5
										BRI3	-0.698863	-0.630659	1.44899	-0.119473	5
										CORO1A	-0.72508	-0.601921	1.44819	-0.121192	5
										FDPS	-0.732517	-0.606633	1.44377	-0.104619	5
										CENPI	-0.735509	-0.613678	1.44019	-0.0910014	5
										DTL	-0.730704	-0.614604	1.44188	-0.096568	5
										ATP5F1A	-0.581471	-0.560057	1.49182	-0.350292	5
										HNRNPM	-0.583912	-0.572623	1.48996	-0.333424	5
										ACY3	-0.573316	-0.575188	1.49102	-0.342518	5
										CENPF	-0.550589	-0.571246	1.494	-0.372161	5
										RPRD1B	-0.554302	-0.574003	1.49333	-0.365023	5
										MAST2	-0.572726	-0.554985	1.4934	-0.365689	5
										DNAAF5	-0.560774	-0.561573	1.494	-0.371654	5
										NME1	-0.561263	-0.561627	1.49395	-0.371057	5
										FAM166A	-0.531696	-0.588722	1.49376	-0.373343	5
										MCM3	-0.529785	-0.597504	1.49287	-0.365583	5
										MRO	-0.534882	-0.608292	1.49095	-0.347776	5
										ETFA	-0.538691	-0.596302	1.49219	-0.357201	5
										ZFAND4	-0.55177	-0.589431	1.49173	-0.350526	5
										GCHFR	-0.558674	-0.585244	1.4915	-0.347579	5
										MKI67	-0.558161	-0.584388	1.49167	-0.349116	5
										PRPSAP2	-0.551162	-0.603088	1.48991	-0.335661	5
										PRDX6	-0.546737	-0.608467	1.48963	-0.334429	5
										CHCHD2	-0.565984	-0.60023	1.48847	-0.322255	5
										TUBAP2	-0.562192	-0.600068	1.48899	-0.326734	5
										UCHL1	-0.558022	-0.603071	1.48908	-0.327982	5
										TKT	-0.595009	-0.586309	1.48633	-0.305011	5
										PSAT1	-0.591645	-0.58455	1.48714	-0.310941	5
										GMNN	-0.568974	-0.607697	1.48686	-0.31019	5
										COX6C	-0.578215	-0.593324	1.48782	-0.316279	5
										CCNA2	-0.579338	-0.599716	1.48664	-0.307587	5
										ASF1B	-0.622194	-0.596574	1.47952	-0.260753	5
										DLGAP5	-0.623807	-0.601157	1.47828	-0.253315	5
										HSPA2	-0.611186	-0.601829	1.48074	-0.267721	5
										CDC20	-0.609788	-0.605512	1.4803	-0.265	5
										ARPC5	-0.617576	-0.592872	1.48116	-0.270708	5
										NCAPG	-0.615612	-0.59812	1.48057	-0.266834	5
										GINS2	-0.599568	-0.602146	1.48287	-0.281152	5
										POLQ	-0.593049	-0.607138	1.48311	-0.282927	5
										METAP2	-0.612473	-0.587	1.48318	-0.283705	5
										MIF	-0.603823	-0.59513	1.48335	-0.2844	5
										CEP44	-0.624902	-0.547409	1.4869	-0.31459	5
										TUBB3	-0.616386	-0.563687	1.48615	-0.306076	5
										MYBL1	-0.610283	-0.564309	1.4871	-0.312503	5
										LDHAP4	-0.620476	-0.571892	1.48418	-0.291814	5
										SMUG1	-0.620553	-0.574843	1.4837	-0.2883	5
										ENO1	-0.607948	-0.581691	1.48488	-0.29524	5
										SLC25A3	-0.611509	-0.577926	1.48485	-0.295417	5
										C3orf67	-0.63295	-0.570865	1.48194	-0.278121	5
										HMGB1P5	-0.627953	-0.584701	1.48055	-0.267897	5
										MYBL2	-0.66191	-0.449853	1.48902	-0.377257	5
										ACADM	-0.672259	-0.445766	1.48755	-0.369527	5
										SULT1A1	-0.672057	-0.437218	1.48789	-0.378619	5
										NUCKS1	-0.666136	-0.421129	1.48911	-0.401841	5
										TBC1D2B	-0.653402	-0.441453	1.49052	-0.395661	5
										CKS2	-0.683385	-0.486791	1.48269	-0.31251	5
										CCT2	-0.670232	-0.486504	1.48531	-0.328573	5
										CLTA	-0.656858	-0.471115	1.48876	-0.360791	5
										UHRF1	-0.682586	-0.465539	1.48463	-0.336502	5
										SMIM14	-0.676891	-0.464836	1.48573	-0.344007	5
										COX5B	-0.58712	-0.496249	1.4962	-0.412826	5
										SPAG5	-0.595437	-0.507029	1.49481	-0.39234	5
										PSIP1	-0.5907	-0.501515	1.4956	-0.40339	5
										FBXO5	-0.587297	-0.506699	1.49566	-0.401666	5
										LRR1	-0.5735	-0.526398	1.49576	-0.395861	5
										NDFIP2	-0.581767	-0.519521	1.49543	-0.394139	5
										BX664718.2	-0.578623	-0.52477	1.49538	-0.391986	5
										NAMPT	-0.581731	-0.531445	1.49456	-0.381381	5
										NPL	-0.580684	-0.529818	1.4948	-0.384294	5
										MXD3	-0.593661	-0.522005	1.49397	-0.378308	5
										SUSD3	-0.589877	-0.528283	1.49391	-0.375751	5
										ASPM	-0.589418	-0.527848	1.494	-0.376734	5
										YWHAE	-0.539916	-0.544414	1.49721	-0.412879	5
										ZNF576	-0.540493	-0.557184	1.49619	-0.398517	5
										LSM14A	-0.56759	-0.509164	1.49725	-0.420501	5
										DPH7	-0.572552	-0.505815	1.49702	-0.418652	5
										TTK	-0.552973	-0.52527	1.49751	-0.419264	5
										OTUD4	-0.547036	-0.51609	1.49833	-0.435207	5
										NUF2	-0.560171	-0.502733	1.49804	-0.435137	5
										NDUFA13	-0.594144	-0.550522	1.49124	-0.346576	5
										FAM76B	-0.597192	-0.546756	1.49124	-0.347295	5
										EEPD1	-0.593323	-0.544361	1.49201	-0.354325	5
										BORCS8-MEF2B	-0.59329	-0.540306	1.49242	-0.358825	5
										TCEA1P2	-0.59401	-0.540002	1.49236	-0.358347	5
										BCAT1	-0.599232	-0.553356	1.49021	-0.337622	5
										GAPDHP63	-0.605383	-0.550522	1.48965	-0.333743	5
										MMACHC	-0.612104	-0.534118	1.49048	-0.344259	5
										BIRC5	-0.616884	-0.542083	1.48888	-0.329911	5
										RAC1	-0.620845	-0.538011	1.48872	-0.329863	5
										UQCC3	-0.637502	-0.507738	1.48914	-0.343897	5
										ERH	-0.636972	-0.499564	1.48991	-0.353373	5
										VEZT	-0.630817	-0.521825	1.48887	-0.336224	5
										GLRX3	-0.648075	-0.511168	1.48703	-0.327788	5
										TPRA1	-0.639669	-0.521324	1.48744	-0.326447	5
										AL158801.6	-0.647756	-0.519736	1.48618	-0.318686	5
										LMNB1	-0.618712	-0.506302	1.49203	-0.367017	5
										STX11	-0.607214	-0.51858	1.49259	-0.366797	5
										CDKN2C	-0.617516	-0.517708	1.49127	-0.356046	5
										CCNB2	-0.614435	-0.492543	1.49348	-0.386504	5
										NDUFB1	-0.63028	-0.492754	1.49139	-0.368359	5
										ANP32E	-0.639771	-0.475265	1.4911	-0.376067	5
										SHROOM3	-0.501226	-0.424237	1.49727	-0.57181	5
										SNRPF	-0.507369	-0.420202	1.49718	-0.56961	5
										STT3A	-0.501018	-0.39513	1.49481	-0.598662	5
										NIBAN1	-0.491531	-0.412677	1.49597	-0.591758	5
										PGK1	-0.487035	-0.40462	1.49501	-0.603352	5
										CDCA4	-0.48418	-0.406842	1.49506	-0.604035	5
										IL2RB	-0.48348	-0.358358	1.48944	-0.647603	5
										ING2	-0.471084	-0.377726	1.49098	-0.64217	5
										RFC5	-0.526579	-0.344047	1.49015	-0.619522	5
										EXOSC7	-0.504927	-0.341701	1.48865	-0.642026	5
										SAE1	-0.456938	-0.454114	1.49715	-0.586102	5
										PHAX	-0.458161	-0.441534	1.49637	-0.596673	5
										ACTBP9	-0.451243	-0.444667	1.49613	-0.600216	5
										TRAPPC1	-0.426692	-0.48091	1.49658	-0.588982	5
										UBE2D3	-0.433579	-0.47368	1.49672	-0.589462	5
										SS18	-0.422163	-0.455966	1.4946	-0.616473	5
										MAD2L1BP	-0.426586	-0.455334	1.49495	-0.613034	5
										TROAP	-0.413284	-0.468271	1.49466	-0.613109	5
[truncated: 857 more rows]

## Sheet: Figure 3
Figure 3a					Figure 3b				Figure 3d					Figure 3e					Figure 3f					Figure 3g
Gene	logFC	FDR	Significance		AHNAK	Source	ClassSwitch		Group	Ahnak	Mean	SD		Description	p.adjust	Count	Category		DEGcluster	-log10(p.value)	AHNAK-like gene ratio (%)	Gene count		Cluster	B.T1.Sp	B.T2.Sp	B.T3.Sp	B.Fo.Sp	B.Fo.PC	B.GC.Sp	B.MZ.Sp	B1a.Sp	B1a.PC	B1b.PC
TCL1A	9.52623	83.3643	TRUE		2.18058	Kidney	Switched		B.Fo.PC	1.00526	0.825101	0.299984		leukocyte cell-cell adhesion	1.20954e-06	23	GO		1	0.46482	1.5873	252		1	0.655831	0.0810282	0.371127	0.114875	1.53827	-2.35039	0.190679	-0.692872	0.0216309	0.0698174
SPRED2	7.66215	72.449	TRUE		2.25434	Kidney	Unswitched		B.Fo.Sp	0.28638	0.689667	0.24865		regulation of leukocyte cell-cell adhesion	8.00519e-06	20	GO		2	2.142	3.18841	345		2	0.367103	0.429007	0.675933	0.530462	0.337451	-2.71643	-0.196074	-0.239887	0.29654	0.515892
RRM2	6.20582	58.3046	TRUE		10.2067	Kidney	Switched		B.GC.Sp	0.116986	0.579919	0.269445		regulation of cell-cell adhesion	8.00519e-06	23	GO		3	3.43929	3.9886	351		3	0.0645324	0.148791	0.5271	0.0944096	0.115466	-2.7108	0.0551637	0.0903395	0.737275	0.877723
PCLAF	4.34192	54.2902	TRUE		12.8104	Kidney	Switched		B.MZ.Sp	0.134733	0.697555	0.253969		positive regulation of cell adhesion	8.00519e-06	23	GO		4	1.7619	2.82776	389		4	0.0907892	0.246918	1.31866	0.274562	-2.48931	0.404586	-0.576028	-0.128525	0.569641	0.28871
BCL7A	4.53291	42.8398	TRUE		2.18699	Kidney	Switched		B.T1.Sp	0.287053	0.685924	0.237472		T cell activation	1.62552e-05	24	GO		5	0.0202749	0.814901	859		5	-0.404835	-0.225172	-0.115036	-0.283556	-1.2419	2.61181	-0.288668	0.383157	-0.180579	-0.255219
SHCBP1	4.62537	41.9706	TRUE		1.15546	Kidney	Switched		B.T2.Sp	0.243239	0.669687	0.230689		regulation of leukocyte activation	2.3962e-05	25	GO		6	0.0550474	0.91047	659		6	-0.16137	-0.673173	-0.00796866	-0.536424	-0.38854	2.71637	-0.379279	0.338131	-0.325123	-0.582626
BIRC5	5.48434	37.4946	TRUE		1.22236	Kidney	Switched		B.T3.Sp	0.218598	0.664746	0.239094		regulation of T cell activation	4.54641e-05	19	GO
RGS13	6.0306	36.8751	TRUE		1.58334	Kidney	Switched		B1a.PC	1.95572	1.54677	0.333948		leukocyte differentiation	5.54473e-05	24	GO
SERPINA9	8.48403	34.9733	TRUE		1.6621	Kidney	Unswitched		B1a.Sp	0.752127	0.914824	0.225342		regulation of leukocyte differentiation	0.000110699	17	GO
AICDA	5.13202	33.9413	TRUE		1.14896	Kidney	Unswitched		B1b.PC	2.06661	1.52975	0.353434		cellular response to lipopolysaccharide	0.000342688	13	GO
AHNAK	-9.8532	32.0063	TRUE		3.21335	Kidney	Unswitched							B cell receptor signaling pathway	0.000159794	10	KEGG
NUSAP1	5.02217	31.2145	TRUE		11.2996	Kidney	Switched							Osteoclast differentiation	0.000732774	11	KEGG
S1PR2	4.40742	29.9169	TRUE		0	Kidney	Switched							JAK-STAT signaling pathway	0.0208236	10	KEGG
MCM4	4.93079	27.9958	TRUE		12.42	Kidney	Switched							Insulin signaling pathway	0.0208236	9	KEGG
GAPDH	3.40822	27.9958	TRUE		6.98034	Kidney	Switched							ECM-receptor interaction	0.0233762	7	KEGG
KNL1	4.96719	27.4597	TRUE		0	Kidney	Switched							Hypertrophic cardiomyopathy	0.0233762	7	KEGG
STMN1	5.39514	25.787	TRUE		11.4587	Kidney	Switched							Acute myeloid leukemia	0.0235634	6	KEGG
AURKB	5.75516	22.4623	TRUE		10.567	Kidney	Unswitched							Focal adhesion	0.0435704	10	KEGG
CENPF	5.27499	21.8246	TRUE		7.54177	Kidney	Switched
DCAF12	7.85952	21.3091	TRUE		3.33767	Kidney	Unswitched
CDCA3	4.39968	20.1067	TRUE		11.227	Kidney	Switched
NANS	3.93299	19.4725	TRUE		0	Kidney	Unswitched
BUB1B	6.91327	19.3604	TRUE		11.7611	Kidney	Switched
HMGB1	2.59021	19.1548	TRUE		0	Kidney	Switched
HMGN2	2.9422	19.1117	TRUE		0	Kidney	Switched
ACTB	1.65737	18.7892	TRUE		1.52494	Kidney	Unswitched
WDR76	4.18657	18.7405	TRUE		0	Kidney	Switched
NUGGC	3.42631	18.071	TRUE		10.9717	Kidney	Unswitched
DSTN	3.38909	17.977	TRUE		10.622	Kidney	Unswitched
PTMAP9	1.75844	17.6259	TRUE		10.5989	Kidney	Switched
PLK1	6.11753	17.5947	TRUE		11.7934	Kidney	Switched
DNMT1	2.97243	17.5924	TRUE		1.76663	Kidney	Switched
TUBB3	5.23438	16.5926	TRUE		10.7948	Kidney	Switched
UHRF1	4.57889	16.3472	TRUE		1.68599	Kidney	Unswitched
PTMA	1.70685	15.7543	TRUE		6.4398	Kidney	Unswitched
CDC6	6.22974	15.5844	TRUE		7.90404	Kidney	Unswitched
LDHAP4	3.96152	15.2217	TRUE		9.53495	Kidney	Unswitched
SNRPD1	2.56476	15.1488	TRUE		1.45807	Kidney	Switched
CKAP2L	3.3883	14.9928	TRUE		8.91033	Kidney	Switched
MELK	4.44768	14.9833	TRUE		10.3466	Kidney	Switched
RGS9	2.89439	14.8228	TRUE		6.12999	Kidney	Unswitched
MDM2	1.91685	14.7813	TRUE		8.03768	Kidney	Unswitched
ACTG1	2.21733	14.7366	TRUE		0	Kidney	Unswitched
TPX2	6.7017	14.5326	TRUE		0	Kidney	Unswitched
CCDC144B	2.44599	14.4976	TRUE		12.7753	Kidney	Unswitched
SYNE2	2.88074	14.4608	TRUE		12.197	Kidney	Switched
MND1	4.71581	14.4478	TRUE		12.3111	Kidney	Switched
KIF14	3.9634	14.4289	TRUE		5.45575	Kidney	Switched
TUBA1C	3.16542	14.3959	TRUE		0	Kidney	Unswitched
TROAP	3.62815	14.3165	TRUE		0	Kidney	Unswitched
RAD51	4.33648	14.1999	TRUE		2.02544	Kidney	Unswitched
FCMR	-3.42998	13.9831	TRUE		10.7214	Kidney	Switched
PPIA	1.75652	13.9588	TRUE		0	Kidney	Unswitched
NCAPH	3.09843	13.8712	TRUE		10.1571	Kidney	Switched
SYT11	3.2463	13.8383	TRUE		10.5198	Kidney	Switched
AURKA	6.29067	13.8318	TRUE		0	Kidney	Switched
PTMAP5	2.07623	13.8161	TRUE		12.542	Kidney	Switched
GSTZ1	3.12764	13.8025	TRUE		8.51754	Kidney	Switched
NOTCH2	-3.94547	13.8025	TRUE		8.9725	Kidney	Unswitched
LOXL2	3.51203	13.7221	TRUE		8.59964	Kidney	Switched
HMCES	6.66696	13.6685	TRUE		9.07345	Kidney	Switched
H4C3	3.43529	13.6483	TRUE		1.9324	Kidney	Unswitched
ARHGAP11A	4.51865	13.6341	TRUE		7.55972	Kidney	Unswitched
RPL15P18	3.30252	13.3315	TRUE		2.21703	Kidney	Switched
PFN1	1.60494	13.2636	TRUE		0	Kidney	Unswitched
NDFIP2	5.05802	13.0829	TRUE		6.66917	Kidney	Switched
CLSPN	2.42426	12.9892	TRUE		11.0094	Kidney	Switched
HJURP	4.01961	12.9627	TRUE		0	Kidney	Unswitched
ARPC2	1.95056	12.8937	TRUE		11.8177	Kidney	Unswitched
MYBL1	5.4246	12.7461	TRUE		1.80112	Kidney	Unswitched
CFL1	1.84592	12.712	TRUE		0	Kidney	Unswitched
MTND2P28	-1.60886	12.6475	TRUE		2.3734	Kidney	Unswitched
TUBA1B	3.32644	12.1852	TRUE		0	Kidney	Unswitched
MT-ND5	-1.57113	11.7514	TRUE		0	Kidney	Unswitched
PARP15	-2.35671	11.6617	TRUE		0	Kidney	Unswitched
DIAPH3	4.23765	11.6326	TRUE		10.3989	Kidney	Unswitched
CELF2	-4.81508	11.5591	TRUE		0	Kidney	Switched
CCDC88A	1.87665	11.4702	TRUE		2.81982	Kidney	Unswitched
ACTBP6	2.64925	11.4476	TRUE		11.6295	Kidney	Switched
DEK	2.37801	11.4327	TRUE		10.4096	Kidney	Unswitched
RPL12P38	2.63104	11.4296	TRUE		10.0438	Kidney	Unswitched
OAZ1	1.7248	11.2745	TRUE		0	Kidney	Switched
NIBAN1	3.14079	11.202	TRUE		0	Kidney	Unswitched
MCM10	3.94925	11.1792	TRUE		0	Kidney	Unswitched
KIF11	3.9501	11.147	TRUE		8.80672	Kidney	Unswitched
USP32P2	3.10878	10.7676	TRUE		2.49256	Kidney	Unswitched
TMSB4X	1.17985	10.7363	TRUE		11.9331	Kidney	Switched
DHRS9	4.81276	10.655	TRUE		2.10251	Kidney	Unswitched
C3orf67	3.96139	10.6439	TRUE		10.9678	Kidney	Switched
LPP	2.25512	10.6053	TRUE		0	Kidney	Unswitched
H3-3A	1.68811	10.5392	TRUE		2.02283	Kidney	Unswitched
SLC25A5	2.83785	10.3317	TRUE		11.6848	Kidney	Switched
AC007068.1	2.46151	10.3175	TRUE		10.3163	Kidney	Unswitched
NEK2	3.36574	10.2896	TRUE		10.5553	Kidney	Switched
GINS3	2.33618	10.2694	TRUE		0	Kidney	Switched
LDHA	3.64544	10.26	TRUE		13.1945	Kidney	Switched
EEF1A1P11	2.84113	10.1216	TRUE		0	Kidney	Unswitched
CPM	2.46665	10.1189	TRUE		11.6386	Kidney	Unswitched
SERF2	2.14527	10.0859	TRUE		0	Kidney	Unswitched
DHFR	2.87595	10.0817	TRUE		11.1353	Kidney	Unswitched
AC022018.1	2.8463	10.0778	TRUE		9.54908	Kidney	Switched
HMGB1P5	2.87964	10.0218	TRUE		0	Kidney	Switched
FANCI	4.33917	9.99025	TRUE		0	Kidney	Switched
SPACA9	2.56433	9.93528	TRUE		9.97955	Kidney	Unswitched
CENPI	3.69267	9.87613	TRUE		0	Kidney	Unswitched
MT-ND2	-1.41755	9.87233	TRUE		10.4602	Kidney	Switched
PLAC8	-3.3368	9.47367	TRUE		0	Kidney	Unswitched
MME	4.81391	9.45718	TRUE		11.6687	Kidney	Switched
HLA-C	-1.31255	9.36062	TRUE		2.60865	Kidney	Unswitched
NDC80	2.25034	9.24315	TRUE		11.212	Kidney	Switched
RPSAP53	-3.15706	9.23911	TRUE		9.34519	Kidney	Unswitched
NPM1P24	2.09347	9.22265	TRUE		11.5914	Kidney	Switched
ASB13	6.05112	9.22265	TRUE		0	Kidney	Unswitched
LRMP	2.74538	9.1708	TRUE		0	Kidney	Unswitched
ALDH2	1.72082	9.13376	TRUE		0	Kidney	Switched
NEIL1	3.06579	9.1299	TRUE		0	Kidney	Unswitched
BANK1	-2.25458	9.11453	TRUE		0	Kidney	Unswitched
MARCKSL1	5.79329	9.10072	TRUE		0	Kidney	Switched
SKA1	2.19256	9.02587	TRUE		10.7803	Kidney	Unswitched
ESCO2	2.44363	8.98625	TRUE		0	Kidney	Unswitched
HMGB1P4	2.81725	8.91793	TRUE		0	Kidney	Unswitched
NPM1	1.89853	8.85817	TRUE		12.5608	Kidney	Switched
AC010970.1	-1.44827	8.84376	TRUE		6.67641	Kidney	Switched
BAIAP2L1	3.29612	8.8125	TRUE		11.1741	Kidney	Unswitched
DBNDD1	4.23945	8.81245	TRUE		0	Kidney	Switched
TWSG1	3.9085	8.78958	TRUE		0	Kidney	Unswitched
ADA	5.94276	8.74981	TRUE		0	Kidney	Unswitched
MAD2L1	3.57378	8.59689	TRUE		10.1492	Kidney	Unswitched
OSBPL6	3.03215	8.42465	TRUE		0	Kidney	Switched
MTRNR2L10	-1.15647	8.3989	TRUE		12.0296	Kidney	Switched
ZFP36L1	-2.20214	8.39869	TRUE		10.7255	Kidney	Switched
COMMD4	1.83678	8.38902	TRUE		9.08182	Kidney	Unswitched
ORC1	4.09621	8.31922	TRUE		12.3173	Kidney	Switched
L3MBTL2	2.64749	8.30813	TRUE		9.24397	Kidney	Switched
JSRP1	1.8587	8.24189	TRUE		1.76994	Kidney	Unswitched
NEIL3	4.02621	8.21126	TRUE		9.62687	Kidney	Switched
FAM111B	1.77828	8.21126	TRUE		0	Kidney	Unswitched
ESPL1	3.36156	8.18092	TRUE		9.43615	Kidney	Unswitched
TMC5	3.3415	8.15298	TRUE		0	Kidney	Unswitched
NANOG	2.13991	8.15252	TRUE		0	Kidney	Switched
CENPM	2.96895	8.14788	TRUE		2.91263	Kidney	Unswitched
ALDH7A1	1.51371	8.13444	TRUE		9.10464	Kidney	Switched
AMER2	4.49568	8.12627	TRUE		4.59744	Kidney	Switched
NCAPG2	3.66358	8.10466	TRUE		5.90235	Kidney	Unswitched
DEF8	3.16967	8.04189	TRUE		0	Kidney	Switched
METAP2	3.23294	8.00038	TRUE		11.3078	Kidney	Switched
MT-ND6	-1.5292	7.97339	TRUE		3.98649	Kidney	Switched
NR4A2	-4.90324	7.91912	TRUE		0	Kidney	Unswitched
APLP2	1.85145	7.91814	TRUE		0	Kidney	Unswitched
CCDC144CP	3.23876	7.83063	TRUE		1.66208	Kidney	Unswitched
H2AZ1	4.04648	7.72686	TRUE		7.116	Kidney	Unswitched
NLRP2	2.06157	7.64174	TRUE		11.0333	Kidney	Unswitched
ACSS3	2.69005	7.60773	TRUE		0	Kidney	Unswitched
TMEM132B	4.01396	7.59004	TRUE		10.678	Kidney	Switched
GTSE1	2.40052	7.55428	TRUE		8.12131	Kidney	Unswitched
MYL6B	2.55431	7.5486	TRUE		12.2178	Kidney	Unswitched
CORO1A	1.62519	7.53661	TRUE		10.4891	Kidney	Switched
H2AZ2	3.15675	7.52923	TRUE		9.18925	Kidney	Unswitched
HMGN1	2.40291	7.51584	TRUE		9.46946	Kidney	Unswitched
MT-ND4	-1.09818	7.4611	TRUE		10.872	Kidney	Unswitched
ELL3	5.94548	7.37868	TRUE		0	Kidney	Unswitched
FGD6	3.52813	7.37144	TRUE		0	Kidney	Unswitched
OR6C4	2.80908	7.36791	TRUE		0	Kidney	Unswitched
ZNF681	2.3366	7.29259	TRUE		0	Kidney	Unswitched
KIF18B	2.06795	7.23468	TRUE		10.6224	Kidney	Unswitched
CLPP	2.53102	7.22804	TRUE		0	Kidney	Unswitched
RPL28	0.84177	7.1433	FALSE		2.9465	Kidney	Unswitched
RPL7P44	2.19406	7.06783	TRUE		0	Kidney	Unswitched
TRIP13	3.80294	6.99289	TRUE		0	Kidney	Unswitched
BPNT1	2.602	6.98237	TRUE		6.76206	Kidney	Unswitched
MTRNR2L6	-0.955021	6.97528	FALSE		10.5855	Kidney	Switched
SKA2	2.76745	6.97304	TRUE		0	Kidney	Unswitched
AC020658.1	1.22632	6.97304	TRUE		12.3926	Kidney	Switched
HMGB2	5.07768	6.96387	TRUE		7.18708	Kidney	Unswitched
A4GALT	2.13267	6.96243	TRUE		4.0326	Kidney	Unswitched
SLC12A8	2.97887	6.92238	TRUE		0	Kidney	Unswitched
ATP5F1A	1.66723	6.85333	TRUE		0	Kidney	Switched
GCHFR	5.19214	6.83836	TRUE		0	Kidney	Switched
TMSB4XP4	1.54125	6.80999	TRUE		0	Kidney	Unswitched
CDT1	2.83786	6.75626	TRUE		12.103	Kidney	Switched
KCNJ11	3.34392	6.73026	TRUE		12.7857	Kidney	Unswitched
MT-ND4L	-1.17946	6.71996	TRUE		2.36313	Kidney	Unswitched
ANTXR2	-4.3373	6.69416	TRUE		12.9717	Kidney	Switched
ZIK1	3.07747	6.67977	TRUE		11.9429	Kidney	Unswitched
TSPAN6	2.84365	6.67977	TRUE		3.07586	Kidney	Unswitched
ARPC5	1.86066	6.67697	TRUE		8.90166	Kidney	Unswitched
SMC4	3.23028	6.6737	TRUE		1.92299	Kidney	Unswitched
SIDT2	-4.03271	6.63695	TRUE		9.34296	Kidney	Unswitched
H3P6	1.80274	6.56648	TRUE		0	Kidney	Unswitched
EZH2	4.60783	6.55496	TRUE		0	Kidney	Unswitched
CAPN2	-4.11646	6.55201	TRUE		2.24803	Kidney	Switched
DPYSL5	2.11348	6.54163	TRUE		0	Kidney	Unswitched
HS2ST1	4.72386	6.53748	TRUE		12.5761	Kidney	Switched
EGLN1	2.91179	6.52423	TRUE		9.98381	Kidney	Switched
CDCA7	5.63908	6.50323	TRUE		0	Kidney	Unswitched
KIF23	2.69139	6.49047	TRUE		10.8949	Kidney	Unswitched
POLD4	1.687	6.47782	TRUE		7.59431	Kidney	Switched
CAMK1	2.79332	6.46268	TRUE		10.2136	Kidney	Unswitched
BRCA1	2.11177	6.44975	TRUE		11.992	Kidney	Switched
TBL1X	2.22059	6.44809	TRUE		7.54801	Kidney	Switched
COX6C	2.32257	6.40844	TRUE		1.88755	Kidney	Unswitched
MTRNR2L1	-0.976438	6.39967	FALSE		9.18457	Kidney	Unswitched
LRRC19	2.94791	6.3568	TRUE		7.49565	Kidney	Switched
AFF2	4.65396	6.3522	TRUE		2.02371	Kidney	Unswitched
IL4R	3.1827	6.34949	TRUE		1.78869	Kidney	Unswitched
RNF213	-2.15073	6.31748	TRUE		12.2206	Kidney	Switched
MET	2.7491	6.31433	TRUE		6.06102	Kidney	Unswitched
GINS2	4.01891	6.29226	TRUE		3.97737	Kidney	Unswitched
HLA-DRB5	2.47862	6.26266	TRUE		12.0749	Kidney	Switched
MIF	2.15067	6.24563	TRUE		2.04785	Kidney	Unswitched
PHGDH	2.75983	6.23654	TRUE		0	Kidney	Switched
PRR11	1.84526	6.19221	TRUE		2.04743	Kidney	Switched
HMGCL	2.56034	6.17802	TRUE		11.0362	Kidney	Switched
TCF7	-4.1419	6.14707	TRUE		10.2359	Kidney	Switched
RPS24P8	1.30452	6.14084	TRUE		8.16397	Kidney	Unswitched
NUP93	2.90465	6.13775	TRUE		13.0594	Kidney	Switched
DYNLL1	2.70966	6.13535	TRUE		8.53347	Kidney	Switched
SLC39A8	3.57139	6.1009	TRUE		2.72552	Kidney	Unswitched
NLRP1	-3.63761	6.06598	TRUE		2.7093	Kidney	Unswitched
ARNTL2	2.49234	6.04368	TRUE		0	Kidney	Unswitched
SGO1	3.59158	6.03268	TRUE		11.8646	Kidney	Switched
PHYHD1	2.58059	6.02283	TRUE		3.5896	Kidney	Unswitched
MTCO3P22	1.86171	6.01593	TRUE		5.68485	Kidney	Switched
HLA-B	-0.988836	5.94198	FALSE		0	Kidney	Switched
ANP32B	2.64956	5.94198	TRUE		0	Kidney	Unswitched
AKNA	-2.35098	5.94198	TRUE		0	Kidney	Switched
HNRNPA1	1.16776	5.93562	TRUE		11.1813	Kidney	Unswitched
CEP78	2.95278	5.93483	TRUE		11.2608	Kidney	Switched
ANAPC15	1.77684	5.9288	TRUE		0	Kidney	Unswitched
ATP5MC3	2.52772	5.91203	TRUE		0	Kidney	Switched
MTRNR2L8	-0.932519	5.89582	FALSE		8.18635	Kidney	Unswitched
RAPH1	3.38678	5.86446	TRUE		5.45748	Kidney	Unswitched
DHRS2	2.11477	5.85049	TRUE		0	Kidney	Unswitched
MRPL28	2.60934	5.80307	TRUE		9.38208	Kidney	Unswitched
PSMA6	1.68965	5.79582	TRUE		12.4934	Kidney	Switched
CIITA	-1.67176	5.78932	TRUE		0	Kidney	Switched
VIL1	3.89553	5.78815	TRUE		8.07103	Kidney	Switched
SGO2	2.22197	5.75962	TRUE		12.779	Kidney	Switched
CADPS	3.28507	5.75599	TRUE		2.2883	Kidney	Switched
GSTP1	3.57846	5.74987	TRUE		11.7292	Kidney	Unswitched
SLC35G2	4.06394	5.73439	TRUE		2.47037	Kidney	Unswitched
AC018755.2	-5.11805	5.72129	TRUE		7.26363	Kidney	Switched
SLC8A1	3.64899	5.70384	TRUE		9.68842	Kidney	Switched
RNASEH2A	1.45685	5.688	TRUE		10.7658	Kidney	Switched
MTHFD2	2.8362	5.65296	TRUE		0	Kidney	Unswitched
BCL2	-6.71841	5.64336	TRUE		10.85	Kidney	Unswitched
PRDX1	2.54867	5.63472	TRUE		6.4842	Kidney	Switched
FGD2	-2.29601	5.61547	TRUE		9.81704	Kidney	Unswitched
AL049872.1	1.47019	5.58841	TRUE		8.75746	Kidney	Switched
ALDOA	1.96858	5.57333	TRUE		10.9981	Kidney	Unswitched
RFC2	2.90483	5.56832	TRUE		0	Kidney	Unswitched
AC233964.1	1.69765	5.55786	TRUE		6.15473	Kidney	Unswitched
PKD1L1	2.22457	5.55632	TRUE		12.3489	Kidney	Unswitched
CR788250.1	2.18435	5.53607	TRUE		11.4136	Kidney	Switched
NDUFB1	1.55019	5.51491	TRUE		3.33844	Kidney	Unswitched
FBXO45	2.71423	5.49656	TRUE		0	Kidney	Unswitched
PLA2G2C	2.37055	5.49656	TRUE		2.90604	Kidney	Unswitched
HSPA2	2.42746	5.49548	TRUE		2.61099	Kidney	Unswitched
PIF1	1.82033	5.47751	TRUE		4.18475	Kidney	Unswitched
TPGS2	2.23161	5.47751	TRUE		9.90223	Kidney	Unswitched
TAPBP	-1.60886	5.47354	TRUE		2.53084	Kidney	Unswitched
NASP	1.85088	5.46917	TRUE		13.1336	Kidney	Switched
MTRNR2L12	-0.896097	5.45453	FALSE		0	Kidney	Unswitched
RAD54L	2.88424	5.44263	TRUE		10.7046	Kidney	Unswitched
BTN3A1	-4.22878	5.4024	TRUE		0	Kidney	Unswitched
CHDH	2.51262	5.39641	TRUE		13.2538	Kidney	Switched
FOXN3	1.98258	5.3606	TRUE		8.44747	Kidney	Unswitched
CPS1	1.75207	5.35978	TRUE		3.06854	Kidney	Unswitched
MSH6	2.33155	5.35978	TRUE		2.48215	Kidney	Unswitched
B2M	-0.944012	5.35813	FALSE		6.63988	Kidney	Switched
CENPE	5.32104	5.33269	TRUE		2.40485	Kidney	Unswitched
SUMO4	2.18168	5.33109	TRUE		2.82135	Kidney	Unswitched
RPL15	0.781601	5.31612	FALSE		9.64494	Kidney	Unswitched
KCNJ5	2.64832	5.29228	TRUE		3.79476	Kidney	Switched
EZR	1.61788	5.28042	TRUE		2.05308	Kidney	Unswitched
ZBTB8OS	1.73499	5.25747	TRUE		2.11845	Kidney	Unswitched
HERC2P5	-3.40583	5.25504	TRUE		9.68041	Kidney	Unswitched
TXNIP	-2.09554	5.25504	TRUE		2.70578	Kidney	Unswitched
ACP5	-6.06716	5.25104	TRUE		11.2139	Kidney	Switched
SIDT1	-3.5846	5.22233	TRUE		0	Kidney	Unswitched
CERKL	-3.23743	5.21356	TRUE		6.04377	Kidney	Unswitched
ACTBP8	1.69193	5.20409	TRUE		2.15074	Kidney	Unswitched
PRPSAP2	2.86647	5.18973	TRUE		2.89531	Kidney	Unswitched
RIPOR1	-4.21421	5.17687	TRUE		0	Kidney	Switched
CLTA	2.32317	5.17428	TRUE		10.6089	Kidney	Switched
ZMAT1	-4.2456	5.15337	TRUE		1.87503	Kidney	Unswitched
LIMA1	3.13198	5.14658	TRUE		9.85161	Kidney	Switched
CORIN	1.80944	5.14603	TRUE		9.34309	Kidney	Unswitched
PRRG4	1.51926	5.13891	TRUE		6.03148	Kidney	Unswitched
PTTG1	5.09859	5.11723	TRUE		2.11836	Kidney	Unswitched
SCARB1	2.8759	5.11152	TRUE		0	Kidney	Unswitched
SRP14P2	1.7747	5.10693	TRUE		5.57957	Kidney	Unswitched
PARP1	2.3832	5.06367	TRUE		13.0051	Kidney	Switched
RPRD1B	2.71532	5.06367	TRUE		5.76671	Kidney	Unswitched
CBX3	2.93895	5.05833	TRUE		9.96323	Kidney	Unswitched
CCT8	2.79133	5.04712	TRUE		3.48683	Kidney	Unswitched
FEZ1	1.94453	5.03892	TRUE		4.34765	Kidney	Unswitched
C12orf42	-5.06622	5.03892	TRUE		0	Kidney	Unswitched
NLRC5	-3.18193	5.0356	TRUE		0	Kidney	Unswitched
UBL5	1.2847	5.03256	TRUE		3.32968	Kidney	Unswitched
DAAM2	2.45755	5.02839	TRUE		12.8897	Kidney	Unswitched
UQCC3	2.23287	4.97787	TRUE		0	Kidney	Unswitched
ZDHHC8P1	2.78397	4.97421	TRUE		0	Kidney	Unswitched
HYPK	1.40654	4.9339	TRUE		11.4762	Kidney	Unswitched
RBBP4	1.92773	4.87158	TRUE		11.0366	Kidney	Unswitched
SORL1	2.52865	4.87158	TRUE		10.1796	Kidney	Switched
LIMS1	1.62583	4.84425	TRUE		10.4848	Kidney	Unswitched
TRBC1	-3.18224	4.81223	TRUE		2.3193	Kidney	Switched
NDUFA13	2.34344	4.80591	TRUE		0	Kidney	Unswitched
NUDT21	2.58093	4.80591	TRUE		10.8864	Kidney	Unswitched
NBPF14	-2.61888	4.79501	TRUE		0	Kidney	Unswitched
MT-CO1	-0.981896	4.79244	FALSE		9.67101	Kidney	Switched
PCED1A	-6.22911	4.77585	TRUE		10.3161	Kidney	Unswitched
RAD51C	1.46954	4.75463	TRUE		11.0971	Kidney	Unswitched
FOSB	-2.48818	4.71592	TRUE		0	Kidney	Unswitched
PAG1	2.42996	4.69856	TRUE		2.43471	Kidney	Unswitched
PARP12	-4.88784	4.69296	TRUE		8.50676	Kidney	Unswitched
CALN1	2.04083	4.64633	TRUE		10.5509	Kidney	Unswitched
RPS19	0.867064	4.63519	FALSE		11.6049	Kidney	Unswitched
SLC30A4	1.69261	4.60828	TRUE		9.92555	Kidney	Unswitched
CENPH	4.3508	4.57758	TRUE		10.6101	Kidney	Switched
DUOX1	-2.63007	4.56056	TRUE		11.4888	Kidney	Unswitched
RPS7	0.903844	4.56056	FALSE		3.12636	Kidney	Unswitched
HAUS2	1.71275	4.53588	TRUE		10.1327	Kidney	Switched
CNTLN	2.26621	4.53044	TRUE		0	Kidney	Unswitched
CLEC2D	1.88454	4.51222	TRUE		3.203	Kidney	Switched
TERF2	1.89083	4.48704	TRUE		3.51779	Kidney	Unswitched
NABP1	-2.90632	4.48704	TRUE		10.4806	Kidney	Switched
LRRN2	2.90821	4.46308	TRUE		11.9455	Kidney	Unswitched
H2BC15	1.92499	4.43713	TRUE		10.7492	Kidney	Unswitched
CAPZA1	1.83983	4.4342	TRUE		0	Kidney	Switched
MYL6	1.74698	4.42913	TRUE		3.35908	Kidney	Unswitched
KMT2D	-2.4182	4.42816	TRUE		8.01832	Kidney	Switched
AC004910.1	1.77927	4.42816	TRUE		0	Tonsil	Unswitched
BORCS8-MEF2B	2.91167	4.41323	TRUE		0	Tonsil	Unswitched
AC092821.2	2.79922	4.40845	TRUE		0	Tonsil	Switched
CD79B	1.19086	4.40324	TRUE		2.80166	Tonsil	Switched
MID1IP1	2.22209	4.39144	TRUE		3.95986	Tonsil	Unswitched
ACTR3	1.57531	4.38977	TRUE		0	Tonsil	Unswitched
EVC	2.30787	4.38925	TRUE		2.11231	Tonsil	Switched
ZNF385D	2.97375	4.36767	TRUE		0	Tonsil	Switched
JPT1	2.62016	4.36228	TRUE		0	Tonsil	Unswitched
KCNN3	2.7764	4.34596	TRUE		0	Tonsil	Unswitched
HMGA1	2.22166	4.3429	TRUE		2.94973	Tonsil	Unswitched
CD38	2.49174	4.34202	TRUE		2.78741	Tonsil	Switched
TPI1	3.02406	4.33217	TRUE		0	Tonsil	Unswitched
TCEA1	2.03571	4.32523	TRUE		0	Tonsil	Switched
ADA2	-3.09269	4.32472	TRUE		3.84877	Tonsil	Unswitched
LYRM4	1.71893	4.32399	TRUE		0	Tonsil	Switched
BSND	2.07094	4.32399	TRUE		0	Tonsil	Switched
RPS16	0.743116	4.32342	FALSE		0	Tonsil	Switched
SETD7	1.42031	4.3019	TRUE		0	Tonsil	Unswitched
LAPTM5	1.05171	4.27744	TRUE		0	Tonsil	Unswitched
BCAT1	2.53766	4.27501	TRUE		0	Tonsil	Switched
ARPC3	1.3716	4.27501	TRUE		6.99544	Tonsil	Unswitched
LRR1	3.82881	4.27481	TRUE		10.6407	Tonsil	Unswitched
CTC1	-3.63176	4.27369	TRUE		2.70655	Tonsil	Switched
HLA-DRB4	-2.44335	4.27189	TRUE		0	Tonsil	Unswitched
BUD31	2.27083	4.26023	TRUE		5.44758	Tonsil	Unswitched
DHX57	2.24297	4.25927	TRUE		10.7825	Tonsil	Unswitched
IGHG2	-2.77745	4.25714	TRUE		3.53535	Tonsil	Unswitched
NDUFB3	2.8107	4.2524	TRUE		2.28989	Tonsil	Switched
HNRNPA2B1	1.22138	4.25154	TRUE		0	Tonsil	Unswitched
GNG5	2.35823	4.23521	TRUE		0	Tonsil	Switched
FAM117A	-4.45382	4.23521	TRUE		0	Tonsil	Switched
GPRC5C	1.77957	4.23049	TRUE		0	Tonsil	Unswitched
MAGED1	1.97125	4.21013	TRUE		2.42773	Tonsil	Switched
AHRR	3.05387	4.20794	TRUE		3.72086	Tonsil	Unswitched
HELLS	1.91847	4.20538	TRUE		0	Tonsil	Unswitched
RAN	2.20971	4.19214	TRUE		2.56649	Tonsil	Unswitched
TBXAS1	-5.44794	4.18657	TRUE		0	Tonsil	Unswitched
MACF1	-2.47746	4.17892	TRUE		0	Tonsil	Switched
PHC3	-2.07902	4.17631	TRUE		0	Tonsil	Unswitched
ARHGAP15	-1.97384	4.16381	TRUE		0	Tonsil	Switched
AC011448.1	2.48668	4.16177	TRUE		2.34272	Tonsil	Switched
MXD3	3.25918	4.16163	TRUE		0	Tonsil	Unswitched
RPL4P3	1.98768	4.14937	TRUE		0	Tonsil	Unswitched
SMUG1	2.0832	4.14861	TRUE		3.01313	Tonsil	Unswitched
ACVR2B	3.4482	4.14861	TRUE		2.79743	Tonsil	Unswitched
P4HA2	2.88801	4.11677	TRUE		0	Tonsil	Unswitched
TNFRSF11A	2.24281	4.11384	TRUE		0	Tonsil	Unswitched
CD59	1.95851	4.10898	TRUE		0	Tonsil	Unswitched
PLPP2	1.28077	4.10755	TRUE		3.69553	Tonsil	Unswitched
POLH	1.441	4.10476	TRUE		1.26934	Tonsil	Unswitched
BASP1	3.09376	4.10476	TRUE		0	Tonsil	Unswitched
GFI1B	1.67721	4.09862	TRUE		0	Tonsil	Unswitched
RALGPS2	-2.07805	4.09359	TRUE		0	Tonsil	Switched
MYO6	1.71062	4.09254	TRUE		1.37601	Tonsil	Switched
JAM3	-5.40388	4.07607	TRUE		0	Tonsil	Switched
ZNF169	-2.608	4.06385	TRUE		0	Tonsil	Switched
PM20D2	1.82263	4.05331	TRUE		3.19677	Tonsil	Unswitched
VAV2	-4.18669	4.00015	TRUE		0	Tonsil	Unswitched
MTSS1	-3.71228	3.99633	TRUE		2.77212	Tonsil	Switched
VIM	-2.1802	3.98741	TRUE		0	Tonsil	Switched
DMXL2	2.3216	3.96831	TRUE		0	Tonsil	Unswitched
BRI3BP	1.73506	3.93915	TRUE		0	Tonsil	Unswitched
ABCB7	2.12123	3.93016	TRUE		3.44709	Tonsil	Unswitched
RGS1	3.05108	3.93016	TRUE		3.2305	Tonsil	Unswitched
CEP152	2.30746	3.92076	TRUE		2.95533	Tonsil	Unswitched
ENO1	1.98656	3.90525	TRUE		0	Tonsil	Unswitched
GPR183	-3.53757	3.90479	TRUE		0	Tonsil	Unswitched
HLA-A	-0.989847	3.8852	FALSE		0	Tonsil	Switched
POLQ	2.06218	3.87353	TRUE		0	Tonsil	Unswitched
COX8A	2.31694	3.86229	TRUE		0	Tonsil	Switched
PAICS	1.80332	3.86185	TRUE		2.27835	Tonsil	Unswitched
TBC1D9	-5.65364	3.85888	TRUE		2.77342	Tonsil	Switched
TUBB4B	3.08266	3.85888	TRUE		2.69197	Tonsil	Switched
SEM1	1.62058	3.85426	TRUE		2.72645	Tonsil	Unswitched
AL031777.2	2.90885	3.85	TRUE		2.97647	Tonsil	Unswitched
VNN3	2.00262	3.84537	TRUE		2.61442	Tonsil	Unswitched
TNK2	-2.3507	3.83383	TRUE		2.53215	Tonsil	Unswitched
HNRNPA1P22	1.17475	3.82828	TRUE		2.85369	Tonsil	Unswitched
DCTN6	2.39679	3.82828	TRUE		0	Tonsil	Switched
PLIN3	2.89964	3.82828	TRUE		2.6417	Tonsil	Unswitched
CKS1B	3.57987	3.82828	TRUE		3.55464	Tonsil	Unswitched
CD53	1.21179	3.82566	TRUE		2.10748	Tonsil	Switched
FOXM1	1.86956	3.82566	TRUE		1.21219	Tonsil	Switched
PDE4B	-3.25136	3.81949	TRUE		5.11092	Kidney	Unswitched
GAPDHP35	2.28747	3.81454	TRUE		0	Kidney	Unswitched
LIMD1	-2.25019	3.81368	TRUE		0	Kidney	Unswitched
PSMA4	2.81106	3.80368	TRUE		9.43009	Kidney	Unswitched
RIPK1	-5.44424	3.78168	TRUE		7.65415	Kidney	Unswitched
MCM7	3.19715	3.77312	TRUE		0	Kidney	Unswitched
IPO5	2.1183	3.76823	TRUE		10.8692	Kidney	Unswitched
HAUS8	1.9978	3.76545	TRUE		10.5662	Kidney	Unswitched
ZFYVE26	-2.53044	3.73614	TRUE		6.82323	Kidney	Unswitched
CHEK1	2.47966	3.73163	TRUE		0	Kidney	Unswitched
GNG7	-2.50625	3.72585	TRUE		6.13673	Kidney	Switched
ASNS	3.46773	3.72185	TRUE		0	Kidney	Unswitched
BCL6	2.88185	3.71702	TRUE		5.45801	Kidney	Switched
RHOH	1.55346	3.71506	TRUE		7.31615	Kidney	Switched
MRPL48	1.56165	3.70688	TRUE		10.155	Kidney	Unswitched
OCIAD2	2.2902	3.70608	TRUE		9.48702	Kidney	Unswitched
CD24	-2.71715	3.70608	TRUE		0	Kidney	Unswitched
PCGF6	2.10145	3.6928	TRUE		4.77809	Kidney	Unswitched
MAML2	-5.45285	3.6928	TRUE		9.46203	Kidney	Unswitched
LRRC34	2.11439	3.68983	TRUE		10.7064	Kidney	Unswitched
CALM2	1.37849	3.6818	TRUE		9.19828	Kidney	Unswitched
OAS3	-6.07571	3.66947	TRUE		0	Kidney	Unswitched
SIK1	-3.59645	3.66603	TRUE		0	Kidney	Unswitched
MARVELD2	1.718	3.66521	TRUE		4.05826	Kidney	Unswitched
ANK3	-2.83641	3.6609	TRUE		7.27284	Kidney	Unswitched
AL590426.1	2.524	3.6609	TRUE		0	Kidney	Unswitched
TACC3	2.54485	3.65375	TRUE		11.2054	Kidney	Unswitched
CD37	-0.86195	3.6516	FALSE		10.028	Kidney	Unswitched
BOLA3	1.96372	3.6516	TRUE		10.6946	Kidney	Unswitched
ZNF542P	1.87543	3.64624	TRUE		10.0921	Kidney	Unswitched
ZNF738	1.82204	3.62461	TRUE		6.43117	Kidney	Switched
TMEM63A	-3.27484	3.62461	TRUE		8.23719	Kidney	Unswitched
ZFP82	-2.652	3.62461	TRUE		0	Kidney	Unswitched
IGHGP	-2.84782	3.61966	TRUE		11.0195	Kidney	Unswitched
MPDU1	2.35036	3.61876	TRUE		0	Kidney	Unswitched
KATNAL2	1.88868	3.6168	TRUE		0	Kidney	Unswitched
STX11	2.5103	3.61523	TRUE		0	Kidney	Unswitched
TBC1D27P	-3.39138	3.61467	TRUE		10.7299	Kidney	Unswitched
MOB1B	2.59432	3.59379	TRUE		3.05685	Kidney	Unswitched
PRC1	2.72799	3.59255	TRUE		0	Kidney	Unswitched
DMC1	1.56432	3.58929	TRUE		9.92405	Kidney	Switched
CKS2	3.17402	3.57919	TRUE		5.84505	Kidney	Unswitched
PSMD9	1.3107	3.56718	TRUE		0	Kidney	Unswitched
VEZT	2.1815	3.56212	TRUE		8.68011	Kidney	Unswitched
BMPR2	-2.82331	3.55334	TRUE		10.5723	Kidney	Switched
FTL	-1.07502	3.55299	TRUE		0	Kidney	Unswitched
MTCO1P12	1.23885	3.55033	TRUE		8.31227	Kidney	Unswitched
PRDX3	2.54349	3.54136	TRUE		0	Kidney	Unswitched
ZNF117	1.89504	3.54136	TRUE		2.21046	Kidney	Unswitched
CD55	-1.81702	3.53957	TRUE		0	Kidney	Unswitched
BTF3	1.29693	3.53957	TRUE		5.35442	Kidney	Switched
PKM	1.87997	3.5333	TRUE		0	Kidney	Unswitched
IFT81	1.50196	3.5333	TRUE		9.54306	Kidney	Switched
ATP5F1C	1.78645	3.52264	TRUE		8.81958	Kidney	Unswitched
POMP	2.47917	3.51408	TRUE		8.06519	Kidney	Unswitched
NTPCR	3.01644	3.51408	TRUE		10.1165	Kidney	Unswitched
RPL10AP2	1.39874	3.50814	TRUE		9.61003	Kidney	Unswitched
LBR	3.28328	3.50338	TRUE		8.64411	Kidney	Unswitched
MOB3B	-3.5439	3.50311	TRUE		9.13333	Kidney	Unswitched
TNS3	-3.85938	3.5025	TRUE		6.2809	Kidney	Unswitched
AC024940.7	2.29002	3.49893	TRUE		9.91265	Kidney	Unswitched
HOPX	1.80435	3.47993	TRUE		6.22568	Kidney	Unswitched
CERCAM	-2.23469	3.47706	TRUE		0	Kidney	Unswitched
AKAP5	2.2058	3.4765	TRUE		3.35246	Kidney	Unswitched
ARPC1B	1.31362	3.47395	TRUE		4.93787	Kidney	Unswitched
GRHPR	2.59817	3.46779	TRUE		8.08664	Kidney	Unswitched
RUVBL2	1.85883	3.46672	TRUE		9.99252	Kidney	Switched
ANKRD12	-1.91171	3.46369	TRUE		9.55292	Kidney	Unswitched
LRRC74B	1.54619	3.44701	TRUE		8.47393	Kidney	Unswitched
DDIAS	2.20473	3.44287	TRUE		4.51694	Kidney	Unswitched
ARHGAP24	-2.46681	3.44287	TRUE		9.08755	Kidney	Unswitched
PTPN7	2.16842	3.44252	TRUE		0	Kidney	Unswitched
LETM2	1.67553	3.41543	TRUE		10.6971	Kidney	Unswitched
TERT	1.60283	3.4086	TRUE		9.38567	Kidney	Unswitched
SPATS2	1.44898	3.40853	TRUE		3.96085	Kidney	Unswitched
RPS2P45	1.80355	3.40841	TRUE		7.45343	Kidney	Unswitched
SMARCA4	1.23378	3.40841	TRUE		10.9207	Kidney	Unswitched
ATG16L2	-2.41956	3.40751	TRUE		11.2914	Kidney	Unswitched
NDUFA4	1.76254	3.40751	TRUE		10.0003	Kidney	Unswitched
MTRNR2L4	-0.732525	3.39947	FALSE		4.74707	Kidney	Unswitched
WDR41	1.41928	3.3973	TRUE		10.9021	Kidney	Unswitched
BCAR3	2.50629	3.3928	TRUE		9.78583	Kidney	Switched
ZNF791	-1.83469	3.39156	TRUE		12.0285	Kidney	Switched
KLLN	2.41541	3.38649	TRUE		11.7654	Kidney	Unswitched
TUBB	2.06024	3.38592	TRUE		5.39565	Kidney	Switched
AL009174.1	1.15467	3.3805	TRUE		7.51795	Kidney	Switched
LCN10	-6.08388	3.37826	TRUE		1.92676	Kidney	Unswitched
MDH1	2.53024	3.37759	TRUE		0	Kidney	Unswitched
HINT1	1.06674	3.37576	TRUE		0	Kidney	Switched
RAP1B	1.2629	3.37458	TRUE		10.7728	Kidney	Unswitched
MICOS10	1.39879	3.35695	TRUE		12.2958	Kidney	Switched
BTN3A3	-5.61527	3.35687	TRUE		11.9301	Kidney	Switched
IL2RB	2.93949	3.35687	TRUE		9.79902	Kidney	Switched
KNSTRN	2.68576	3.35547	TRUE		11.6475	Kidney	Switched
ST3GAL2	1.42684	3.35386	TRUE		10.2571	Kidney	Switched
GALE	2.5125	3.35339	TRUE		9.90875	Kidney	Switched
ANO3	2.85465	3.33377	TRUE		9.68962	Kidney	Switched
DOCK10	-2.91957	3.32574	TRUE		10.8792	Kidney	Switched
CAPZA2	1.75776	3.30981	TRUE		10.82	Kidney	Switched
RASSF6	2.23937	3.30643	TRUE		10.7059	Kidney	Unswitched
NDUFV2P1	2.45506	3.30329	TRUE		14.0026	Kidney	Unswitched
KIF21B	-3.74909	3.30166	TRUE		11.1487	Kidney	Switched
COX7A2	1.81532	3.30164	TRUE		1.87934	Kidney	Switched
EFCAB5	2.1232	3.29332	TRUE		11.9941	Kidney	Switched
SETDB1	-2.80396	3.29056	TRUE		10.8301	Kidney	Switched
SIK1B	-3.88862	3.29056	TRUE		0	Kidney	Unswitched
WDR62	1.41865	3.28851	TRUE		6.2079	Kidney	Unswitched
ELMOD3	-2.3767	3.27995	TRUE		3.31548	Kidney	Switched
DBI	2.50505	3.27776	TRUE		7.51875	Kidney	Switched
PGGHG	-5.14837	3.27713	TRUE		10.5908	Kidney	Unswitched
PHAX	1.82744	3.26784	TRUE		3.44167	Kidney	Unswitched
TMEM186	2.90818	3.26001	TRUE		11.0301	Kidney	Unswitched
MED12L	3.59365	3.25726	TRUE		10.6124	Kidney	Unswitched
CCDC167	3.30099	3.25212	TRUE		10.9746	Kidney	Unswitched
SOX7	2.51572	3.25212	TRUE		3.54273	Kidney	Unswitched
PIEZO1	-5.16254	3.25116	TRUE		10.1358	Kidney	Unswitched
ITGAM	-6.37674	3.24221	TRUE		0	Kidney	Switched
ZNF320	-1.58858	3.23878	TRUE		10.1776	Kidney	Switched
NLRP11	2.96434	3.23718	TRUE		9.25187	Kidney	Unswitched
ERI2	2.53231	3.22675	TRUE		9.02824	Kidney	Unswitched
LCP1	1.40915	3.22185	TRUE		9.04257	Kidney	Switched
FAM76B	3.15733	3.20873	TRUE		12.7872	Kidney	Unswitched
RFC1	2.04363	3.20504	TRUE		10.3196	Kidney	Switched
DEPDC4	1.72882	3.19736	TRUE		10.2058	Kidney	Unswitched
TMEM130	1.68595	3.19618	TRUE		10.149	Kidney	Switched
PNRC1	-2.37295	3.18323	TRUE		10.984	Kidney	Switched
ZNF331	-2.26742	3.18323	TRUE		11.5477	Kidney	Unswitched
MRPL51	3.08259	3.18323	TRUE		9.98035	Kidney	Unswitched
ACTR10	2.20614	3.18159	TRUE		9.16761	Kidney	Switched
ZFP36	-1.82648	3.1736	TRUE		0	Kidney	Unswitched
METTL8	-1.79785	3.16993	TRUE		8.34822	Kidney	Switched
FBXL20	-1.94246	3.16404	TRUE		0	Kidney	Unswitched
ST3GAL1	-3.0336	3.15806	TRUE		11.3594	Kidney	Unswitched
JUNB	-2.22057	3.15723	TRUE		12.0124	Kidney	Switched
MPC2	2.63416	3.15473	TRUE		12.302	Kidney	Switched
CAMK1D	-2.0251	3.15473	TRUE		9.30452	Kidney	Switched
DUSP18	-4.26442	3.14415	TRUE		10.2842	Kidney	Switched
CCDC149	1.87949	3.14366	TRUE		8.97479	Kidney	Switched
RGPD6	-2.20831	3.14244	TRUE		10.7648	Kidney	Switched
CDH3	1.94785	3.13957	TRUE		10.8772	Kidney	Switched
APP	-3.55247	3.13299	TRUE		10.0394	Kidney	Switched
RREB1	-2.49243	3.13232	TRUE		8.60774	Kidney	Switched
LRRC75A	1.39942	3.12705	TRUE		10.7734	Kidney	Unswitched
AVL9	-1.86423	3.12401	TRUE		7.91885	Kidney	Switched
E2F2	1.46372	3.12087	TRUE		9.76134	Kidney	Unswitched
FAU	0.756157	3.11831	FALSE		5.82539	Kidney	Unswitched
RPS24	0.78738	3.1175	FALSE		0	Tonsil	Switched
NPIPB3	-1.43519	3.11311	TRUE		0.68997	Tonsil	Unswitched
RPL26	0.648969	3.11311	FALSE		0	Tonsil	Switched
HNRNPA1P48	1.41422	3.10369	TRUE		0	Tonsil	Unswitched
CENPK	1.72772	3.08324	TRUE		0	Tonsil	Unswitched
TRBC2	-2.79427	3.08221	TRUE		0	Tonsil	Switched
COPB2	1.47927	3.0789	TRUE		0	Tonsil	Unswitched
LYPLA1	2.0774	3.06808	TRUE		0	Tonsil	Unswitched
ADSL	1.98965	3.06214	TRUE		0	Tonsil	Unswitched
MYEF2	2.59141	3.05812	TRUE		0	Tonsil	Switched
IFITM3	-2.18548	3.05676	TRUE		0	Tonsil	Unswitched
DENND4B	-3.86195	3.05478	TRUE		2.27529	Tonsil	Unswitched
CCDC191	-4.24204	3.05354	TRUE		5.21847	Tonsil	Switched
E2F5	2.13799	3.05003	TRUE		0	Tonsil	Unswitched
CHCHD2	1.70371	3.0463	TRUE		3.17704	Tonsil	Unswitched
FABP5	3.07908	3.04628	TRUE		0	Tonsil	Unswitched
MCTS1	1.43239	3.04101	TRUE		0	Tonsil	Unswitched
DUSP1	-1.68829	3.04042	TRUE		0	Tonsil	Unswitched
AC006122.1	1.69349	3.04004	TRUE		0	Tonsil	Unswitched
RPS17	0.72858	3.03821	FALSE		10.9801	Tonsil	Unswitched
SELL	-2.50113	3.03737	TRUE		5.31089	Tonsil	Unswitched
DNAAF5	3.06805	3.03737	TRUE		0	Tonsil	Switched
SIGLEC6	-4.0608	3.03408	TRUE		0	Tonsil	Unswitched
SYMPK	-2.27776	3.03033	TRUE		7.00661	Tonsil	Switched
KIAA1958	1.49489	3.02997	TRUE		3.98599	Tonsil	Unswitched
NSMCE1	2.41701	3.01663	TRUE		1.61671	Tonsil	Unswitched
EMP3	-2.78567	3.01238	TRUE		0	Tonsil	Switched
PSIP1	1.46098	3.01238	TRUE		0	Tonsil	Switched
FNBP1P1	2.06985	3.00788	TRUE		3.46527	Tonsil	Unswitched
GPR161	3.18087	3.00676	TRUE		0	Tonsil	Switched
PUS10	2.07859	3.00676	TRUE		0	Tonsil	Unswitched
LAIR1	-2.01478	3.0018	TRUE		0	Tonsil	Switched
EEF2K	-2.66282	3.00156	TRUE		9.7753	Tonsil	Unswitched
CCDC180	-2.29502	2.9973	TRUE		0	Tonsil	Unswitched
ACTG1P21	1.99166	2.9973	TRUE		0	Tonsil	Switched
CHD2	-1.90686	2.99617	TRUE		4.30161	Tonsil	Switched
SNX30	2.60029	2.99379	TRUE		0	Tonsil	Unswitched
HNRNPM	1.85498	2.99378	TRUE		0	Tonsil	Switched
SNRPD2	1.64248	2.99149	TRUE		0	Tonsil	Unswitched
CD44	-2.20095	2.99087	TRUE		0	Tonsil	Switched
PABPC1	0.704934	2.98999	FALSE		0	Tonsil	Switched
UQCRQ	1.85947	2.98657	TRUE		0	Tonsil	Switched
BARD1	1.75244	2.98548	TRUE		0	Tonsil	Unswitched
YWHAE	1.98533	2.96415	TRUE		0	Tonsil	Switched
PGAM1	2.5785	2.96393	TRUE		0	Tonsil	Switched
SLC16A10	1.32464	2.96177	TRUE		0	Kidney	Switched
RFXANK	3.20796	2.94576	TRUE		6.45912	Kidney	Switched
PARVA	1.56652	2.94553	TRUE		8.07073	Kidney	Unswitched
CLVS1	2.03935	2.94553	TRUE		2.2186	Kidney	Unswitched
LAX1	-3.19422	2.94553	TRUE		9.69637	Kidney	Unswitched
RNF130	-2.35008	2.94553	TRUE		9.57324	Kidney	Unswitched
CTCFL	1.11451	2.9358	TRUE		11.0029	Kidney	Switched
SUZ12	1.60232	2.93225	TRUE		10.5969	Kidney	Switched
SUV39H2	2.63382	2.93213	TRUE		0	Kidney	Unswitched
TMEM40	1.47305	2.92742	TRUE		11.5323	Kidney	Switched
ANKLE1	1.1678	2.92395	TRUE		10.2908	Kidney	Switched
LDHB	1.56898	2.91736	TRUE		0	Kidney	Unswitched
KCNRG	2.29303	2.91736	TRUE		9.31115	Kidney	Switched
ATP5MG	1.88386	2.89882	TRUE		8.80464	Kidney	Switched
GNL2	1.88416	2.89531	TRUE		11.0933	Kidney	Switched
TRAPPC1	1.94643	2.8935	TRUE		10.5341	Kidney	Unswitched
ZFAND4	2.434	2.8902	TRUE		9.08138	Kidney	Unswitched
PSPH	1.33961	2.88991	TRUE		9.5295	Kidney	Unswitched
MX1	1.78236	2.88915	TRUE		10.476	Kidney	Switched
TBC1D7	2.08964	2.8866	TRUE		0	Kidney	Switched
TBCA	2.34867	2.87918	TRUE		10.5685	Kidney	Unswitched
ASCC1	1.26752	2.87918	TRUE		0	Kidney	Unswitched
SRSF3	1.48327	2.87918	TRUE		4.25887	Kidney	Switched
AP000311.1	2.19797	2.87092	TRUE		10.8031	Kidney	Unswitched
NR4A1	-2.28922	2.85949	TRUE		0	Kidney	Unswitched
IQSEC1	-2.34702	2.85732	TRUE		10.2273	Kidney	Unswitched
VNN2	3.0266	2.85153	TRUE		10.4405	Kidney	Unswitched
FOXRED2	1.82547	2.85117	TRUE		0	Kidney	Unswitched
GATAD1	-1.6085	2.85117	TRUE		8.26623	Kidney	Unswitched
NUDCD2	1.60945	2.85117	TRUE		8.03682	Kidney	Unswitched
AC116533.1	-2.07594	2.84687	TRUE		5.64198	Kidney	Switched
FBLN7	1.83255	2.83917	TRUE		0	Kidney	Unswitched
CAPN3	-2.41503	2.83917	TRUE		10.2275	Kidney	Unswitched
FAM166A	1.90649	2.83917	TRUE		0	Kidney	Unswitched
FXYD5	-1.90413	2.83829	TRUE		9.88666	Kidney	Unswitched
ZHX3	1.32129	2.82576	TRUE		0	Kidney	Unswitched
ATP5MF	1.92652	2.82312	TRUE		8.94822	Kidney	Switched
IL17RC	1.78079	2.82145	TRUE		0	Kidney	Switched
PREX1	-3.49206	2.81972	TRUE		10.3324	Kidney	Unswitched
NME1	2.56647	2.81963	TRUE		8.31434	Kidney	Switched
SP100	-1.08861	2.81302	TRUE		9.02718	Kidney	Switched
CSGALNACT1	-3.23708	2.80951	TRUE		10.2702	Kidney	Unswitched
DOP1B	-2.22274	2.80914	TRUE		2.69283	Kidney	Unswitched
COX5B	1.33665	2.80299	TRUE		10.3226	Kidney	Unswitched
CCNB3P1	1.95935	2.80272	TRUE		0	Kidney	Unswitched
RGPD5	-1.70991	2.79215	TRUE		10.5065	Kidney	Unswitched
TAF11	1.75806	2.79215	TRUE		0	Kidney	Unswitched
ROMO1	2.38276	2.78967	TRUE		9.73184	Kidney	Switched
CRYZL2P	1.32323	2.78967	TRUE		5.62781	Kidney	Unswitched
TNFRSF13B	-3.14396	2.78905	TRUE		10.4708	Kidney	Unswitched
XAF1	-1.1177	2.77784	TRUE		0	Kidney	Switched
HNRNPH1	1.30436	2.77406	TRUE		10.1937	Kidney	Unswitched
LENG8	-1.84574	2.77049	TRUE		8.12782	Kidney	Unswitched
HMGB1P10	2.26501	2.77049	TRUE		0	Kidney	Unswitched
HLA-E	-0.916644	2.76953	FALSE		3.83775	Kidney	Unswitched
MGST3	-1.66042	2.76753	TRUE		10.1399	Kidney	Switched
CHAF1B	0.994951	2.75905	FALSE		10.9239	Kidney	Switched
FAM200B	2.11721	2.74249	TRUE		8.67941	Kidney	Unswitched
ATXN2L	-2.5654	2.74168	TRUE		7.22174	Kidney	Switched
RAB1A	2.53023	2.73868	TRUE		9.26824	Kidney	Switched
ITPRIPL2	1.64813	2.73447	TRUE		7.7527	Kidney	Switched
ZWILCH	2.98015	2.72667	TRUE		0	Kidney	Unswitched
NR1D2	-5.5134	2.72286	TRUE		10.4244	Kidney	Unswitched
AL035555.2	1.72063	2.71843	TRUE		9.68065	Kidney	Unswitched
C19orf48	2.9576	2.71678	TRUE		4.20467	Kidney	Unswitched
SSBP2	1.24979	2.71633	TRUE		10.1932	Kidney	Unswitched
ACVRL1	2.29375	2.71202	TRUE		10.1515	Kidney	Unswitched
UBE2B	1.66935	2.70206	TRUE		0	Kidney	Switched
MYO1E	3.1469	2.70169	TRUE		10.2336	Kidney	Unswitched
AFG3L1P	2.02202	2.69796	TRUE		8.64975	Kidney	Unswitched
SLC2A3	-1.79179	2.69734	TRUE		8.0966	Kidney	Switched
SUMO2	1.29522	2.69431	TRUE		5.30883	Kidney	Switched
SPC25	1.49723	2.69249	TRUE		8.80905	Kidney	Unswitched
AC090142.1	0.818581	2.68636	FALSE		10.6562	Kidney	Switched
AC024568.1	2.39608	2.68553	TRUE		8.69968	Kidney	Unswitched
C1orf158	1.73476	2.68292	TRUE		10.0556	Kidney	Unswitched
UQCRH	1.6257	2.68071	TRUE		10.0224	Kidney	Unswitched
PPA1	1.68699	2.67383	TRUE		2.46708	Kidney	Switched
GOLGA3	1.53986	2.67228	TRUE		5.53706	Kidney	Unswitched
C2CD3	-0.907575	2.67228	FALSE		6.76625	Kidney	Switched
RTN2	1.84808	2.67228	TRUE		11.1147	Kidney	Unswitched
RPS4XP6	1.29306	2.66925	TRUE		0	Kidney	Switched
NR4A3	-4.77387	2.66925	TRUE		0	Kidney	Unswitched
APOLD1	1.70648	2.66699	TRUE		0	Kidney	Switched
CD81	2.7588	2.6667	TRUE		0	Kidney	Unswitched
SMIM14	1.20253	2.6667	TRUE		11.3999	Kidney	Switched
VDAC1	2.24506	2.6667	TRUE		9.51722	Kidney	Unswitched
FAM160B2	-3.21585	2.65584	TRUE		8.40606	Kidney	Switched
SUSD3	2.66376	2.64905	TRUE		10.4115	Kidney	Switched
BUB3	1.95253	2.64019	TRUE		9.09981	Kidney	Switched
BRI3	1.43081	2.64008	TRUE		9.56694	Kidney	Switched
RANBP1	3.23308	2.62992	TRUE		9.31526	Kidney	Unswitched
GANC	-2.68008	2.62984	TRUE		0	Kidney	Unswitched
FAM120AOS	1.46979	2.62752	TRUE		8.5646	Kidney	Unswitched
ARAP1	-2.50052	2.62752	TRUE		9.37676	Kidney	Switched
PHLPP1	1.64194	2.62751	TRUE		10.1899	Kidney	Unswitched
MTHFD1	1.56035	2.62398	TRUE		10.2529	Kidney	Switched
ATP5PF	2.0698	2.62125	TRUE		8.97701	Kidney	Unswitched
C4orf3	1.75037	2.6185	TRUE		5.69775	Kidney	Switched
ZNF891	-1.41683	2.61442	TRUE		8.92231	Kidney	Unswitched
SLC25A3	1.33524	2.61328	TRUE		0	Kidney	Unswitched
CASP10	-1.83154	2.61328	TRUE		7.54978	Kidney	Unswitched
TMEM123	2.46039	2.60974	TRUE		0	Kidney	Unswitched
NDUFA2	1.66179	2.60847	TRUE		9.04598	Kidney	Unswitched
SHROOM3	1.96604	2.60593	TRUE		11.5441	Kidney	Unswitched
SEC14L1	2.03979	2.60593	TRUE		0	Kidney	Unswitched
EIF3I	2.10955	2.59893	TRUE		9.28872	Kidney	Unswitched
CASP1	-5.84982	2.59893	TRUE		7.61767	Kidney	Switched
ZNF630	-1.97197	2.59652	TRUE		0	Kidney	Unswitched
PRODH	1.8517	2.59641	TRUE		10.1739	Kidney	Switched
NDUFC1	2.38551	2.59266	TRUE		0	Kidney	Unswitched
RPS18	0.594026	2.59266	FALSE		0	Kidney	Unswitched
GEN1	1.68218	2.59266	TRUE		8.79764	Kidney	Unswitched
KCNG4	1.53793	2.59266	TRUE		9.83021	Kidney	Switched
AL136126.1	1.28411	2.59028	TRUE		10.6588	Kidney	Switched
EIF4A3	1.83477	2.59028	TRUE		0	Kidney	Unswitched
TMA7	1.17993	2.58438	TRUE		3.76123	Kidney	Unswitched
EIF5AL1	1.61704	2.58351	TRUE		10.3781	Kidney	Switched
FBLN5	3.14699	2.58351	TRUE		8.852	Kidney	Switched
HAUS1	2.22592	2.58202	TRUE		9.73219	Kidney	Switched
AL159141.1	-5.16227	2.58198	TRUE		0	Kidney	Unswitched
RHBDD3	2.43744	2.58045	TRUE		10.1512	Kidney	Switched
ABCA5	-2.328	2.57434	TRUE		8.11278	Kidney	Switched
NCMAP	1.49754	2.57434	TRUE		0	Kidney	Unswitched
ATP1A2	1.88696	2.57071	TRUE		4.22036	Kidney	Unswitched
CCDC200	1.6987	2.565	TRUE		0	Kidney	Unswitched
CLDN16	1.51648	2.56154	TRUE		0	Kidney	Unswitched
LAMP3	1.60899	2.55734	TRUE		6.38673	Kidney	Switched
IRF1	-1.85267	2.55232	TRUE		0	Kidney	Unswitched
ATP5F1E	1.12642	2.54537	TRUE		10.8407	Kidney	Unswitched
KLHL23	2.65726	2.53536	TRUE		10.2969	Kidney	Unswitched
HLA-DMA	1.29553	2.52406	TRUE		2.84962	Kidney	Switched
BICDL1	1.86843	2.52404	TRUE		7.394	Kidney	Unswitched
MCM6	4.46857	2.52174	TRUE		10.1749	Kidney	Switched
RPL8	0.59167	2.51957	FALSE		9.11717	Kidney	Switched
TLE1	-4.79177	2.51435	TRUE		0	Kidney	Unswitched
DUT	2.97842	2.51389	TRUE		10.0658	Kidney	Unswitched
TSC22D3	-1.44187	2.50203	TRUE		8.39436	Kidney	Unswitched
AC100823.2	1.55068	2.50014	TRUE		11.3351	Kidney	Unswitched
PECR	-2.31026	2.48071	TRUE		9.98879	Kidney	Unswitched
KPNA2	3.47921	2.47965	TRUE		7.87259	Kidney	Unswitched
EMC4	1.16814	2.47885	TRUE		9.62716	Kidney	Unswitched
RAB11FIP4	-2.54907	2.4778	TRUE		0	Kidney	Unswitched
PPP1R14A	-4.22442	2.47501	TRUE		7.50017	Kidney	Unswitched
POLB	-3.17845	2.47495	TRUE		0	Kidney	Switched
FGFR1	1.39043	2.47495	TRUE		1.64294	Kidney	Unswitched
PRKAG2	-1.63165	2.47391	TRUE		0	Kidney	Switched
ATP5MPL	1.43123	2.47216	TRUE		0	Kidney	Unswitched
CTSB	-1.8485	2.47015	TRUE		0	Kidney	Unswitched
WASH5P	-2.98218	2.46965	TRUE		11.5198	Kidney	Switched
OTULINL	2.79637	2.46965	TRUE		10.1789	Kidney	Unswitched
NOTCH2NLC	-3.2229	2.46499	TRUE		0	Kidney	Unswitched
GINS1	1.44737	2.46372	TRUE		9.52523	Kidney	Unswitched
ZNF771	1.72737	2.45882	TRUE		0	Kidney	Switched
CBX5	1.44188	2.45349	TRUE		10.5435	Kidney	Unswitched
NOL4L	-4.67068	2.45303	TRUE		0	Kidney	Unswitched
TLR7	-3.83795	2.44969	TRUE		0	Kidney	Switched
SLC12A6	-1.76412	2.44861	TRUE		11.2826	Kidney	Switched
NOTCH2NLB	-3.79363	2.44824	TRUE		9.40948	Kidney	Unswitched
HSP90AA1	0.850463	2.43977	FALSE		5.96991	Kidney	Unswitched
PLXDC1	1.16171	2.43782	TRUE		8.81903	Kidney	Unswitched
MINDY2	-1.79003	2.43782	TRUE		10.5641	Kidney	Switched
MRPS27	1.94156	2.43509	TRUE		5.79673	Kidney	Unswitched
NAA35	-2.4408	2.43459	TRUE		0	Kidney	Unswitched
SEH1L	1.18018	2.43193	TRUE		2.40294	Kidney	Switched
PTMAP10	1.1593	2.43105	TRUE		10.6785	Kidney	Unswitched
STMP1	1.78761	2.42775	TRUE		10.0665	Kidney	Switched
RASAL1	2.54015	2.42775	TRUE		8.81842	Kidney	Unswitched
HOMER2	1.9096	2.42619	TRUE		8.56091	Kidney	Unswitched
KHDRBS1	2.14017	2.42532	TRUE		0	Kidney	Unswitched
ZFYVE21	1.7416	2.42432	TRUE		0	Kidney	Unswitched
FOXRED1	1.76807	2.42084	TRUE		11.5956	Kidney	Switched
BLMH	2.06914	2.4194	TRUE		10.723	Kidney	Switched
LRAT	1.61468	2.41481	TRUE		0	Kidney	Unswitched
RPL10A	0.661193	2.40819	FALSE		2.69489	Kidney	Unswitched
ZNF83	1.1964	2.40585	TRUE		7.18553	Kidney	Switched
SLC4A8	1.22694	2.40341	TRUE
ITM2C	-4.32591	2.40317	TRUE
SLC2A5	1.43349	2.40317	TRUE
LSM5	1.73405	2.40056	TRUE
UQCR10	1.88135	2.39801	TRUE
PYHIN1	-3.35583	2.39424	TRUE
HMGN2P46	1.34957	2.38935	TRUE
NR1I3	1.92166	2.38523	TRUE
MVB12A	1.99309	2.38436	TRUE
ACTG1P9	1.29131	2.38282	TRUE
COX5A	2.2907	2.38223	TRUE
ANKRD42	-2.71442	2.37905	TRUE
MOV10L1	1.58683	2.3773	TRUE
FKBP14	1.60785	2.37499	TRUE
SRRD	2.05961	2.37499	TRUE
TSPY26P	1.52398	2.37436	TRUE
TBC1D1	1.19363	2.3729	TRUE
ZNF394	-1.42938	2.3711	TRUE
CENPN	2.73796	2.36639	TRUE
NBPF9	-1.41348	2.36294	TRUE
TRMT10B	-1.50954	2.36269	TRUE
ANP32E	2.62057	2.36216	TRUE
KCNMB3	2.205	2.35988	TRUE
AC010343.1	1.14969	2.35916	TRUE
TBC1D12	2.23597	2.3494	TRUE
ST6GAL2	1.67184	2.34906	TRUE
ATAD5	1.90509	2.34608	TRUE
KLRK1	2.0293	2.33916	TRUE
HDAC1	2.17037	2.33916	TRUE
BRIP1	0.919596	2.33857	FALSE
RPS4XP13	1.28489	2.33801	TRUE
HMBOX1	-2.30621	2.33738	TRUE
NAMPT	1.75081	2.32294	TRUE
AMFR	2.53853	2.32251	TRUE
UPP1	1.22938	2.31694	TRUE
GMPS	1.35316	2.31675	TRUE
LPCAT4	-3.379	2.31075	TRUE
HNRNPC	1.08614	2.31034	TRUE
ITPK1	-2.97437	2.30566	TRUE
COX17	1.98425	2.30477	TRUE
RPS3P6	1.43883	2.29785	TRUE
LMCD1	2.24505	2.29702	TRUE
SCML4	-2.10134	2.29502	TRUE
RPS18P9	1.45834	2.29502	TRUE
SNX29P2	1.44682	2.29426	TRUE
LRMDA	-1.50392	2.29415	TRUE
ZNF699	-2.42561	2.29156	TRUE
AL137161.1	-2.18987	2.28828	TRUE
NDUFV2	2.06683	2.28789	TRUE
SNX5	1.37713	2.28758	TRUE
HIKESHI	1.9029	2.28573	TRUE
UBE2S	2.22613	2.28113	TRUE
RPL10P6	-1.55016	2.27063	TRUE
MLH1	1.41723	2.26664	TRUE
CCDC50	-2.2833	2.26627	TRUE
COX7B	1.20774	2.26466	TRUE
ACTR2	1.70209	2.26309	TRUE
SPART	-2.92313	2.26204	TRUE
ZNF528	-2.15219	2.26204	TRUE
BID	2.02932	2.26151	TRUE
SAXO2	1.98554	2.2588	TRUE
PLP2	-2.58915	2.2588	TRUE
B3GALNT1	1.45819	2.25783	TRUE
CAND1	1.61352	2.25774	TRUE
GMNN	3.88629	2.25509	TRUE
EPN2	-1.62872	2.25366	TRUE
MTRF1	1.84779	2.24894	TRUE
SELENOT	1.73477	2.24894	TRUE
SPIDR	-2.71612	2.248	TRUE
MCRIP1	2.28405	2.24525	TRUE
DCTN5	1.50768	2.24298	TRUE
C11orf1	1.3885	2.24298	TRUE
MYBL2	3.6653	2.24217	TRUE
TYMP	-3.12346	2.24072	TRUE
EIF3M	1.36772	2.23892	TRUE
ZNF439	-2.2145	2.23892	TRUE
PDIA5	2.35757	2.2357	TRUE
SYT17	2.05243	2.2357	TRUE
TSNAX	1.73287	2.2357	TRUE
RFX2	1.74025	2.23533	TRUE
ITGA4	-1.87911	2.23468	TRUE
ZNF540	-3.22586	2.23468	TRUE
ZNF16	-1.95703	2.23129	TRUE
RMND1	1.66375	2.2302	TRUE
AC008626.1	-2.03239	2.22947	TRUE
TKT	1.94732	2.22344	TRUE
AC008802.1	1.64729	2.22344	TRUE
SLC7A5P2	-3.38511	2.22295	TRUE
ZBTB21	-5.66721	2.22295	TRUE
SNRPE	2.24464	2.22263	TRUE
KLF6	-1.20021	2.22087	TRUE
AC107918.4	1.92066	2.21943	TRUE
SLC25A29	-2.39307	2.21867	TRUE
SET	1.17987	2.21867	TRUE
ZNF573	-2.99743	2.21789	TRUE
ATP5F1D	1.16234	2.21761	TRUE
TMEM65	-1.7764	2.21421	TRUE
HECW2	1.52613	2.21262	TRUE
MAP3K1	-2.80332	2.21251	TRUE
ANGPTL1	-3.28542	2.21237	TRUE
NSMCE2	1.7124	2.21218	TRUE
TPM3P9	1.73113	2.2116	TRUE
KLF8	-1.49864	2.20466	TRUE
NT5E	-5.32936	2.2046	TRUE
GCNT1	1.78382	2.20216	TRUE
ARL16	1.65048	2.20137	TRUE
COL4A4	-2.89478	2.20107	TRUE
SYNCRIP	2.31172	2.1963	TRUE
KLF2	-2.24793	2.1963	TRUE
SLC9A7	1.24053	2.19552	TRUE
GCM1	1.3707	2.19545	TRUE
TRPM7	-1.53546	2.19285	TRUE
ZBTB37	-1.96687	2.19175	TRUE
RAB3D	1.57433	2.19175	TRUE
FAAP24	1.03398	2.19175	TRUE
CENPUP2	3.83624	2.19175	TRUE
MAPK13	-1.95545	2.19175	TRUE
SP110	-1.31407	2.19158	TRUE
PRORP	1.33721	2.19158	TRUE
UTP23	2.00575	2.18839	TRUE
COX6A1	1.80304	2.18408	TRUE
ARHGDIB	1.02651	2.18111	TRUE
FDPS	2.22318	2.17892	TRUE
RPSAP9	1.45969	2.17565	TRUE
CAPS2	1.20333	2.17391	TRUE
ZNF33B	-2.45518	2.17195	TRUE
TCAM1P	2.16479	2.16954	TRUE
LY9	-1.60645	2.16934	TRUE
GNB5	1.39978	2.16927	TRUE
ABHD5	2.11877	2.1688	TRUE
ZBTB18	-3.79203	2.16592	TRUE
DLC1	1.57247	2.16592	TRUE
NUAK2	-3.83209	2.16275	TRUE
UBR2	-2.29587	2.16198	TRUE
SLC30A5	1.28116	2.15866	TRUE
GLRX3	1.62743	2.15797	TRUE
SLBP	3.20687	2.15789	TRUE
NCOR1	-1.1516	2.15235	TRUE
EEF1A1P38	1.31432	2.15235	TRUE
WDR5B	2.44144	2.1516	TRUE
ST3GAL5	-1.23612	2.14709	TRUE
HBP1	-2.14779	2.14631	TRUE
PLD1	1.43087	2.14631	TRUE
VPS11	-2.35533	2.14555	TRUE
SCIMP	-1.16287	2.14516	TRUE
DDX17	-0.922541	2.14515	FALSE
PSMB1	2.00091	2.14405	TRUE
RPL37A	0.568302	2.14072	FALSE
TIAM2	1.65044	2.14062	TRUE
TMEM108	2.02923	2.13817	TRUE
CIPC	-3.23354	2.13509	TRUE
SYF2	1.82749	2.13509	TRUE
CPB1	1.43781	2.13167	TRUE
SIMC1	-2.8618	2.13056	TRUE
PRELID1P1	1.7477	2.13056	TRUE
LHFPL6	2.6844	2.13056	TRUE
CCR6	-2.41215	2.1258	TRUE
VPREB3	1.3776	2.12519	TRUE
POLI	2.5489	2.12519	TRUE
DDX6	-1.31292	2.12375	TRUE
LSM7	1.45264	2.12319	TRUE
SIAE	-2.05608	2.12083	TRUE
ALDH1B1	-2.98844	2.12074	TRUE
SIGLEC14	-3.60833	2.12074	TRUE
SNRPB	1.80946	2.11964	TRUE
P4HTM	-3.34494	2.11735	TRUE
TOR3A	1.7369	2.11563	TRUE
RPLP0	0.583471	2.11563	FALSE
TRAF5	-1.70978	2.11529	TRUE
KLHL6	1.32731	2.11407	TRUE
RAC1	2.74452	2.11407	TRUE
HSP90AB3P	1.39335	2.11407	TRUE
HEATR5A	-1.94258	2.11328	TRUE
BCL2L11	1.81236	2.11328	TRUE
LSM14A	1.79754	2.11328	TRUE
FBXL2	1.54073	2.10965	TRUE
MED27	2.13832	2.10828	TRUE
TRIM22	-1.04515	2.1075	TRUE
HLCS	1.53114	2.10612	TRUE
GADL1	0.951343	2.10495	FALSE
TBCK	-1.59654	2.10419	TRUE
CAPN5	2.28119	2.10226	TRUE
RNFT2	1.02608	2.1009	TRUE
FYTTD1	1.51902	2.1009	TRUE
RPL7AP30	1.09001	2.09959	TRUE
S1PR1	-2.98428	2.09624	TRUE
FFAR1	1.53793	2.09552	TRUE
MRPL4	1.67061	2.09543	TRUE
LDHBP1	1.5062	2.09543	TRUE
CD3EAP	1.18483	2.09442	TRUE
CYP4V2	-2.16977	2.09432	TRUE
GCSAM	3.08289	2.09432	TRUE
NRXN3	1.72288	2.09398	TRUE
RBBP7	1.52903	2.09177	TRUE
BNIP3	1.48779	2.09177	TRUE
YARS1	1.4171	2.09126	TRUE
FASTKD2	1.86404	2.09122	TRUE
CNPY3	-1.79767	2.09036	TRUE
PGK1	1.49136	2.08316	TRUE
PIGP	1.27478	2.082	TRUE
IFITM2	-1.59341	2.0777	TRUE
SLC44A4	1.5723	2.07759	TRUE
RNASET2	-1.52592	2.07759	TRUE
PHACTR4	-1.4766	2.07749	TRUE
PELI1	2.5222	2.07711	TRUE
PSMB2	1.52296	2.07674	TRUE
AC005086.4	-3.07944	2.07674	TRUE
LAMB4	1.98655	2.07674	TRUE
C5AR1	-1.33805	2.07028	TRUE
EFCAB13	-3.44795	2.06887	TRUE
SYTL2	1.55621	2.06452	TRUE
AC087721.2	2.5157	2.06409	TRUE
GSDMB	-1.34071	2.06206	TRUE
TCEA1P2	2.28242	2.06206	TRUE
KIAA0895	2.25276	2.06206	TRUE
AK6	2.38818	2.05921	TRUE
RSRP1	-1.36847	2.05914	TRUE
APBB2	1.71975	2.05913	TRUE
GALNS	2.06324	2.05419	TRUE
PLAAT3	-2.36454	2.05419	TRUE
ZRANB3	1.69325	2.05163	TRUE
RPL9	-0.596598	2.05163	FALSE
GALM	2.06538	2.05139	TRUE
CXCL16	-2.94451	2.04582	TRUE
DIPK2A	-5.13362	2.0416	TRUE
MSI2	1.32146	2.0416	TRUE
NRDE2	-1.77011	2.04141	TRUE
PDE8A	-2.30107	2.04141	TRUE
RPGR	-2.23671	2.04136	TRUE
PRORSD1P	2.46661	2.04111	TRUE
PPP1R3B	-2.42428	2.03975	TRUE
NOTCH2NLA	-2.24804	2.03975	TRUE
SOGA1	-2.04634	2.0395	TRUE
NCAPD2	2.15562	2.0395	TRUE
ZNF608	3.03188	2.03768	TRUE
SRRM2	-1.0737	2.03614	TRUE
GDI1	-3.48382	2.03447	TRUE
LMNB1	3.67625	2.03171	TRUE
ESR2	1.84155	2.03044	TRUE
RPL41	0.440192	2.03014	FALSE
NT5DC3	-1.82571	2.02681	TRUE
SLC7A2	1.38213	2.02506	TRUE
PCMT1	2.58813	2.0249	TRUE
UBAP1L	-3.3358	2.02437	TRUE
AL450998.1	1.22903	2.02007	TRUE
C14orf93	3.50211	2.01845	TRUE
IAH1	1.34738	2.01613	TRUE
MRO	1.32388	2.01613	TRUE
AC242376.2	1.50033	2.01472	TRUE
LURAP1	1.72693	2.01134	TRUE
MGST2	2.8621	2.00847	TRUE
TCFL5	-2.01532	2.00755	TRUE
TANGO6	-2.25273	2.00163	TRUE
IL15	-2.10777	2.00099	TRUE
FKBP11	-2.12041	1.99919	TRUE
C17orf99	1.38126	1.99812	TRUE
LRRC57	0.857887	1.99658	FALSE
RPL21	0.500601	1.99658	FALSE
ELOB	1.65044	1.99495	TRUE
UBE2J1	1.74901	1.99449	TRUE
ZNF410	1.69612	1.99272	TRUE
ZNF442	-1.72981	1.99272	TRUE
MLKL	-2.63049	1.98679	TRUE
MAN2B2	-2.03247	1.98629	TRUE
HPCAL1	-2.85477	1.98559	TRUE
GABRG2	0.982402	1.984	FALSE
RASGEF1B	-1.46958	1.98391	TRUE
CAPN12	-2.12342	1.98391	TRUE
STAT1	-2.34946	1.97853	TRUE
HEATR6	-3.61799	1.97752	TRUE
SPC24	1.02933	1.97752	TRUE
ACADM	2.17809	1.97432	TRUE
ZDHHC3	-3.07571	1.97432	TRUE
RBM26	-1.99264	1.97411	TRUE
UBE2D3	1.18007	1.97131	TRUE
CDV3	2.01219	1.96618	TRUE
PSMD8	1.69067	1.96494	TRUE
CCDC25	2.32263	1.96309	TRUE
ZNF19	1.52005	1.96064	TRUE
FAAH2	-5.24071	1.96064	TRUE
ETFA	1.69386	1.96064	TRUE
HARBI1	-1.93057	1.96064	TRUE
CIAO2B	2.20272	1.96064	TRUE
AC134669.1	-1.66561	1.96015	TRUE
ACSS1	-2.77412	1.95492	TRUE
RRP12	-1.61208	1.95492	TRUE
AUTS2	-1.58854	1.95487	TRUE
SH2D3A	-1.23099	1.9542	TRUE
ARID5B	-1.91934	1.95018	TRUE
HACD2	1.37204	1.94959	TRUE
HERC4	0.950084	1.94776	FALSE
ARHGEF28	2.76692	1.94635	TRUE
ACER3	1.77931	1.94585	TRUE
COMP	-1.48508	1.94585	TRUE
FCRL1	-1.1875	1.94539	TRUE
CEP44	1.71438	1.94499	TRUE
TET2	-1.89235	1.94499	TRUE
CSTB	1.53763	1.94422	TRUE
CASTOR2	1.11603	1.94331	TRUE
SLC24A4	0.910474	1.94331	FALSE
RFC5	3.22884	1.94266	TRUE
FNDC3A	-2.83171	1.94264	TRUE
PTPRCAP	0.789286	1.94198	FALSE
RFTN1	2.43075	1.94185	TRUE
PRRC2C	-1.03115	1.93989	TRUE
SCARB2	-1.17402	1.93924	TRUE
NDUFS3	1.94864	1.93681	TRUE
PCNA	3.43587	1.9357	TRUE
CACNG8	1.25392	1.9357	TRUE
MX2	-1.38825	1.9357	TRUE
TNFRSF17	2.28827	1.9357	TRUE
CCT7	1.93191	1.9357	TRUE
SV2B	1.64951	1.92665	TRUE
RPL22L1	1.61409	1.92665	TRUE
ABCC10	-2.41637	1.92665	TRUE
ZNF224	-1.6642	1.92371	TRUE
ZNF625	2.15043	1.92286	TRUE
BCAS3	-1.70452	1.92286	TRUE
EMC2	1.67566	1.92286	TRUE
GREB1	1.2074	1.92286	TRUE
MRPS31P5	-2.34805	1.9193	TRUE
TARS3	-2.24826	1.91482	TRUE
P2RY10	-1.70065	1.91466	TRUE
RPSAP61	1.18185	1.91453	TRUE
CAB39	3.20475	1.91318	TRUE
CNOT2	1.01376	1.91295	TRUE
RPL17-C18orf32	1.05785	1.91295	TRUE
DIMT1	1.50746	1.91261	TRUE
CCND2	-4.41424	1.91096	TRUE
CENPV	-1.92267	1.91095	TRUE
SPG21	1.31889	1.91081	TRUE
GEMIN2	1.14395	1.90731	TRUE
AC025627.3	-1.16	1.90344	TRUE
PTGER4	-5.68712	1.9032	TRUE
AAMDC	1.17831	1.90137	TRUE
FOXJ2	-4.16803	1.89984	TRUE
TNRC6B	-1.26385	1.89891	TRUE
KTN1	1.21115	1.89891	TRUE
SSB	1.40424	1.89891	TRUE
MGLL	1.31111	1.89578	TRUE
SERPINB1	1.63038	1.8931	TRUE
SLC14A2	1.45997	1.89206	TRUE
EMC3-AS1	-2.15003	1.88998	TRUE
GALNT17	1.83254	1.88856	TRUE
COX6B1	1.54141	1.88793	TRUE
NPHP3	-1.59418	1.88148	TRUE
TRRAP	-1.54803	1.87904	TRUE
PNKD	2.77183	1.87712	TRUE
COASY	2.74987	1.87487	TRUE
FHL2	-1.23185	1.87468	TRUE
CSTF3	1.82879	1.87165	TRUE
HEMK1	-1.4472	1.86966	TRUE
BACE2	-3.0674	1.86553	TRUE
SEPTIN11	2.12201	1.8653	TRUE
BCAS4	1.00701	1.86226	TRUE
NIBAN3	-1.06811	1.86198	TRUE
CBX7	-3.46121	1.86115	TRUE
SNRNP25	2.96396	1.86005	TRUE
ITPRIPL1	1.53636	1.85895	TRUE
LIMD2	0.872311	1.85656	FALSE
STK38L	1.81586	1.85584	TRUE
TLE3	-2.01249	1.85575	TRUE
LIMS3	2.17374	1.85575	TRUE
LMOD3	1.44113	1.85575	TRUE
MYO5A	-2.34918	1.85511	TRUE
SIVA1	1.77787	1.85362	TRUE
SFT2D2	-0.681666	1.85163	FALSE
SIGLEC5	-4.26446	1.85046	TRUE
DLGAP4	-3.39849	1.84904	TRUE
PSMC1	2.24245	1.846	TRUE
ZNF616	-1.97778	1.846	TRUE
ZNF492	1.45617	1.84489	TRUE
PRCC	2.44479	1.84489	TRUE
CSAD	-1.73586	1.84341	TRUE
GRASP	-3.69114	1.84311	TRUE
UBA52	0.550491	1.84272	FALSE
PLCXD1	0.862347	1.84036	FALSE
PRKCSH	-1.67279	1.84036	TRUE
KIF20B	2.4363	1.84036	TRUE
TRAPPC6B	1.72498	1.84006	TRUE
GDI2	1.43878	1.83773	TRUE
SYNPO	-4.96629	1.83473	TRUE
SMCHD1	-1.44984	1.83473	TRUE
LSM3	1.63362	1.83473	TRUE
PLEKHH2	1.20835	1.83364	TRUE
TENT5C	-2.76311	1.83059	TRUE
ACTBP1	1.18468	1.83014	TRUE
DCAF6	2.22104	1.83014	TRUE
TUBE1	-2.15079	1.82932	TRUE
GDF7	-5.07253	1.8274	TRUE
ZNF649	-3.43927	1.82249	TRUE
FAM49B	1.28759	1.81174	TRUE
KANK2	1.09105	1.81051	TRUE
ELF3	1.3717	1.80993	TRUE
EMSY	-2.65328	1.80675	TRUE
PGRMC2	-3.61171	1.80616	TRUE
COX7C	0.93702	1.80354	FALSE
COMMD6	1.34202	1.79896	TRUE
PALLD	2.33393	1.79644	TRUE
COPS5	1.2287	1.79259	TRUE
MYADM	-2.22057	1.79113	TRUE
SWAP70	1.04559	1.78904	TRUE
ABCC3	1.19794	1.7889	TRUE
SV2C	1.95644	1.78674	TRUE
PLBD1	-2.91592	1.78586	TRUE
ARSK	-1.43038	1.78326	TRUE
SPATA21	1.59846	1.7797	TRUE
AP003041.1	-2.16882	1.77955	TRUE
LNPK	1.64594	1.77955	TRUE
CTPS2	1.92132	1.77915	TRUE
NEXN	1.40032	1.77872	TRUE
PTCHD3	1.6017	1.77872	TRUE
TRIM52	-1.86637	1.77872	TRUE
ENAH	1.28338	1.77401	TRUE
ERH	1.99559	1.77401	TRUE
PROCR	-1.73862	1.77371	TRUE
NUDT1	1.87423	1.77034	TRUE
SYBU	3.55322	1.76746	TRUE
SH3YL1	-1.94283	1.76746	TRUE
OLR1	1.73907	1.76746	TRUE
GCSH	1.60766	1.76725	TRUE
NACA3P	1.19414	1.76725	TRUE
MPZL3	-2.22795	1.76662	TRUE
CSPG4P12	1.04357	1.76662	TRUE
RIPOR2	-1.00541	1.76452	TRUE
PCDHB11	1.13837	1.76004	TRUE
SIM2	1.19266	1.75911	TRUE
PRSS27	-1.28397	1.75794	TRUE
CHD1	-2.08956	1.75553	TRUE
NQO1	1.50064	1.75229	TRUE
TMEM14B	1.12526	1.75142	TRUE
KLHL5	1.7144	1.75047	TRUE
ABCG8	0.915372	1.75011	FALSE
CEP89	-1.0843	1.74633	TRUE
RPS4X	0.542497	1.74584	FALSE
AL033529.1	1.17293	1.74411	TRUE
LSM6	2.20453	1.73716	TRUE
COX11	1.54403	1.73495	TRUE
FLT3LG	-1.51862	1.73469	TRUE
HNRNPD	1.17724	1.73469	TRUE
COX16	1.48875	1.73374	TRUE
SETBP1	-2.70335	1.73338	TRUE
RNF135	-3.16474	1.73198	TRUE
RMI2	2.40411	1.72455	TRUE
PIP4K2A	1.45829	1.72122	TRUE
AC097638.1	1.05129	1.72072	TRUE
RPL39	0.551502	1.72072	FALSE
ZNF69	1.06696	1.72072	TRUE
TMEM50B	-1.73714	1.72072	TRUE
ZNF660	1.10919	1.72016	TRUE
ING5	-1.5725	1.71974	TRUE
ARHGAP4	-1.98769	1.71358	TRUE
SVIP	-2.06214	1.71225	TRUE
ACSS2	-3.11716	1.71128	TRUE
SNRPF	1.48309	1.7103	TRUE
POLE2	2.18622	1.7103	TRUE
TPD52	1.18131	1.7103	TRUE
SMOX	1.57301	1.70995	TRUE
MAPK10	0.618522	1.70975	FALSE
OR2H2	2.22557	1.70932	TRUE
RPL7A	0.562607	1.70726	FALSE
IDH2	2.13	1.70505	TRUE
SAE1	2.16429	1.70379	TRUE
KYNU	-0.757736	1.70379	FALSE
NAA38	2.45776	1.70379	TRUE
CFLAR	-0.615262	1.70379	FALSE
ZSCAN12	1.7675	1.70367	TRUE
HHAT	-5.64506	1.70299	TRUE
ATP5PD	1.13967	1.70281	TRUE
MIEF2	1.56151	1.69882	TRUE
SEMA4B	-4.02632	1.69882	TRUE
STX2	1.85231	1.69882	TRUE
PINLYP	1.05103	1.69614	TRUE
COQ7	2.12077	1.69614	TRUE
SYNE3	-1.50523	1.69585	TRUE
ZBP1	-2.42119	1.6955	TRUE
HERC1	-1.82157	1.69469	TRUE
P4HA3	1.58443	1.69459	TRUE
OR6D1P	0.957545	1.68722	FALSE
PLPP5	-1.64807	1.68658	TRUE
RHBDD1	-2.4418	1.68595	TRUE
URB1	-1.82704	1.68219	TRUE
CYP4B1	-1.3274	1.68076	TRUE
TESPA1	1.52453	1.68076	TRUE
NBPF10	-1.71472	1.67982	TRUE
LAT2	1.15552	1.67839	TRUE
SUGT1P3	-2.45727	1.67728	TRUE
ARHGAP17	-1.42205	1.67728	TRUE
EPB41	-1.20097	1.67728	TRUE
RPS9	0.532648	1.67617	FALSE
HNRNPAB	2.5769	1.67458	TRUE
STK24	2.07854	1.67449	TRUE
SARNP	1.62819	1.6728	TRUE
PATL2	-2.38817	1.67078	TRUE
SMIM11A	0.961899	1.66854	FALSE
ACACB	-1.23119	1.66805	TRUE
TG	2.77738	1.66805	TRUE
PCDHB2	1.26677	1.66805	TRUE
AIFM1	1.89493	1.66776	TRUE
ARHGEF39	1.39687	1.66776	TRUE
TPH1	-2.39875	1.66649	TRUE
GPR160	2.94128	1.66644	TRUE
DRC7	1.41845	1.66644	TRUE
DNASE1	1.29583	1.66644	TRUE
H2AC11	1.63369	1.66543	TRUE
TXNRD2	-1.26886	1.66543	TRUE
PDPN	1.5749	1.66501	TRUE
DDAH2	-4.02546	1.66423	TRUE
ZNF567	-2.16391	1.66423	TRUE
KAT7	-1.38143	1.66423	TRUE
PRKCD	1.79608	1.66423	TRUE
CLTC	1.72951	1.66255	TRUE
AC136687.2	1.37767	1.6619	TRUE
VMP1	1.60564	1.65651	TRUE
WDR66	0.74752	1.65559	FALSE
NOCT	-1.83373	1.65553	TRUE
PRDX6	2.24881	1.65473	TRUE
REXO5	2.1934	1.65434	TRUE
GRK3	-1.95602	1.65268	TRUE
AKIP1	1.62663	1.65224	TRUE
TP53I11	-4.29458	1.64736	TRUE
TTLL9	1.27269	1.64368	TRUE
ABHD6	-3.04698	1.64368	TRUE
STAG3L5P	-1.50263	1.643	TRUE
RNF144B	2.14546	1.64263	TRUE
MAST2	3.61441	1.64257	TRUE
MALL	1.30391	1.64199	TRUE
TSEN54	1.45891	1.64034	TRUE
TMEM52B	1.32473	1.63604	TRUE
FILIP1L	-2.83296	1.6347	TRUE
GRM4	1.74877	1.63405	TRUE
EEF1GP1	-1.0347	1.63286	TRUE
LCP2	-4.31777	1.63003	TRUE
PYGL	-1.49621	1.63003	TRUE
SLC31A1	1.41909	1.62846	TRUE
NUP37	2.11751	1.62531	TRUE
HLA-J	-1.55035	1.62476	TRUE
CYP8B1	1.30099	1.62476	TRUE
PHLDB1	0.81486	1.62431	FALSE
ADH5	1.77585	1.62422	TRUE
HNRNPH3	1.47748	1.62211	TRUE
MRPS23	1.28824	1.62193	TRUE
BRCC3	2.14381	1.6217	TRUE
ZNF585B	-2.46265	1.62078	TRUE
MRPS15	1.41519	1.62078	TRUE
SMC2	2.6296	1.62078	TRUE
SENP7	-1.75423	1.61896	TRUE
RNF14	1.69969	1.61735	TRUE
NAPSA	2.34892	1.61695	TRUE
OPN3	-2.60081	1.61695	TRUE
NSD2	1.43677	1.61695	TRUE
AP3S1	2.1986	1.61695	TRUE
CPED1	-2.40932	1.61561	TRUE
RRP7A	1.6462	1.61328	TRUE
RPS28P7	-1.15826	1.61198	TRUE
CEP19	-1.68178	1.6108	TRUE
S100A6	-3.19722	1.6108	TRUE
RPS6	0.479798	1.60847	FALSE
SIGLEC10	-1.8394	1.60834	TRUE
PLXNB2	3.25711	1.60812	TRUE
CASP3	2.78788	1.60798	TRUE
NEDD8	1.09327	1.6057	TRUE
APOBEC3F	-1.47416	1.60568	TRUE
SHISAL2A	-1.74795	1.60568	TRUE
ROBO1	1.56875	1.60562	TRUE
AMY2B	-1.7152	1.60424	TRUE
FAM3B	-1.64454	1.60037	TRUE
KBTBD6	-2.82442	1.60037	TRUE
ACTR6	1.95486	1.60037	TRUE
DIP2B	-2.49445	1.59921	TRUE
CASP8	-1.36633	1.59566	TRUE
CASR	0.975949	1.59525	FALSE
BCL2A1	2.19897	1.59412	TRUE
TSC22D2	-2.13493	1.59321	TRUE
ATP1B4	-2.40484	1.59247	TRUE
EEF1A1P42	1.10454	1.58971	TRUE
GSAP	-2.42137	1.58913	TRUE
FLG2	-2.62707	1.58811	TRUE
OR5M2P	1.04388	1.58679	TRUE
ARMT1	3.12075	1.5863	TRUE
COTL1	0.925615	1.5863	FALSE
CCDC88B	-1.43897	1.58072	TRUE
SH3GLB1	1.7321	1.58047	TRUE
TNS2	-2.05491	1.58002	TRUE
POLA2	1.55064	1.57658	TRUE
PPP1CA	1.68404	1.56997	TRUE
CEP57	1.59387	1.56944	TRUE
DDX39A	1.95474	1.56813	TRUE
TPRA1	2.60492	1.56567	TRUE
CDC42SE1	-1.96163	1.565	TRUE
GFPT1	-1.56268	1.565	TRUE
BLVRB	1.59094	1.56258	TRUE
GLG1	-1.49509	1.56232	TRUE
SFXN3	-2.84576	1.56232	TRUE
TRAF3	-2.61954	1.56232	TRUE
MBD2	1.80271	1.56232	TRUE
BICRA	1.46597	1.56232	TRUE
SMAD9	1.40211	1.56232	TRUE
WDR36	-2.83939	1.56214	TRUE
CD96	-2.71533	1.56047	TRUE
SART1	2.12619	1.55847	TRUE
GLMP	-1.98279	1.55847	TRUE
GCLM	1.21151	1.55834	TRUE
U2AF1L5	1.45523	1.55632	TRUE
HADHA	1.486	1.55114	TRUE
BMS1	1.56384	1.54798	TRUE
JUN	-1.69863	1.54773	TRUE
SOD1	1.18913	1.54772	TRUE
KLHDC1	-2.24267	1.54772	TRUE
SMIM19	1.59513	1.54441	TRUE
SPAG16	1.6973	1.54428	TRUE
PARP14	-1.25892	1.54422	TRUE
OR7G2	0.815366	1.54422	FALSE
FRG1	1.57676	1.54402	TRUE
NEDD4L	2.12854	1.54077	TRUE
ZNF415	1.70003	1.54077	TRUE
ADAD2	-1.63871	1.53921	TRUE
KIAA1109	-2.41026	1.53916	TRUE
MGRN1	-1.55126	1.53863	TRUE
PECAM1	-1.88061	1.53854	TRUE
JMY	-2.61663	1.53854	TRUE
PCDHGB6	1.50527	1.53809	TRUE
SPOCK2	-4.01022	1.53722	TRUE
RPL6	0.531454	1.53722	FALSE
AFF1	-2.34465	1.53722	TRUE
SNAP23	1.36814	1.53722	TRUE
CXorf21	-2.48678	1.53722	TRUE
MT-CO3	0.645095	1.53722	FALSE
TECPR1	-2.56988	1.53722	TRUE
CCDC144A	0.922132	1.5365	FALSE
SEMA4F	-2.00244	1.5365	TRUE
RAB29	-1.55496	1.53481	TRUE
FTLP6	-1.86475	1.5343	TRUE
RUNX1	1.38736	1.5343	TRUE
PTK2	1.27438	1.5343	TRUE
ICK	-4.25409	1.5343	TRUE
PARP2	2.49468	1.5343	TRUE
NUMA1	-1.44881	1.53401	TRUE
NLK	2.59225	1.53401	TRUE
ZSCAN32	-4.05183	1.53401	TRUE
BTG2	-1.58632	1.53377	TRUE
LBH	-1.77863	1.53359	TRUE
NDST1	-3.24748	1.53289	TRUE
PRKCH	1.3991	1.5312	TRUE
ATP5MD	2.06018	1.53063	TRUE
VAMP8	2.04193	1.5304	TRUE
ABRACL	2.81324	1.52796	TRUE
RACK1	0.468255	1.52751	FALSE
WDR20	1.8861	1.52539	TRUE
RALGAPA1	-2.26653	1.52539	TRUE
NIFK	1.77422	1.52539	TRUE
C3orf52	3.01236	1.52539	TRUE
FGD4	-1.64193	1.52536	TRUE
BEST1	-1.39607	1.52509	TRUE
LPIN1	0.916636	1.52396	FALSE
CD69	-1.40473	1.52315	TRUE
C19orf53	1.51486	1.52096	TRUE
UACA	1.34284	1.5209	TRUE
AP000529.1	1.83307	1.51902	TRUE
AK7	1.09625	1.51902	TRUE
ANAPC11	2.13217	1.5184	TRUE
PUS7	1.84759	1.51774	TRUE
NANOGP1	1.68047	1.51728	TRUE
VDAC1P8	-2.0086	1.51697	TRUE
INO80E	1.84908	1.51651	TRUE
GALNT10	-1.96886	1.51236	TRUE
ZNF70	-1.10278	1.50875	TRUE
LYPD1	2.30682	1.50875	TRUE
CHN2	1.26201	1.50813	TRUE
CREB3L2	-3.94196	1.50788	TRUE
SENP2	-1.4974	1.50701	TRUE
PLEKHM1	-1.73776	1.50701	TRUE
ZNF208	-1.67738	1.50673	TRUE
ADGRE5	-2.1352	1.50641	TRUE
EEF1A1P4	0.909577	1.50477	FALSE
GSTO2	0.732162	1.5041	FALSE
SIAH2	3.22271	1.50404	TRUE
RPL36A	0.570049	1.50137	FALSE
NDUFS2	2.2826	1.50103	TRUE
ZNF826P	1.16939	1.50081	TRUE
CAPZB	1.4004	1.50081	TRUE
IGLC2	-3.14288	1.50081	TRUE
CYHR1	-3.21649	1.5003	TRUE
FER1L4	-1.99643	1.49679	TRUE
DEXI	-3.0012	1.4959	TRUE
HSPA14	2.30412	1.49543	TRUE
HVCN1	-1.42477	1.49535	TRUE
NAP1L1	0.670125	1.49472	FALSE
VPS25	2.21688	1.49365	TRUE
SP140	-1.2065	1.49103	TRUE
OR10A2	1.4242	1.49096	TRUE
C1GALT1	-1.84298	1.48929	TRUE
EMC10	-1.10813	1.48927	TRUE
ACAP1	-1.1399	1.4887	TRUE
BCKDHB	1.29968	1.48683	TRUE
GYPA	1.16001	1.48683	TRUE
TBC1D17	-1.71863	1.48683	TRUE
RBX1	1.75776	1.48528	TRUE
FGF11	1.66568	1.48423	TRUE
SCAND1	1.88695	1.48294	TRUE
CCT2	1.35397	1.48183	TRUE
GPR82	-1.86845	1.48147	TRUE
SNRNP70	-1.87291	1.48147	TRUE
GOLGA2P5	1.24387	1.48147	TRUE
DERA	2.88034	1.4807	TRUE
PPM1G	1.53744	1.4807	TRUE
MSRB2	1.53336	1.47803	TRUE
SSH1	-1.21243	1.47509	TRUE
AL158801.6	1.70149	1.47445	TRUE
ZBTB43	1.14276	1.46983	TRUE
TRAM2	-3.26035	1.46593	TRUE
ELP1	-2.5977	1.46581	TRUE
RPL23A	0.393512	1.46581	FALSE
INTS2	1.40021	1.46581	TRUE
NME2	1.43858	1.46558	TRUE
OBSCN	-2.23378	1.46472	TRUE
AC244452.3	-1.53253	1.46458	TRUE
RASA3	-3.47717	1.46398	TRUE
PRH1	-2.77705	1.4633	TRUE
AL590764.2	-4.03084	1.46187	TRUE
FIBP	1.58238	1.46175	TRUE
BBS2	-1.99351	1.46175	TRUE
MRPL42	0.935492	1.4607	FALSE
TRAPPC12	-1.42129	1.4607	TRUE
UBE2I	1.21508	1.45854	TRUE
PSMA2	1.44477	1.45668	TRUE
ST3GAL3	-0.990862	1.45668	FALSE
LRCH4	-1.90577	1.45406	TRUE
PSMD12	1.28854	1.45234	TRUE
DNAJC15	1.61124	1.45213	TRUE
AMD1	1.14511	1.45138	TRUE
ZNF843	0.931447	1.45011	FALSE
PDP2	-1.04977	1.45011	TRUE
SELENOH	1.17349	1.45011	TRUE
SLC44A5	-1.47427	1.45011	TRUE
PSMB7	1.85789	1.45011	TRUE
FAM72A	2.81636	1.44959	TRUE
LDB1	-3.86767	1.44955	TRUE
POU6F1	-2.14289	1.44919	TRUE
R3HDM2	-1.55661	1.44847	TRUE
ZNF420	-3.89512	1.44685	TRUE
SLC22A18	-2.60251	1.44672	TRUE
ZFP30	1.26061	1.44596	TRUE
IGF1R	-3.58613	1.44588	TRUE
MTMR12	1.67023	1.44588	TRUE
WEE1	1.6668	1.44558	TRUE
SQSTM1	-1.58111	1.44074	TRUE
XPO1	1.20939	1.44074	TRUE
SSH2	-1.4347	1.44074	TRUE
WIPI1	-1.63273	1.43515	TRUE
IBA57	-1.33339	1.43469	TRUE
TRIM16	-2.00155	1.43442	TRUE
MTM1	-4.29809	1.43411	TRUE
ZNF563	-1.64493	1.43306	TRUE
EPG5	-2.92561	1.4322	TRUE
SPG7	-0.841036	1.43036	FALSE
PPP1R15A	-1.30244	1.42946	TRUE
MINDY4	1.5666	1.42839	TRUE
RPE	2.00347	1.42839	TRUE
LDLRAD4	-3.59071	1.4272	TRUE
ISG20L2	-1.56781	1.4272	TRUE
GINS4	1.0176	1.42685	TRUE
SMCR8	-3.13043	1.42685	TRUE
GHDC	-2.28518	1.42685	TRUE
SLC25A53	-1.87201	1.42588	TRUE
MAPK1IP1L	1.11092	1.42578	TRUE
RASSF4	2.33893	1.42425	TRUE
OR7C1	0.73889	1.42393	FALSE
MTMR6	2.1294	1.42205	TRUE
GNAI3	1.37305	1.4217	TRUE
PAPOLG	-1.77891	1.4183	TRUE
GAB2	-4.50285	1.41749	TRUE
DOCK7	-1.09351	1.41744	TRUE
SERPINB6	-0.715841	1.41737	FALSE
ZCCHC10	1.77379	1.41736	TRUE
VTI1A	-1.32723	1.4172	TRUE
TRAF6	-2.0548	1.41656	TRUE
MCM3	2.35044	1.41656	TRUE
SRP9	1.43639	1.41656	TRUE
TLR2	-4.90089	1.41656	TRUE
DNAJC18	0.981082	1.41656	FALSE
PSMB6	1.64391	1.41651	TRUE
GJC1	0.721936	1.41651	FALSE
ZNF584	1.48639	1.41383	TRUE
ZNF483	-1.19931	1.41361	TRUE
FADS3	1.35325	1.41347	TRUE
KHDRBS2	-4.80509	1.41124	TRUE
AC007347.2	-2.98417	1.4112	TRUE
ZNF583	-1.64925	1.41041	TRUE
MAN2C1	-1.92266	1.41	TRUE
NOD1	-3.6608	1.40697	TRUE
P2RX1	-4.28695	1.40578	TRUE
SUMO3	1.64191	1.40578	TRUE
ABHD12B	1.07114	1.40578	TRUE
KIFBP	1.45795	1.4056	TRUE
EXOSC2	1.20219	1.40554	TRUE
FGL2	-2.94755	1.40554	TRUE
SFXN1	1.0839	1.404	TRUE
DENND5A	-3.50221	1.40305	TRUE
RNF220	-1.93958	1.40285	TRUE
C8orf37	-2.23009	1.40285	TRUE
H2BU1	1.03091	1.40195	TRUE
TMEM120B	-0.933831	1.40141	FALSE
SH3KBP1	1.47007	1.3999	TRUE
NDUFB6	1.66078	1.39896	TRUE
MMD	2.863	1.39781	TRUE
RAB27A	1.41811	1.39695	TRUE
HUWE1	-1.44472	1.39695	TRUE
TMEM38B	-3.17405	1.39671	TRUE
IL13RA1	-3.03938	1.39671	TRUE
RNF207	-1.57777	1.39625	TRUE
HSP90AB1	0.913782	1.39489	FALSE
CNEP1R1	1.63367	1.39466	TRUE
NUCKS1	1.53738	1.39466	TRUE
RXYLT1	1.43017	1.39425	TRUE
FAM124B	-2.08049	1.39403	TRUE
PDIA4	2.57895	1.39372	TRUE
GNS	-1.71362	1.39349	TRUE
AL772337.1	1.64275	1.39294	TRUE
AP000347.1	-1.78263	1.39269	TRUE
FGGY	-1.49345	1.39269	TRUE
CCDC69	1.3128	1.39269	TRUE
ZBTB4	-3.24667	1.39202	TRUE
ZNF846	-2.16428	1.39202	TRUE
LSM8	0.981488	1.39197	FALSE
ZNF287	-2.58399	1.39133	TRUE
NDRG2	-1.45783	1.39133	TRUE
CCNB1IP1	1.45725	1.39115	TRUE
TMPO	1.55061	1.39115	TRUE
TPRG1	1.46669	1.38966	TRUE
NKAP	-0.898146	1.38889	FALSE
TPMT	1.20353	1.38868	TRUE
PLCB2	-3.43452	1.388	TRUE
ABHD11	1.32727	1.388	TRUE
YWHAQ	2.173	1.3875	TRUE
DDX60	-3.62097	1.38719	TRUE
TOMM22	2.07881	1.38613	TRUE
ZNF383	-0.876467	1.38609	FALSE
ARPC4	1.25654	1.38531	TRUE
DCTN3	1.65893	1.3853	TRUE
MRAS	1.56402	1.38515	TRUE
PI4KAP2	-2.70767	1.38515	TRUE
C12orf76	1.2579	1.38398	TRUE
TNFRSF1B	-1.99749	1.38398	TRUE
ATP5F1B	1.29578	1.38189	TRUE
CNDP1	0.959901	1.38156	FALSE
ADD1	-1.57347	1.37761	TRUE
NLGN4Y	1.4251	1.37737	TRUE
CABYR	-1.49626	1.37487	TRUE
RGS10	2.42867	1.37455	TRUE
CCHCR1	2.00966	1.37455	TRUE
TIPRL	2.62576	1.37	TRUE
IDH3A	1.30076	1.3699	TRUE
PARK7	1.26335	1.36921	TRUE
STAG3	1.52518	1.36901	TRUE
ANK2	2.22357	1.36901	TRUE
RPL3P6	0.981149	1.36901	FALSE
MEI1	-1.49662	1.36858	TRUE
CEP57L1	1.28968	1.36552	TRUE
OST4	1.05059	1.36476	TRUE
ATP11A	-2.60909	1.3647	TRUE
TASOR2	1.75544	1.36332	TRUE
MBD3	1.27966	1.36332	TRUE
RPS4Y1	1.91135	1.36332	TRUE
FAM53C	1.11815	1.36086	TRUE
GMFG	1.47204	1.35955	TRUE
UBE2G1	1.91315	1.35955	TRUE
ZNF684	1.27348	1.35918	TRUE
BDH1	1.0527	1.35834	TRUE
CNR2	-1.29583	1.35646	TRUE
LDLRAP1	-2.81832	1.356	TRUE
KATNAL1	1.71733	1.35557	TRUE
RPH3A	1.39212	1.35237	TRUE
CISD2	1.64436	1.35116	TRUE
IKZF3	-0.792859	1.35079	FALSE
TALDO1	1.55038	1.35077	TRUE
JADE3	-4.92603	1.35077	TRUE
PHF6	1.35167	1.35064	TRUE
CRTC3	-2.28597	1.35018	TRUE
RPL24P2	1.2612	1.35017	TRUE
SPTLC3	0.863189	1.35017	FALSE
DPH7	2.07691	1.35017	TRUE
CLHC1	1.61108	1.34574	TRUE
TRIM6	1.38791	1.34463	TRUE
AHSA2P	-2.65176	1.34052	TRUE
LRG1	0.837428	1.34002	FALSE
PDLIM5	-1.13529	1.33985	TRUE
CDKN2AIPNL	1.91725	1.3377	TRUE
STARD10	-1.64863	1.3377	TRUE
MIB1	2.18487	1.33733	TRUE
REXO1L1P	0.696221	1.33694	FALSE
BTD	-1.18886	1.33694	TRUE
NOP53	-1.38163	1.33642	TRUE
MMADHC	1.78261	1.33533	TRUE
PRXL2C	1.07526	1.33533	TRUE
MPHOSPH8	-0.973576	1.33526	FALSE
ZC4H2	-4.20405	1.33323	TRUE
CHI3L2	2.64887	1.33274	TRUE
ICAM2	-1.61933	1.33213	TRUE
NDUFB4	1.53469	1.33059	TRUE
SS18	1.29679	1.32864	TRUE
PKD1P6	1.51668	1.32864	TRUE
PFKFB2	-3.75245	1.32864	TRUE
BRIX1	1.58591	1.32842	TRUE
PRDX5	1.63817	1.32809	TRUE
TOMM7	-0.850548	1.32793	FALSE
TM4SF19	1.33442	1.32793	TRUE
KLHL42	1.92409	1.32765	TRUE
IER3IP1	1.90152	1.32712	TRUE
PDCD4	-1.62795	1.32676	TRUE
NARF	0.942801	1.32674	FALSE
GBP5	-1.97181	1.32355	TRUE
NKIRAS1	-3.6142	1.32268	TRUE
UBASH3B	1.74334	1.32262	TRUE
SLC25A4	2.18741	1.32222	TRUE
PXDN	2.10351	1.32213	TRUE
MRPS17	1.1987	1.32008	TRUE
DDX55	-1.63502	1.32008	TRUE
CCDC150	1.13449	1.32	TRUE
RIC3	-1.9822	1.31944	TRUE
HNRNPK	0.823765	1.31934	FALSE
KSR1	-2.14174	1.3192	TRUE
APOL1	-1.73093	1.31915	TRUE
HEATR5B	-2.17581	1.31819	TRUE
CDK13	0.596818	1.31735	FALSE
H4C9	2.03322	1.31709	TRUE
R3HDM4	-2.28577	1.31707	TRUE
COA1	1.14975	1.31687	TRUE
CLCN5	1.52548	1.31687	TRUE
AGBL4	1.38085	1.31343	TRUE
PSMB3	1.71077	1.31209	TRUE
DHX35	-2.89365	1.31104	TRUE
PSD4	-1.28179	1.3108	TRUE
ZNF500	1.26108	1.3108	TRUE
RFX4	1.48536	1.3108	TRUE
IFNAR2	-2.0699	1.31033	TRUE
ACTN1	1.07145	1.30992	TRUE
EXOSC8	1.77644	1.30887	TRUE
GTPBP6	-3.36225	1.30887	TRUE
POLR2G	2.1157	1.30755	TRUE
PDHA1	1.88078	1.30755	TRUE
PRSS23	0.864197	1.30482	FALSE
CHML	-1.54018	1.30456	TRUE
BACH2	1.73346	1.30454	TRUE
PPRC1	-3.75959	1.30356	TRUE
KCNJ15	1.12796	1.30146	TRUE
CDC14B	-2.95244	1.29898	FALSE
ARL6IP1	1.5216	1.29889	FALSE
SGK1	1.96318	1.2979	FALSE
FOXP2	1.786	1.29713	FALSE
MED22	-1.82427	1.29713	FALSE
FDXACB1	-2.49441	1.29679	FALSE
AC097658.2	0.931048	1.2965	FALSE
TTBK2	-2.2795	1.2965	FALSE
HAT1	1.37428	1.29556	FALSE
FHDC1	1.16358	1.29556	FALSE
PPIAP29	1.77468	1.29555	FALSE
TIMM17A	1.19448	1.29341	FALSE
WDR89	-1.801	1.29341	FALSE
CHURC1-FNTB	1.65647	1.29268	FALSE
TERF2IP	1.48735	1.29268	FALSE
AC011498.4	0.931335	1.29253	FALSE
DISP1	2.07823	1.29181	FALSE
MRPS26	2.34366	1.28969	FALSE
MON2	-1.73795	1.28913	FALSE
HLA-DPB2	1.69195	1.28913	FALSE
RERE	-1.54911	1.28913	FALSE
CACTIN	1.40788	1.28913	FALSE
OR6Y1	0.728437	1.28742	FALSE
ARSA	-1.71595	1.28564	FALSE
AK3	1.54763	1.28538	FALSE
CYB561D1	-2.58246	1.28538	FALSE
EPHX2	-2.39293	1.28433	FALSE
ALDH8A1	1.253	1.28422	FALSE
PACRGL	-1.56732	1.28377	FALSE
NBEAL2	-2.88241	1.28347	FALSE
EIF5A	1.37519	1.28347	FALSE
ARHGEF12	0.815283	1.28347	FALSE
VPS37B	-1.60674	1.28347	FALSE
WASH6P	-1.79431	1.28329	FALSE
CANX	1.38997	1.28329	FALSE
ZNF667	0.922512	1.28324	FALSE
PCNP	1.66191	1.28293	FALSE
CARD6	1.29531	1.28293	FALSE
NOSTRIN	1.46035	1.28026	FALSE
UTRN	-1.88563	1.27948	FALSE
DISP2	-0.922637	1.27948	FALSE
FRMPD1	-1.54114	1.27948	FALSE
PLA2G15	-1.6089	1.27868	FALSE
MAP3K7CL	1.52075	1.27722	FALSE
EEF1A1P22	1.01034	1.27715	FALSE
RPS15	0.427268	1.27715	FALSE
GGA1	-1.18497	1.27669	FALSE
CNTNAP3	-1.36611	1.27619	FALSE
ZMAT5	1.06813	1.27575	FALSE
MDFIC	1.85553	1.27553	FALSE
ABCC8	2.26824	1.27553	FALSE
HSD17B10	2.55257	1.27527	FALSE
BTLA	-2.60393	1.27492	FALSE
TRIM23	-3.46819	1.2747	FALSE
TRAP1	1.512	1.2747	FALSE
HIPK2	-3.02467	1.27399	FALSE
EEF1A1P3	1.74095	1.27299	FALSE
FBXO5	2.00187	1.27291	FALSE
AKAP13	-0.934417	1.27238	FALSE
SMURF2	-1.52204	1.27178	FALSE
LRRC8B	-2.31732	1.27178	FALSE
KCNMB1	0.724008	1.26706	FALSE
INSL4	-1.98512	1.26686	FALSE
H3-3B	0.913048	1.26686	FALSE
SCN3B	0.857222	1.26686	FALSE
TMEM189	-1.08981	1.26644	FALSE
ARHGAP25	-1.47435	1.26543	FALSE
TBC1D10A	-2.97828	1.26434	FALSE
HACD1	-1.2644	1.26402	FALSE
ZNF816	-2.4191	1.2631	FALSE
COPE	1.41845	1.26238	FALSE
STRA6	1.26773	1.26153	FALSE
S100A4	-3.3149	1.26153	FALSE
AC022826.1	1.2072	1.26149	FALSE
CCDC62	1.38297	1.25989	FALSE
INTS6L	-4.56627	1.25863	FALSE
S100A10	1.73345	1.25862	FALSE
CXorf56	-1.59574	1.25833	FALSE
RO60	1.31031	1.25803	FALSE
NUP42	-1.41747	1.25763	FALSE
ANGEL2	-1.41722	1.25618	FALSE
SLFN5	-1.44256	1.25618	FALSE
KIF1C	-0.962544	1.25618	FALSE
SP140L	-1.32148	1.25618	FALSE
FBXO48	-1.50117	1.25618	FALSE
CLEC17A	-2.12802	1.25618	FALSE
MRNIP	-0.99581	1.25241	FALSE
TPK1	-2.22061	1.25117	FALSE
CLN8	-1.21916	1.25072	FALSE
NUP214	-1.58621	1.25047	FALSE
LRRK1	0.623938	1.24939	FALSE
LHFPL2	2.27683	1.24922	FALSE
BPTF	0.957601	1.24922	FALSE
CNKSR2	-0.994606	1.24915	FALSE
TSPAN3	-1.60968	1.24607	FALSE
PIWIL3	1.53496	1.24607	FALSE
STIL	1.68546	1.24588	FALSE
QDPR	-4.3322	1.24565	FALSE
ARL4A	-3.954	1.24505	FALSE
IL12RB2	1.60752	1.24381	FALSE
SAFB	1.44072	1.24381	FALSE
TECPR2	-2.39747	1.24378	FALSE
BLOC1S5	1.4582	1.24339	FALSE
ZEB2	-1.64864	1.24339	FALSE
PLPP3	-2.74954	1.243	FALSE
MZT2B	2.31287	1.242	FALSE
ZYX	2.02699	1.242	FALSE
SBF2	-0.960045	1.24113	FALSE
B3GLCT	2.96181	1.2411	FALSE
HSPA12A	-1.07102	1.24061	FALSE
TEX35	-0.955912	1.24051	FALSE
PMAIP1	2.10641	1.23866	FALSE
RBFA	-1.88858	1.23853	FALSE
RNF149	-1.76211	1.23853	FALSE
ZNF736	-1.76011	1.23807	FALSE
FERMT3	1.77567	1.23807	FALSE
OR1M1	0.972547	1.23799	FALSE
XPOT	1.50879	1.23777	FALSE
TNFRSF11B	1.22915	1.23669	FALSE
MAP1LC3B2	1.79696	1.23639	FALSE
RPL39L	1.15314	1.23419	FALSE
EP400	-2.04387	1.23392	FALSE
LIX1L	-1.4514	1.23276	FALSE
PGPEP1	-1.11644	1.23201	FALSE
YBX1	1.4057	1.23095	FALSE
ATN1	-2.33262	1.23095	FALSE
ZC3H6	-1.31676	1.2302	FALSE
AC069542.2	-3.00804	1.23009	FALSE
GABARAPL2	1.5121	1.23009	FALSE
TAB2	-2.33257	1.23009	FALSE
NDUFS8	1.1469	1.23009	FALSE
TVP23A	1.53976	1.23009	FALSE
UBA7	-2.17231	1.23009	FALSE
COX18	0.989312	1.22989	FALSE
MRPL47	2.05146	1.22985	FALSE
ZNF571	-1.91353	1.22841	FALSE
FAM135B	1.50625	1.22802	FALSE
NCKAP1L	-1.26216	1.22751	FALSE
FCER2	-2.25953	1.22539	FALSE
MASP2	1.19194	1.22506	FALSE
AC099548.2	-2.14019	1.22475	FALSE
ERP44	1.7102	1.22463	FALSE
TTC37	1.21521	1.22459	FALSE
LUC7L2	1.2776	1.22426	FALSE
LCK	1.9745	1.22421	FALSE
SLC25A13	2.7685	1.22383	FALSE
CIAO3	-1.77377	1.22253	FALSE
KIAA0408	1.31727	1.22182	FALSE
ZBTB44	1.45798	1.21855	FALSE
RBM23	0.897135	1.21811	FALSE
CARHSP1	1.09626	1.21792	FALSE
ACYP2	1.09897	1.21636	FALSE
IGHG1	-1.46072	1.21451	FALSE
NSA2	1.33123	1.2136	FALSE
RPL18A	0.381643	1.21353	FALSE
CA5B	-0.999631	1.21087	FALSE
AC012309.1	-2.00869	1.21087	FALSE
FBXW8	2.00671	1.21065	FALSE
SELENON	-1.12518	1.20941	FALSE
DOCK11	-2.08813	1.20893	FALSE
SFXN4	2.83597	1.20825	FALSE
NEB	-1.93699	1.20366	FALSE
SYNPO2	1.04099	1.20318	FALSE
RPLP1	0.362279	1.20246	FALSE
FAM86DP	-3.19532	1.20201	FALSE
DENND11	-4.10256	1.20191	FALSE
NSG1	-1.56458	1.20191	FALSE
ARF5	1.86606	1.20118	FALSE
TSEN2	-1.27911	1.20022	FALSE
ESRRG	1.34065	1.20004	FALSE
ARHGAP31	-2.69066	1.199	FALSE
ITGB3	1.00678	1.199	FALSE
RASL10B	-1.79555	1.19883	FALSE
MRPS24	1.71649	1.19565	FALSE
RASA4B	-1.91383	1.19552	FALSE
RPS14	-0.419815	1.19541	FALSE
C12orf40	1.51953	1.19533	FALSE
ETF1P2	-1.65546	1.19468	FALSE
NUDT14	2.46979	1.19461	FALSE
BRF1	-1.95133	1.19461	FALSE
CDK2AP2	2.23518	1.19299	FALSE
OAZ2	1.10955	1.19238	FALSE
CRACR2A	-1.67763	1.19225	FALSE
ANGPT2	-1.30944	1.19164	FALSE
NOL6	-2.65535	1.19137	FALSE
ZNF548	-1.70993	1.19137	FALSE
RPS26	0.541588	1.19137	FALSE
JAKMIP2	1.70161	1.19137	FALSE
WDFY4	-1.17131	1.19109	FALSE
USP53	1.49318	1.19068	FALSE
AKAP9	-1.04244	1.19061	FALSE
WRAP53	2.56454	1.19009	FALSE
RELCH	-1.41918	1.1888	FALSE
ZNF793	-0.746778	1.1888	FALSE
USP1	2.24917	1.18807	FALSE
ZNF620	0.895766	1.18807	FALSE
TP63	-2.12936	1.18781	FALSE
AL807752.1	-1.03873	1.18766	FALSE
ARSG	0.863911	1.18741	FALSE
GLRX	1.28727	1.18521	FALSE
HNRNPR	1.48477	1.18473	FALSE
CCR7	-2.68875	1.18418	FALSE
UBE2L3	1.8385	1.18418	FALSE
PSMD4	1.35603	1.18343	FALSE
CNNM1	1.50967	1.18338	FALSE
NAA50	1.87593	1.18142	FALSE
TRIM58	1.19478	1.18116	FALSE
MIGA2	-1.98717	1.18116	FALSE
AL358787.2	1.42661	1.18099	FALSE
RPAP3	1.65148	1.17864	FALSE
SYAP1	0.801067	1.17862	FALSE
AL671883.2	-1.28046	1.17847	FALSE
DACT3	-0.687929	1.17847	FALSE
NR1H3	-3.11558	1.17847	FALSE
UBE4B	-1.87053	1.17847	FALSE
OR7E94P	-0.864696	1.17763	FALSE
ATP5PB	1.44903	1.17712	FALSE
CYP4F8	0.915809	1.17623	FALSE
SETD1B	-2.68928	1.17573	FALSE
IL27RA	-2.55047	1.17573	FALSE
TPM4	0.838378	1.17573	FALSE
ABHD1	0.996994	1.17438	FALSE
C16orf95	1.49663	1.17422	FALSE
COG5	-2.47738	1.17403	FALSE
PFDN4	2.23581	1.17403	FALSE
TMEM70	2.50377	1.17403	FALSE
MED12	-2.45856	1.17403	FALSE
NDUFB11	1.36491	1.1733	FALSE
SEPTIN14	1.26629	1.17208	FALSE
WASH2P	-2.60809	1.17208	FALSE
OR2AG1	1.23659	1.17208	FALSE
LDHAL6CP	0.7677	1.17163	FALSE
LRATD2	-2.49845	1.17163	FALSE
TOP1	1.60667	1.16996	FALSE
ATP6V1A	1.68235	1.16852	FALSE
YWHAB	0.865885	1.1671	FALSE
AC092933.1	-1.341	1.16658	FALSE
PGAP1	-3.27308	1.16563	FALSE
STK10	-1.28719	1.16563	FALSE
ZRSR2	-1.3908	1.16432	FALSE
GREM1	0.818572	1.16432	FALSE
PRRC2A	-1.43029	1.16422	FALSE
NDUFA12	1.93169	1.1638	FALSE
CHD3	2.03639	1.16356	FALSE
TOGARAM1	0.814421	1.16341	FALSE
POLR2E	1.3903	1.16233	FALSE
ATM	-0.87297	1.16233	FALSE
IRF4	-2.16822	1.16114	FALSE
PSENEN	2.41058	1.16053	FALSE
ZNF641	-3.19014	1.16053	FALSE
RALGPS1	-2.13561	1.16053	FALSE
KCNH1	-1.0916	1.16053	FALSE
ENY2	1.44468	1.16049	FALSE
CCZ1B	1.20376	1.16046	FALSE
ODC1	1.77256	1.16046	FALSE
EFR3A	-2.76913	1.16016	FALSE
MRPL22	1.76742	1.15911	FALSE
PRR29	-2.60849	1.15911	FALSE
FAIM	1.36371	1.15911	FALSE
MLPH	-1.61247	1.15911	FALSE
AL845454.2	-2.10871	1.15911	FALSE
MTRNR2L13	-0.695767	1.15802	FALSE
GPRIN3	1.50094	1.15802	FALSE
OTUD7A	1.87429	1.15755	FALSE
BAZ2B	0.89167	1.15556	FALSE
PMS2CL	-1.81331	1.15556	FALSE
ZNF433	2.00113	1.15493	FALSE
TNIP1	-2.01942	1.15489	FALSE
[truncated: 10,472 more rows]

## Sheet: Figure 4
Figure 4a and c
IL15	CD24	CD44	CD55	ITGA4	COL4A4	CCR6	VIM	S1PR1	S1PR2	Source	ClassSwitch
0	0	8.07432	7.07967	0	0	6.42291	6.42291	0	0	Kidney	Switched
0	9.9663	8.27721	7.94325	7.75459	0	8.63289	0	0	0	Kidney	Unswitched
3.18826	10.0554	9.00071	8.092	2.33844	0	6.36021	7.72788	8.98924	3.18826	Kidney	Switched
5.54858	3.63821	8.69084	8.23371	0	9.78209	6.38281	1.71819	7.15981	3.34496	Kidney	Switched
0	2.18699	10.0833	1.75233	0	6.63394	4.31848	2.52057	0	7.01042	Kidney	Switched
4.67531	11.0998	5.4174	7.7036	8.22542	9.25524	10.322	2.56321	0	3.43568	Kidney	Switched
0	9.45595	6.99618	2.32188	0	5.89879	4.39226	4.79002	0	3.36918	Kidney	Switched
1.58334	3.16776	8.05827	7.83678	8.12169	1.58334	8.07972	7.99192	0	3.45721	Kidney	Switched
0	11.2049	7.79316	9.15566	9.38316	0	2.41401	5.24036	0	2.9058	Kidney	Unswitched
1.67427	2.42845	8.73609	9.06277	8.58327	0	8.69005	0.314416	10.4699	0.314416	Kidney	Unswitched
0	6.23793	6.86851	3.21335	9.90824	0	0	3.21335	0	3.21335	Kidney	Unswitched
0	3.31251	9.40951	7.07708	8.29335	0	9.5537	11.4221	0	4.79727	Kidney	Switched
4.79261	5.36012	8.8089	2.94089	6.34245	8.5508	4.39482	10.7793	0	4.79261	Kidney	Switched
0	8.76486	6.13584	4.25423	8.52627	9.55932	5.43277	8.60655	0	0	Kidney	Switched
0	5.60647	9.2654	8.41368	8.04147	0	0	10.1247	0	0	Kidney	Switched
0	10.8926	9.48148	8.15197	9.73355	5.99969	0	8.09772	0	0	Kidney	Switched
3.00608	9.87112	9.64898	3.00608	3.5299	8.38846	7.57676	6.63623	0	4.21602	Kidney	Switched
7.68686	10.108	6.8906	6.29121	8.62313	0	8.49458	2.12483	8.14652	0	Kidney	Unswitched
0	9.83543	0	7.50498	9.85018	0	6.67072	9.71978	0	0	Kidney	Switched
3.33767	6.37482	4.82421	9.94376	0	0	0	3.33767	0	0	Kidney	Unswitched
0	7.44517	1.51758	8.21545	3.36674	0	6.95379	9.70357	0	0	Kidney	Switched
0	10.2015	4.89216	9.65189	5.46084	6.18464	9.20274	9.39947	0	5.86766	Kidney	Unswitched
0	4.75268	4.19423	7.21042	7.21042	0	8.36549	7.44343	0	3.27096	Kidney	Switched
0	7.70764	5.2165	9.01285	4.25479	3.32844	0	0	0	0	Kidney	Switched
0	4.53897	0	0	5.5076	0	0	7.07127	0	4.53897	Kidney	Switched
2.72971	10.3999	7.22248	3.08933	10.9238	0	4.43664	1.52494	0	0	Kidney	Unswitched
0	2.47904	5.23274	6.29975	5.68167	0	0	3.88027	4.27061	0	Kidney	Switched
0	7.01701	7.59331	8.45987	7.81322	5.85728	9.71369	11.0648	0	3.69202	Kidney	Unswitched
0	5.9138	8.17939	0	0	0	9.23225	11.3739	0	5.77869	Kidney	Unswitched
0	6.98252	5.8704	8.10559	9.97999	0	0	0	0	4.27023	Kidney	Switched
2.10545	6.03154	4.94157	6.49489	2.76146	0	3.55284	10.271	0	1.40689	Kidney	Switched
3.03699	8.85267	4.15527	5.98794	10.9949	0	0	10.1176	0	1.76663	Kidney	Switched
0	0	6.61964	6.19303	10.1189	0	0	11.1811	0	2.59326	Kidney	Switched
2.93599	10.0602	0	0	8.23063	0	8.13144	0	6.71737	4.04642	Kidney	Unswitched
0	8.53886	6.80379	10.3557	0	5.41011	9.07889	8.70118	0	1.91383	Kidney	Unswitched
0	10.4613	8.20583	3.60242	8.48251	0	8.81795	9.29838	4.05351	0	Kidney	Unswitched
1.66854	2.91394	3.57223	7.28266	7.01744	0	0	7.32248	8.12878	3.57223	Kidney	Unswitched
2.99813	8.72749	2.16826	5.23632	8.75108	0	0	12.0181	0	3.28348	Kidney	Switched
0.752701	6.87579	7.12973	8.46097	7.3334	0	9.42051	10.0793	3.20466	2.53471	Kidney	Switched
3.37295	9.94222	4.30158	8.87344	9.53223	0	0	4.30158	8.84436	0	Kidney	Switched
0	11.0118	6.58826	8.48411	8.77027	0	5.91916	8.26718	0	0	Kidney	Unswitched
2.61655	1.83447	0	0	0	0	8.4084	9.33353	8.47235	0	Kidney	Unswitched
0	0	9.07306	0	0	0	3.99397	6.12294	8.87622	0	Kidney	Unswitched
5.43339	0	8.68851	4.07295	9.94024	0	7.9291	2.64998	10.3491	0	Kidney	Unswitched
0	0	0	7.57091	5.39294	0	0	8.69953	8.20439	1.71316	Kidney	Unswitched
7.46075	0	3.39975	8.54541	4.32974	6.96815	8.54541	6.63992	0	0	Kidney	Switched
2.76834	0	9.6704	9.64967	9.93314	5.38172	6.64133	10.7001	0	4.91007	Kidney	Switched
9.01026	0	8.45636	6.43922	10.1517	0	0	3.93508	0	0	Kidney	Switched
0	10.5605	0	10.7684	0	0	0	2.83998	9.4324	2.83998	Kidney	Unswitched
0	2.45264	8.64097	4.54663	0	4.79934	3.85025	8.95893	0	0	Kidney	Unswitched
2.02544	7.67027	6.54124	9.95115	10.2199	0	3.3524	2.83639	4.83998	2.02544	Kidney	Unswitched
0	8.79036	9.33433	7.76988	7.61861	8.28725	7.4496	4.50625	0	0	Kidney	Switched
0	5.67034	7.56498	8.59542	7.92969	0	4.07773	0	7.38081	2.96498	Kidney	Unswitched
4.75096	0	9.23791	8.48176	2.90336	3.80357	0	5.06213	0	2.08435	Kidney	Switched
2.23997	0	7.94706	9.55694	0	0	0	6.16498	0	0	Kidney	Switched
3.90588	7.67135	7.33878	2.99906	7.33878	0	8.33431	0	0	2.99906	Kidney	Switched
5.16748	0	4.60245	7.71859	0	0	0	8.83038	0	0	Kidney	Switched
0	9.03093	8.80463	0	3.39131	0	9.28255	9.82583	0	0	Kidney	Switched
0	10.4805	0	8.0952	7.88956	0	0	3.04713	8.35736	0	Kidney	Unswitched
2.39285	7.9765	10.0084	0	7.90152	0	2.39285	6.3538	8.39619	0	Kidney	Switched
2.90281	5.31734	8.60633	6.4132	9.056	0	0	9.07345	0	0	Kidney	Switched
0	0	3.915	8.00752	8.19946	0	0	6.41797	7.69093	0	Kidney	Unswitched
0	2.57014	2.57014	0	3.44326	0	0	8.11669	2.57014	0	Kidney	Unswitched
0	0	6.13623	6.96669	10.9899	2.21703	0	2.21703	0	2.21703	Kidney	Switched
0	5.54962	8.84355	9.8658	4.58009	0	9.82992	8.58115	0	3.11098	Kidney	Unswitched
4.80074	0	7.45671	0	6.4649	7.51085	2.94823	2.94823	8.42466	3.8516	Kidney	Switched
0	0	7.47248	0	6.74092	7.6521	4.61745	9.64671	0	0	Kidney	Switched
0	0	3.57528	8.15438	8.36016	0	0	0	0	0	Kidney	Unswitched
0	7.53963	6.67726	4.99292	0	2.43461	6.73808	9.04915	5.75153	0	Kidney	Unswitched
0	8.98139	0	7.90419	7.84306	0	8.98847	9.85004	10.4123	1.80112	Kidney	Unswitched
5.70822	2.5013	9.43247	8.70014	9.06911	0	8.59969	2.5013	3.90553	0	Kidney	Unswitched
0	2.3734	8.09172	8.0238	6.7777	0	3.227	2.3734	7.62597	0	Kidney	Unswitched
0	6.82136	9.36094	5.83406	7.59364	0	0	4.08858	8.75941	4.08858	Kidney	Unswitched
8.07302	2.67035	0	9.56526	10.1665	0	3.84946	6.39524	0	3.84946	Kidney	Unswitched
0	10.2934	9.21962	5.22293	8.3581	0	7.83397	2.47077	5.53711	2.47077	Kidney	Unswitched
0	0	4.9905	8.01411	8.97967	0	7.05047	9.41189	10.9348	1.92565	Kidney	Unswitched
4.30464	0	7.9903	8.78758	3.91374	0	8.3634	6.49375	0	0	Kidney	Switched
8.4111	0	8.43656	7.56135	8.06433	4.2617	5.62895	5.94503	0	3.71386	Kidney	Unswitched
0	3.20587	0	9.71452	5.87257	9.17216	5.65428	10.948	9.67151	0	Kidney	Switched
0	10.1874	8.78137	0	9.96174	4.16066	8.03735	7.33454	0	0	Kidney	Unswitched
0	9.44788	6.56303	10.5322	3.24864	0	9.4302	0	6.90768	3.24864	Kidney	Unswitched
0	8.06332	8.62346	5.69374	8.42469	5.0323	6.99885	6.01009	0	0	Kidney	Switched
3.62598	5.13086	8.71701	9.82764	0	0	6.11013	3.62598	10.7996	3.62598	Kidney	Unswitched
3.41469	8.23164	0	8.79944	9.08265	0	4.34541	10.0155	6.60941	0	Kidney	Unswitched
4.76991	8.62658	0	8.96685	0	9.672	0	8.88901	0	0	Kidney	Unswitched
4.28622	0	0	9.63839	7.97096	0	7.34848	2.49256	8.55401	0	Kidney	Unswitched
1.83876	9.26892	3.12616	9.13646	4.2509	8.71787	6.86995	9.37911	1.83876	0	Kidney	Switched
4.37625	3.82561	9.57996	6.6415	2.92394	4.93787	0	9.08906	7.45625	0	Kidney	Unswitched
2.52481	0	8.52948	1.75595	7.48633	6.31211	3.0237	7.96945	9.82089	1.75595	Kidney	Switched
0	6.86302	8.76079	7.10899	5.68622	0	7.03157	8.58226	0	0	Kidney	Unswitched
2.02283	8.90374	0	5.11693	6.87558	0	8.04705	8.74796	0	0	Kidney	Unswitched
0	9.50733	0	10.3484	3.87897	0	0	0	0	3.87897	Kidney	Switched
0	0	8.33777	6.61117	5.05543	4.09817	6.83146	8.47487	0	0	Kidney	Unswitched
5.59212	0	6.45294	10.168	9.73352	3.14945	0	8.11145	8.6809	0	Kidney	Switched
3.21519	9.26263	8.63941	9.62251	0	0	7.38143	7.9148	5.09371	0	Kidney	Switched
2.03876	2.03876	0	9.89532	6.69481	7.26057	0	9.76736	0	0	Kidney	Switched
0	2.8603	4.70303	7.24108	8.1112	0	0	4.30633	0	0	Kidney	Unswitched
0	2.07601	7.30928	7.36663	0	4.90436	2.8939	7.57567	8.45773	0	Kidney	Unswitched
0	8.32378	8.63485	9.71094	0	0	8.78649	0	8.50965	0	Kidney	Unswitched
0	8.56758	8.56758	2.55645	0	5.63882	8.42114	8.77476	7.63477	0	Kidney	Unswitched
5.53899	8.53142	8.96993	8.62675	0	0	8.3195	10.0115	0	0	Kidney	Switched
2.92881	9.63441	6.9469	9.38607	7.77669	0	2.92881	8.87852	0	3.4492	Kidney	Switched
0	5.14991	11.1877	5.14991	0	7.63056	0	7.11911	0	2.56782	Kidney	Switched
3.70121	8.11458	8.11458	8.94628	0	4.64466	0	3.70121	8.05068	0	Kidney	Unswitched
0	8.88973	8.96757	6.73041	0	0	7.53193	7.7236	0	0	Kidney	Unswitched
4.0051	9.30692	5.52888	4.0051	8.47099	5.52888	0	9.46895	7.4442	0	Kidney	Switched
0	8.92765	0	6.78257	8.67107	0	8.31451	0	6.32804	3.44857	Kidney	Unswitched
3.02174	9.12018	7.54039	10.1554	0	0	0	6.17423	0	0	Kidney	Switched
0	3.48525	7.40324	10.1329	0	0	8.58289	3.48525	10.4066	0	Kidney	Unswitched
4.59076	3.12083	6.65943	10.0335	0	0	9.61891	0	0	0	Kidney	Switched
0	3.32474	0	10.057	10.3836	0	7.70355	8.73103	3.32474	4.25088	Kidney	Unswitched
3.40729	5.30152	7.27382	9.0745	7.18134	0	3.40729	6.97641	0	0	Kidney	Switched
0	7.98248	8.17441	9.88975	5.20895	0	5.93023	3.69997	0	4.64336	Kidney	Unswitched
0	0	10.163	8.84294	9.49235	0	8.79183	0	10.1222	0	Kidney	Unswitched
0	4.25805	8.50651	8.47009	7.43689	0	7.39864	0	4.56482	0	Kidney	Switched
3.31855	9.78985	8.72418	9.87507	5.99631	0	0	0	0	2.45636	Kidney	Unswitched
0	11.3352	8.00589	5.82432	7.29329	6.08311	3.60081	0	3.60081	0	Kidney	Unswitched
5.07692	8.03903	9.2059	0	5.48124	8.66159	3.57501	9.09507	0	0	Kidney	Switched
4.04917	8.84507	6.29964	5.57484	8.76995	0	6.67392	7.49089	8.38986	0	Kidney	Unswitched
0	0	7.97983	7.39772	9.94519	0	0	0	4.4564	0	Kidney	Unswitched
2.90754	8.56299	8.98944	9.33279	6.80164	0	9.48457	0	0	0	Kidney	Unswitched
0	0	9.25311	9.0261	5.28815	5.80726	8.45996	9.0608	7.89425	3.24199	Kidney	Switched
0	8.36053	5.41631	7.22828	0	0	0	7.3386	6.17977	0	Kidney	Switched
0	0	9.77528	2.89759	0	5.65718	0	8.80841	9.36432	2.40632	Kidney	Unswitched
0	5.00429	8.36511	8.45916	3.30515	5.50532	5.19131	0	0	0	Kidney	Switched
2.94818	9.69224	9.20985	5.94157	8.65845	0	8.2762	2.94818	0	2.94818	Kidney	Unswitched
0	6.04308	0	9.57897	7.19319	0	7.28187	8.9263	8.60969	0	Kidney	Unswitched
0	8.92847	7.71002	8.53708	9.26346	0	0	0	0	5.56401	Kidney	Unswitched
4.35726	0	8.7036	0	0	0	0	2.90662	0	0	Kidney	Switched
0	8.23153	9.63516	10.8438	0	1.73214	9.99826	6.40257	1.73214	1.73214	Kidney	Switched
0	0	7.46275	10.0503	9.5849	6.2605	0	2.15034	0	0	Kidney	Switched
0	0	9.0933	7.73487	0	0	0	0	0	0	Kidney	Unswitched
0	0	9.06164	8.89672	7.21692	0	2.9867	9.68872	0	0	Kidney	Switched
4.75183	0	9.44976	5.78261	0	0	8.00059	7.81915	0	0	Kidney	Switched
1.76994	8.37167	10.0388	7.9191	0	0	8.10741	10.1684	0	5.62082	Kidney	Unswitched
0	0	8.03717	8.50653	10.0267	9.31998	0	0	9.4954	2.48308	Kidney	Switched
1.74623	9.5729	5.95943	8.17136	0	0	4.74969	3.91923	0	0	Kidney	Unswitched
2.45727	8.30114	4.8048	8.9775	7.3461	0	5.0198	6.98606	5.20688	0	Kidney	Unswitched
0	0	7.7497	3.54982	0	0	0	0	6.24752	4.48687	Kidney	Unswitched
0	0	5.42462	8.52384	9.88401	4.0645	0	9.46948	6.98701	0	Kidney	Switched
0	8.26634	9.43706	10.2396	9.63961	3.8135	6.42439	2.91263	0	0	Kidney	Unswitched
0	1.39806	3.19807	3.43467	8.29925	4.24718	0	1.39806	0	1.39806	Kidney	Switched
5.09402	2.93187	9.56402	9.11553	5.56733	0	5.92312	9.22349	7.84404	4.13565	Kidney	Switched
0	4.58576	8.3132	8.00395	9.5062	0	0	9.92201	0	1.83067	Kidney	Unswitched
0	2.98437	7.89708	6.74162	7.53425	6.61166	7.14548	7.8256	0	0	Kidney	Switched
0	0	8.96478	4.67377	0	0	9.20352	8.81571	7.99103	0	Kidney	Switched
4.54079	4.94025	7.85293	0	8.67737	0	3.07475	8.10717	6.23371	0	Kidney	Switched
2.78113	9.24321	0	6.65616	7.51642	0	6.73783	8.87932	0	0	Kidney	Unswitched
4.20881	9.83062	0	5.44227	8.32575	0	0	1.80687	7.9271	3.08686	Kidney	Unswitched
0	8.76137	8.87216	6.79962	7.42638	5.5379	1.66208	9.28142	0	1.66208	Kidney	Unswitched
5.21213	9.01067	6.48434	10.0809	0	0	6.93454	2.09727	0	3.81925	Kidney	Unswitched
0	10.1137	9.23203	6.9597	6.1111	0	0	9.44969	0	0	Kidney	Unswitched
0	1.69513	8.52372	0	8.08642	0	6.38902	0	8.37605	0	Kidney	Unswitched
0	0	4.45006	0	6.20948	0	0	3.75644	2.85943	0	Kidney	Switched
0	3.19543	11.0085	7.85931	1.89537	0	0	1.89537	11.0028	3.86798	Kidney	Unswitched
0	3.88602	8.44734	8.74255	6.26332	0	7.2539	8.46151	0	2.98045	Kidney	Unswitched
0	4.38241	8.45859	8.61289	7.4895	9.96641	0	2.92955	8.05393	0	Kidney	Switched
3.92731	7.64381	8.6402	7.16127	5.44763	7.83555	9.85315	10.4302	7.29785	0	Kidney	Unswitched
3.64509	0	10.1112	9.1856	6.70869	0	5.15105	4.89612	8.43597	0	Kidney	Unswitched
0	0	0	8.94346	0	10.2085	6.76124	8.19339	8.26714	3.11718	Kidney	Unswitched
6.21414	4.27129	7.66115	7.37323	8.48401	0	3.34413	6.53217	7.95528	0	Kidney	Unswitched
0	0	6.93206	8.98717	8.59379	0	0	3.58619	7.37637	0	Kidney	Unswitched
0	5.88457	0	8.49621	7.79246	0	3.65715	0	8.62912	0	Kidney	Unswitched
0	4.36	0	9.34908	9.82355	0	8.83546	2.90912	8.83546	0	Kidney	Unswitched
0	9.64297	9.43379	7.83038	6.25804	0	7.83038	9.38806	0	6.44832	Kidney	Unswitched
0	6.78988	5.80286	8.63009	7.48529	6.25522	1.71563	7.70654	7.69067	2.97328	Kidney	Unswitched
0	5.11035	10.2391	10.6478	8.53131	0	9.28751	2.9465	9.19146	0	Kidney	Unswitched
2.25427	6.02472	4.31141	7.98671	3.09455	0	9.36006	7.13468	7.80404	0	Kidney	Unswitched
0	0	4.61798	5.11482	10.5065	0	7.51345	2.12601	10.6793	3.85403	Kidney	Unswitched
3.85223	2.94882	2.94882	0	0	0	8.96106	8.818	9.43729	3.85223	Kidney	Unswitched
4.63624	9.18438	8.88993	8.48795	5.0367	0	2.31559	8.65387	5.8251	3.69312	Kidney	Switched
4.69864	8.68987	9.77291	8.71866	9.59027	6.16473	8.03979	0	9.25905	0	Kidney	Unswitched
0	10.0674	8.48196	8.12054	9.51712	7.31707	7.2076	9.87312	10.6685	0	Kidney	Switched
6.50128	7.4933	7.25375	9.84169	0	0	2.98031	2.98031	0	0	Kidney	Unswitched
7.85478	7.53441	8.15616	9.03186	0	0	10.1813	8.82746	0	3.11817	Kidney	Unswitched
0	0	8.29242	8.9864	10.3918	0	0	9.10646	6.06664	0	Kidney	Unswitched
0	0	8.86177	9.27603	8.37322	3.91335	0	9.87109	0	0	Kidney	Switched
3.93136	0	9.61676	0	0	0	0	9.98473	0	0	Kidney	Switched
0	0	5.94727	7.34762	7.66777	0	8.43038	7.80463	8.15117	5.94727	Kidney	Unswitched
0	7.01721	10.1702	8.44082	7.39794	6.81725	6.58504	8.44082	0	2.71996	Kidney	Switched
0	0	4.80346	0	6.35356	5.003	6.0269	1.61876	0	0	Kidney	Unswitched
3.74787	0	7.964	0	8.68418	0	0	0	9.32036	3.74787	Kidney	Unswitched
2.31393	7.72476	8.45355	0	9.52334	0	0	9.86806	0	2.31393	Kidney	Switched
4.27741	10.8883	10.8165	0	8.20593	9.13434	7.79252	9.7263	10.1092	0	Kidney	Unswitched
3.07586	8.38989	7.89979	5.9178	9.59604	0	4.94146	0	0	0	Kidney	Unswitched
0	6.17795	9.72545	7.58989	0	0	8.60018	0	7.77454	0	Kidney	Unswitched
0	0	0	2.719	5.67969	0	0	8.21412	7.80971	1.92299	Kidney	Unswitched
0	0	6.1907	9.90271	8.88436	9.26831	3.81752	3.81752	2.91638	0	Kidney	Unswitched
0	3.58306	2.69868	7.32437	6.47368	0	4.12733	2.69868	0	6.56019	Kidney	Unswitched
3.44316	6.49008	9.64567	3.98322	6.95952	0	3.44316	4.93687	7.98216	0	Kidney	Unswitched
0	0	0	5.401	2.24803	0	0	0	4.95432	0	Kidney	Switched
0	0	8.12812	0	7.30359	5.91991	0	7.27866	8.07118	0	Kidney	Unswitched
0	7.93654	0	10.1136	9.45779	0	0	6.49605	0	0	Kidney	Switched
4.13613	5.09451	9.05437	8.14422	4.13613	9.93577	0	0	8.91263	0	Kidney	Switched
0	3.19565	7.81668	0	2.3451	0	3.19565	7.9888	6.74288	0	Kidney	Unswitched
0	4.93102	0	7.97614	4.74512	0	2.22905	5.50013	8.48688	0	Kidney	Unswitched
0	0	7.52429	2.01847	5.88214	0	0	7.14335	0	0	Kidney	Switched
2.95251	0	7.40534	7.66696	9.29441	0	2.95251	8.80059	8.5118	4.80549	Kidney	Unswitched
5.30075	7.27304	0	5.30075	7.4941	0	0	4.73398	0	3.7872	Kidney	Switched
4.24899	3.70148	8.42318	8.83717	9.47076	0	7.45233	0	7.34984	0	Kidney	Switched
2.67811	8.08219	9.38935	4.6611	7.99326	0	8.19283	1.88755	0	2.67811	Kidney	Unswitched
0	3.13987	8.08694	10.5294	0	6.15644	7.06443	5.73054	0	2.63451	Kidney	Unswitched
0	9.6499	4.95011	9.77106	6.44656	5.54684	0	9.55522	0	0	Kidney	Switched
0	8.9049	7.48256	6.79942	0	5.24013	4.27781	2.02371	9.1426	3.72956	Kidney	Unswitched
0	0	8.4994	9.62847	6.55904	10.098	8.15877	7.8868	0	0	Kidney	Unswitched
0	8.6988	0	9.17845	7.30794	0	0	8.11558	8.92547	0	Kidney	Switched
0	5.39585	4.82792	8.43573	0	0	5.39585	9.01931	10.7125	3.20486	Kidney	Unswitched
5.5656	8.44585	2.38255	7.68234	8.74409	0	6.64447	8.85985	0	0	Kidney	Unswitched
0	0	2.85816	8.79706	8.47256	0	7.9106	0	4.70064	2.3694	Kidney	Switched
3.37916	3.75911	6.19185	8.76027	8.45987	5.6769	7.43812	0	9.01753	0	Kidney	Unswitched
0	0	7.40095	5.59654	0	0	0	7.02499	0	6.51516	Kidney	Switched
4.05905	3.7586	8.02844	8.99941	6.06194	5.38329	4.70429	7.48881	4.51953	0	Kidney	Switched
5.46856	2.6803	9.05303	7.48806	0	7.20034	6.26188	8.54799	9.08212	0	Kidney	Switched
0	0	0	0	0	0	4.93392	9.75797	8.13899	3.06899	Kidney	Switched
0	10.1749	4.0584	0	5.99195	5.58445	7.85798	0	8.29563	0	Kidney	Unswitched
7.24034	3.6165	8.2885	9.47312	7.69717	7.24034	0	9.89335	0	0	Kidney	Switched
0	8.5699	8.60543	0	0	0	0	7.42252	0	0	Kidney	Switched
0	0	0	6.59153	6.505	0	8.22179	2.72552	9.37385	0	Kidney	Unswitched
0	0	10.7791	0	2.7093	0	5.09762	0	7.93524	4.53357	Kidney	Unswitched
2.72735	4.15924	5.83855	0	8.98589	0	8.02032	9.15194	9.0331	0	Kidney	Unswitched
0	8.40325	3.44997	9.0691	4.69043	7.07713	7.87228	7.12922	0	3.44997	Kidney	Switched
0	0	0	6.48073	0	0	7.92985	3.5896	0	0	Kidney	Unswitched
0	6.26043	8.324	9.56532	6.78514	7.93545	5.68485	7.83279	7.88503	0	Kidney	Switched
0	4.13565	7.75827	0	9.54493	0	7.86471	9.14117	8.37742	0	Kidney	Switched
0	7.77549	7.46614	8.1136	10.5061	0	2.44656	0	8.82978	5.19414	Kidney	Unswitched
5.34866	9.91423	8.38323	10.5378	8.74245	6.23894	9.09681	0	5.51465	0	Kidney	Switched
2.37364	2.37364	6.60284	10.5207	6.17197	2.37364	0	8.51126	6.25332	0	Kidney	Unswitched
0	9.63843	0	7.38891	10.506	0	3.35836	10.7111	6.92273	0	Kidney	Switched
0	3.48071	5.38037	7.81118	0	0	0	8.10545	9.27838	4.02194	Kidney	Unswitched
0	8.76096	9.22239	6.73878	0	0	8.85386	3.40847	0	3.40847	Kidney	Switched
3.6047	9.94185	4.54415	9.48297	10.1116	3.6047	0	8.07129	0	0	Kidney	Unswitched
0	0	6.52746	10.3263	7.47679	0	0	9.72975	7.7529	6.14524	Kidney	Unswitched
0	4.3105	9.16125	9.17699	0	0	2.86408	0	8.80391	0	Kidney	Unswitched
0	2.12876	8.9271	9.69553	6.93596	0	0	9.83527	9.14047	3.23779	Kidney	Unswitched
7.30248	3.30433	3.68238	6.04681	6.48844	0	7.5041	10.018	2.7906	0	Kidney	Switched
5.40091	7.43362	7.37507	9.56466	7.83213	5.80739	6.70221	7.43362	9.1415	0	Kidney	Switched
3.80362	2.41177	5.1526	0	7.57846	0	7.20871	8.18252	7.95019	3.80362	Kidney	Switched
0	8.26734	4.75633	6.56525	0	0	3.51233	10.6049	0	0	Kidney	Switched
6.6725	8.07174	5.16845	6.9694	7.21551	5.45065	7.52031	9.77327	0	2.2883	Kidney	Switched
0	7.18312	9.46696	5.16336	7.71438	0	4.94766	8.72798	0	2.57934	Kidney	Unswitched
3.33395	7.05217	0	6.521	8.90054	0	8.85881	8.67866	7.88981	0	Kidney	Unswitched
4.32789	9.30089	9.42623	8.57991	0	6.85171	0	6.27298	6.27298	4.32789	Kidney	Switched
0	6.41824	3.53174	0	4.46798	0	0	7.21834	0	0	Kidney	Switched
0	5.14339	0	9.02758	0	0	6.44061	0	9.08952	0	Kidney	Switched
3.31451	7.07928	6.63569	9.55591	0	8.68874	7.25859	9.29326	8.45121	0	Kidney	Unswitched
0	8.58994	7.85547	5.30132	10.7729	5.30132	0	0	10.6402	0	Kidney	Unswitched
0	0	4.93111	4.53175	0	0	3.06643	7.14121	0	0	Kidney	Switched
0	9.44554	3.20026	8.7379	5.39081	0	9.35821	4.67659	9.03683	3.20026	Kidney	Unswitched
2.94376	7.39535	7.97745	7.63283	0	8.60459	5.36334	9.0218	8.05212	0	Kidney	Switched
0	0	0	9.66315	7.06339	0	7.98427	9.75467	0	0	Kidney	Unswitched
0	0	4.38559	0	8.36364	0	8.48881	8.22658	8.36364	3.45301	Kidney	Unswitched
6.15473	0	0	0	4.86286	3.9116	8.2765	5.4312	4.86286	4.86286	Kidney	Unswitched
0	8.87654	0	4.56088	8.28442	0	2.7335	6.3239	9.17335	0	Kidney	Unswitched
0	2.55542	6.39116	5.48883	8.19822	5.77248	0	8.90413	7.99253	2.55542	Kidney	Switched
2.97018	7.17555	9.89368	0	7.82399	0	8.44034	8.53201	7.32656	6.0679	Kidney	Unswitched
0	0	8.21464	3.24169	4.16334	0	3.24169	0	6.55534	0	Kidney	Unswitched
0	9.94884	5.06514	8.72524	0	0	0	8.63383	7.35217	0	Kidney	Unswitched
0	0	0	7.81894	0	0	0	7.22079	0	0	Kidney	Unswitched
8.01564	3.63892	5.36109	4.57982	4.18475	0	8.63037	9.43914	10.8633	2.75032	Kidney	Unswitched
2.91596	0	7.80483	9.39954	8.90374	0	8.41557	3.81707	6.53391	0	Kidney	Unswitched
0	0	7.96297	9.47793	0	0	0	6.44333	0	2.53084	Kidney	Unswitched
4.09945	8.69804	9.83024	10.0585	4.09945	0	0	6.68974	0	0	Kidney	Switched
3.89711	7.19904	9.7758	5.63358	8.12398	0	9.36891	4.44943	10.9423	0	Kidney	Unswitched
0	8.44828	8.63787	8.42787	8.50781	0	5.14316	5.49663	0	2.56205	Kidney	Unswitched
0	9.66723	9.22426	8.16798	0	0	6.18295	7.04836	5.60788	3.69401	Kidney	Unswitched
3.00113	7.27741	0	5.92014	8.86703	2.17093	0	8.65772	10.5645	0	Kidney	Switched
0	7.25724	5.14238	8.48744	0	0	5.64464	10.8258	9.9098	0	Kidney	Unswitched
0	8.58961	9.75746	0	8.10015	0	7.97862	0	9.17333	0	Kidney	Unswitched
0	10.4933	7.95835	8.5235	0	0	0	0	9.35972	0	Kidney	Unswitched
0	6.84151	7.979	0	5.92679	0	9.11493	0	0	2.80392	Kidney	Switched
0	3.26177	8.49923	10.3424	7.63377	0	3.26177	5.45805	9.74124	0	Kidney	Unswitched
4.96999	7.51608	7.07148	4.96999	0	0	9.72193	0	8.6273	0	Kidney	Unswitched
4.33874	0	6.51848	8.52827	8.06358	3.88155	9.2089	9.06828	11.1366	6.56109	Kidney	Unswitched
1.83821	5.10784	7.20763	3.12549	6.46879	0	0	7.35109	6.58946	0	Kidney	Switched
0	0	8.01843	8.08689	9.10913	0	9.78623	6.06927	0	0	Kidney	Unswitched
0	2.94195	0	0	7.67862	0	7.99442	2.11845	9.45025	0	Kidney	Unswitched
5.10237	2.52725	10.5108	0	9.14975	0	8.8405	0	0	0	Kidney	Unswitched
6.48197	5.88272	6.87044	1.91152	3.88852	5.7409	6.29163	5.49802	2.70578	2.70578	Kidney	Unswitched
0	4.60494	9.52934	8.93106	1.96968	5.17	0	5.89085	8.11945	0	Kidney	Switched
3.81125	10.3532	5.07016	6.47583	0	0	2.09068	7.75572	10.094	8.59103	Kidney	Unswitched
0	0	9.70154	9.07752	2.90634	0	5.89419	2.90634	0	0	Kidney	Unswitched
4.43584	5.40212	4.18608	5.61964	0	2.15074	3.50101	0	2.97839	2.15074	Kidney	Unswitched
2.89531	0	9.4171	8.30634	9.01179	0	5.88167	10.1396	0	2.89531	Kidney	Unswitched
0	2.80693	8.6325	2.80693	0	0	7.67899	0	9.94348	0	Kidney	Switched
0	0	9.38021	7.46868	0	5.89991	9.40124	9.28159	7.96878	0	Kidney	Switched
0	0	5.76453	8.10756	9.73492	0	8.25344	1.87503	9.04061	0	Kidney	Unswitched
2.99851	7.17324	7.13786	5.83122	9.59542	0	9.1029	2.99851	9.4371	0	Kidney	Switched
0	8.66635	6.93764	8.00944	9.11606	3.85893	3.85893	9.18465	3.85893	0	Kidney	Unswitched
5.51074	4.37983	8.77155	4.68783	0	0	4.94151	2.57404	4.68783	2.57404	Kidney	Unswitched
5.10518	0	3.46284	9.81378	5.10518	0	0	0	8.77743	2.94186	Kidney	Unswitched
0	0	4.12553	9.89991	8.90142	0	9.76999	6.63992	11.5407	0	Kidney	Unswitched
0	0	9.1954	7.14428	4.60943	0	0	8.25425	7.36521	0	Kidney	Unswitched
0	0	9.57289	8.78484	9.11674	8.20151	0	7.69661	8.81995	0	Kidney	Switched
0	0	0	9.99619	5.31718	0	0	0	0	0	Kidney	Unswitched
0	8.57772	8.02694	5.65794	6.87409	0	0	6.36911	8.41989	0	Kidney	Unswitched
0	8.07622	2.96482	8.23132	6.24565	0	8.19826	0	9.04594	0	Kidney	Unswitched
0	5.88458	0	8.10804	4.59882	2.2845	7.81745	9.4064	8.22468	0	Kidney	Unswitched
0	9.05782	6.83895	10.1585	9.77046	9.13265	7.53454	0	8.47421	0	Kidney	Unswitched
0	0	0	8.53986	9.54803	0	0	0	8.89706	2.63875	Kidney	Unswitched
0	7.23255	0	0	9.98086	0	2.46648	9.83832	10.3939	0	Kidney	Unswitched
0	4.18098	4.18098	9.22052	8.54597	0	5.30602	10.8813	8.62638	4.73918	Kidney	Unswitched
0	0	8.85223	2.35542	8.75933	0	8.82629	2.35542	9.42755	0	Kidney	Unswitched
2.8859	0	8.65705	9.10508	10.3139	5.29829	0	0	4.73154	2.8859	Kidney	Unswitched
0	5.0956	8.37905	10.4393	0	0	0	8.56755	0	2.93328	Kidney	Unswitched
7.72082	0	0	7.90443	7.72082	0	0	3.3983	8.65045	4.88903	Kidney	Unswitched
0	8.48477	7.0139	5.23419	0	0	6.96185	0	0	4.57893	Kidney	Switched
0	3.68559	8.52698	8.3459	7.38488	0	7.2414	3.15563	8.25542	0	Kidney	Unswitched
5.20625	3.167	8.98824	0	9.11825	0	8.13115	8.21104	0	5.61149	Kidney	Switched
2.49043	4.84382	8.65426	7.50112	6.31345	0	6.31345	9.04335	7.46385	5.56055	Kidney	Unswitched
6.54949	8.78521	4.99501	0	8.65307	3.12472	5.30786	9.2912	9.49021	4.03955	Kidney	Unswitched
0	5.58035	7.81008	6.99012	7.63806	3.03689	4.71288	3.94621	8.10263	7.52969	Kidney	Unswitched
6.37685	8.33349	9.74765	4.6408	7.80327	2.14438	8.62358	8.45098	0	0	Kidney	Switched
0	0	7.66214	9.28958	5.9417	0	7.26846	6.48675	8.52287	0	Kidney	Unswitched
4.55909	7.09213	9.20865	0	11.7417	2.25164	8.53021	0	10.2571	3.09161	Kidney	Unswitched
0	0	0	8.26574	8.8325	0	8.99087	0	9.71767	2.65289	Kidney	Unswitched
5.97021	0	0	10.0237	7.79004	0	4.52562	0	9.51667	0	Kidney	Unswitched
0	0	8.59294	9.17666	5.99312	0	0	6.26923	2.45372	0	Kidney	Unswitched
0	8.82918	0	8.9531	8.44189	0	7.1677	7.7831	9.02547	0	Kidney	Unswitched
0	0	3.89128	7.19283	5.62746	0	8.96344	7.55321	8.79387	0	Kidney	Unswitched
0	0	0	3.00716	0	0	3.53104	0	5.84093	0	Kidney	Unswitched
3.83728	8.53097	5.35334	9.16143	6.74615	0	0	8.84431	2.11215	2.11215	Kidney	Switched
3.01363	9.6321	0	8.58158	9.41001	0	7.47491	7.41635	8.84842	3.01363	Kidney	Unswitched
4.04129	3.12636	7.71267	8.34765	6.87017	0	0	3.12636	4.9968	4.59675	Kidney	Unswitched
3.00183	7.90295	8.10012	9.16951	6.00206	0	8.27355	7.77027	7.34193	0	Kidney	Switched
0	0	8.50171	9.14797	0	8.91575	7.84505	7.50568	8.63885	0	Kidney	Unswitched
0	6.30346	9.06222	8.3085	0	2.35173	5.52819	10.0719	0	5.24562	Kidney	Switched
0	7.89457	6.34248	2.16501	0	0	7.3946	3.51779	9.04218	0	Kidney	Unswitched
0	8.96134	7.09457	2.89928	4.3492	6.03574	7.1612	11.4504	9.27894	0	Kidney	Switched
0	7.81546	7.04242	7.23369	8.22889	0	0	7.69051	9.27081	0	Kidney	Unswitched
2.90048	3.80049	9.28033	8.57946	7.86915	8.47845	4.35052	8.25237	8.55486	4.35052	Kidney	Unswitched
0	0	10.344	8.28091	8.68503	0	6.78044	8.46323	0	0	Kidney	Switched
0	8.51887	5.06234	3.8964	7.99816	0	6.39828	8.48198	9.21358	0	Kidney	Unswitched
5.20442	9.01554	7.43614	7.60514	0	7.70772	0	7.24468	6.55865	0	Kidney	Switched
0	0	0	7.91473	0	0	0	8.95604	10.2137	0	Tonsil	Unswitched
0	0	7.48821	6.27649	0	0	0	0	9.19882	0	Tonsil	Unswitched
2.01669	0	0	4.66519	8.28424	0	1.3353	0	0	7.15648	Tonsil	Switched
0	0	6.18327	8.58209	8.19795	0	10.0143	0	0	0	Tonsil	Switched
0	0	0	10.9201	6.20564	0	9.59382	0	0	0	Tonsil	Unswitched
0	0	0	10.7946	6.47623	0	9.63168	0	0	0	Tonsil	Unswitched
0	2.93502	9.3571	4.38839	4.60091	0	0	0	0	2.93502	Tonsil	Switched
0	0	0	9.92683	8.86884	0	0	0	2.72695	7.95597	Tonsil	Switched
0	11.4159	5.66921	7.60222	9.4755	5.00805	0	0	9.41088	5.00805	Tonsil	Unswitched
3.3146	0	0	10.163	8.02531	0	0	0	4.24021	0	Tonsil	Unswitched
0	11.185	11.8376	11.0496	5.37003	0	0	0	0	0	Tonsil	Unswitched
0	3.67895	11.3403	4.6215	7.69791	0	0	0	9.33209	0	Tonsil	Switched
0	0	0	9.14368	10.2313	0	10.3609	0	9.29281	0	Tonsil	Unswitched
0	8.72846	0	3.76888	6.99227	0	7.5248	0	0	5.28151	Tonsil	Switched
0	3.84877	3.84877	7.07764	0	0	7.7517	0	0	0	Tonsil	Unswitched
0	0	6.4717	2.95421	7.93076	6.41576	0	10.4319	0	0	Tonsil	Switched
2.68872	0	0	7.94329	2.68872	0	0	0	0	8.59904	Tonsil	Switched
0	0	6.39399	9.43327	7.81201	0	8.03934	6.39399	7.72751	7.00946	Tonsil	Switched
3.81016	5.06902	0	3.81016	0	0	0	2.90951	0	4.36043	Tonsil	Unswitched
0	8.39594	9.98743	6.81952	9.97804	0	7.4822	0	8.30874	4.37543	Tonsil	Unswitched
0	0	4.1091	5.37997	5.85547	0	3.19037	7.35375	0	8.23722	Tonsil	Switched
0	12.424	10.218	8.98694	2.38401	0	3.77185	8.92566	4.71805	0	Tonsil	Unswitched
0	0	0	5.69075	10.3075	0	8.42164	0	0	3.7722	Tonsil	Unswitched
0	0	2.70655	2.70655	5.81444	0	0	0	0	0	Tonsil	Switched
0	11.5136	10.8982	7.40192	7.28715	0	0	10.6654	6.41042	8.34123	Tonsil	Unswitched
0	3.01911	8.64015	8.47708	9.02178	0	7.96424	0	7.08775	0	Tonsil	Unswitched
0	0	5.34725	8.43103	7.8619	2.92942	8.2547	0	2.92942	4.7799	Tonsil	Unswitched
0	0	0	7.1161	10.6729	0	0	0	7.41371	3.53535	Tonsil	Unswitched
0	9.52405	0	6.56018	0	0	0	3.13429	0	7.98791	Tonsil	Switched
2.05146	2.05146	9.4035	7.44285	6.19654	0	5.76737	9.53776	9.59755	7.86881	Tonsil	Unswitched
0	3.07469	0	1.98915	0	0	0	1.98915	0	6.54026	Tonsil	Switched
2.59753	0	0	5.18457	2.59753	0	1.81813	0	0	7.15451	Tonsil	Switched
0	1.79771	3.07553	9.21772	8.99072	0	0	6.45423	3.98732	7.97237	Tonsil	Unswitched
2.42773	4.51742	0	3.82185	0	0	2.42773	9.07627	4.51742	7.53122	Tonsil	Switched
0	3.34184	6.82926	4.97559	8.72941	0	8.71902	8.76015	3.34184	0	Tonsil	Unswitched
0	10.6988	4.33657	9.45522	8.26802	0	0	0	6.86076	0	Tonsil	Unswitched
7.7328	8.51315	7.7328	10.2258	7.43737	0	8.4125	0	7.59263	0	Tonsil	Unswitched
0	7.59128	8.34312	7.54572	5.7802	2.80634	3.69935	0	4.64272	2.80634	Tonsil	Unswitched
2.34272	2.34272	0	0	0	0	0	3.19301	2.34272	6.36547	Tonsil	Switched
0	9.50775	0	0	0	0	0	0	8.72392	0	Tonsil	Unswitched
0	3.94619	0	8.57203	6.671	6.94861	0	1.76654	1.76654	7.4427	Tonsil	Switched
0	0	0	8.89933	0	0	0	2.34272	0	6.6839	Tonsil	Switched
3.00964	3.91717	10.7261	3.91717	10.3664	0	10.3193	0	0	3.91717	Tonsil	Unswitched
0	2.47885	8.03204	5.68145	7.24755	0	7.37229	0	2.47885	0	Tonsil	Unswitched
0	10.5028	9.31647	6.16453	0	0	8.93383	0	0	3.01313	Tonsil	Unswitched
3.68975	0	4.94299	8.41052	5.41495	0	10.3092	9.71465	6.90738	0	Tonsil	Unswitched
0	7.95467	0	8.08541	0	0	10.0417	0	4.61657	0	Tonsil	Unswitched
3.06734	9.71866	10.5432	9.5584	6.29487	0	0	0	7.0648	0	Tonsil	Unswitched
0	8.87383	9.74478	8.59272	7.62432	0	2.25556	0	7.31794	0	Tonsil	Unswitched
0	3.69553	9.81007	8.44178	9.46433	0	0	0	10.4995	4.63875	Tonsil	Unswitched
0	8.13798	2.73164	4.86841	6.75755	0	7.77894	0	0	6.18857	Tonsil	Unswitched
0	6.94501	10.624	7.01159	9.21579	0	6.87521	4.60162	7.90452	2.7697	Tonsil	Unswitched
0	9.52451	5.18765	7.15765	3.30177	0	0	7.32645	3.30177	5.18765	Tonsil	Unswitched
0	9.01148	0	7.73536	0	0	0	5.94483	0	4.96806	Tonsil	Switched
1.37601	2.88402	5.74555	3.16632	1.37601	6.05345	0	7.62386	0	7.90885	Tonsil	Switched
0	0	0	0	0	0	0	0	0	3.63006	Tonsil	Switched
0	0	0	0	5.89626	0	0	0	0	2.77736	Tonsil	Switched
0	7.3609	0	8.89119	6.05208	0	0	0	10.9074	0	Tonsil	Unswitched
0	4.62333	8.2687	7.89159	9.20987	0	9.20987	0	8.81471	0	Tonsil	Unswitched
2.77212	0	0	0	0	0	0	0	0	6.55915	Tonsil	Switched
0	0	0	6.78661	7.39873	0	0	8.82398	0	7.89504	Tonsil	Switched
0	3.80908	5.32374	8.16676	9.3769	0	0	9.65828	0	3.80908	Tonsil	Unswitched
0	0	8.75476	7.12949	0	0	0	0	0	4.8482	Tonsil	Unswitched
0	0	9.89482	7.70758	0	0	0	0	0	3.44709	Tonsil	Unswitched
3.2305	10.4784	9.02494	8.28207	3.2305	0	4.70917	0	3.2305	5.42391	Tonsil	Unswitched
0	8.25278	9.13379	7.80704	8.04705	0	0	0	0	0	Tonsil	Unswitched
0	2.96651	10.3774	2.96651	5.79524	0	5.96227	0	6.59141	2.96651	Tonsil	Unswitched
0	0	6.36964	4.25952	9.88412	0	11.1428	0	6.20189	0	Tonsil	Unswitched
3.09246	0	0	0	0	1.52726	0	1.52726	1.52726	6.68156	Tonsil	Switched
0	10.1586	3.72042	3.34141	6.32514	0	0	2.01625	0	5.10846	Tonsil	Unswitched
4.11725	2.34729	0	0	3.19808	0	0	2.34729	0	7.7662	Tonsil	Switched
0	9.70859	0	8.91409	9.1078	0	0	2.27835	0	7.85844	Tonsil	Unswitched
0	0	0	4.6058	0	0	3.66386	0	2.77342	9.50148	Tonsil	Switched
0	2.69197	2.69197	0	3.57578	4.51398	0	0	0	5.64839	Tonsil	Switched
0	11.3424	9.6718	6.67424	9.33785	0	9.03204	0	0	0	Tonsil	Unswitched
2.97647	10.3888	10.0946	0	10.0486	0	4.832	0	8.66663	0	Tonsil	Unswitched
0	8.31593	0	0	8.70053	0	9.81002	0	10.0239	0	Tonsil	Unswitched
0	7.87917	2.53215	9.83732	9.48914	0	3.40172	0	9.43033	0	Tonsil	Unswitched
4.29906	0	0	10.2658	6.35703	0	0	2.04063	0	2.04063	Tonsil	Unswitched
3.45934	5.35745	0	8.99708	3.45934	0	3.45934	0	0	5.35745	Tonsil	Switched
0	0	7.30579	10.0706	8.01007	0	10.0635	3.52122	8.27705	0	Tonsil	Unswitched
0	3.55464	0	8.8557	0	0	0	0	0	0	Tonsil	Unswitched
2.10748	9.25249	0	5.09143	0	0	0	2.92955	0	6.94775	Tonsil	Switched
1.21219	0	0	0	1.21219	1.21219	0	0	0	7.42791	Tonsil	Switched
0	3.60713	5.83109	9.60439	2.72091	0	2.72091	7.62023	0	2.72091	Kidney	Unswitched
0	8.76182	6.47613	5.74993	9.61872	0	2.17664	0	8.05025	2.17664	Kidney	Unswitched
0	9.34199	6.09425	7.0382	7.60398	7.80736	8.55256	4.15625	5.90462	4.15625	Kidney	Unswitched
0	0	4.25241	6.51247	8.11398	0	8.29077	8.08686	7.95807	2.62287	Kidney	Unswitched
0	4.44785	10.082	5.32356	9.60604	0	7.24769	0	8.07205	1.8492	Kidney	Unswitched
3.55871	9.86972	6.76601	7.31433	7.46868	0	2.19992	6.5616	2.19992	2.19992	Kidney	Unswitched
0	9.8764	1.91758	8.91161	8.8347	0	8.96872	8.0493	8.79013	2.71277	Kidney	Unswitched
3.98024	7.72553	10.9846	2.23131	10.9309	0	8.85471	2.23131	8.57609	2.23131	Kidney	Unswitched
5.83591	4.09036	3.17266	5.04737	3.17266	0	11.133	0	0	3.17266	Kidney	Unswitched
4.28667	0	2.84245	4.28667	2.84245	0	2.84245	2.84245	0	2.84245	Kidney	Unswitched
0	0	7.67569	4.28515	8.07254	7.12644	2.49163	5.24767	7.96984	2.49163	Kidney	Switched
0	0	6.71794	6.93017	7.39086	0	8.69316	0	7.07108	3.22366	Kidney	Unswitched
3.13919	0	2.2943	8.72368	2.2943	6.07441	2.2943	9.16756	0	2.2943	Kidney	Switched
0	3.15673	2.31005	3.68673	8.14001	5.71334	8.93062	6.99649	0	2.31005	Kidney	Switched
0	8.48531	2.23958	8.24094	3.99009	7.83339	3.605	5.62626	10.2725	2.23958	Kidney	Unswitched
0	0	2.79124	11.4885	2.79124	0	5.76288	7.92962	7.48113	2.79124	Kidney	Unswitched
0	0	3.54959	1.87866	8.28342	2.66782	6.34554	8.40235	9.17149	1.87866	Kidney	Unswitched
0	0	6.32757	9.35123	2.43464	0	10.4937	0	8.69763	2.43464	Kidney	Unswitched
0	9.61585	9.56952	6.57339	2.57522	8.35903	3.98904	8.58079	7.63941	2.57522	Kidney	Unswitched
0	10.2357	7.11114	8.45841	7.02929	0	3.10853	7.74484	7.52357	3.10853	Kidney	Unswitched
0	9.73753	8.53749	10.6228	8.20953	0	2.20093	7.68701	4.71063	2.20093	Kidney	Unswitched
0	8.00109	4.5058	9.95011	4.5058	0	9.26339	8.48927	9.01351	4.5058	Kidney	Unswitched
0	0	5.30736	9.09073	5.56431	0	7.1288	0	9.02811	2.2809	Kidney	Unswitched
3.67181	7.757	2.29715	8.34843	9.32875	0	6.88808	5.32727	0	3.14236	Kidney	Unswitched
2.76512	7.42661	5.80945	6.36058	1.96311	0	6.86988	3.27754	0	3.6549	Kidney	Unswitched
8.35882	4.28087	9.20711	4.84088	7.46081	0	2.48792	0	0	2.48792	Kidney	Unswitched
5.95443	6.3412	5.86287	2.26697	11.1652	0	2.26697	2.26697	9.82738	2.26697	Kidney	Unswitched
2.57987	8.81088	8.32033	9.82915	3.99426	0	9.23707	5.92472	7.71501	1.80299	Kidney	Unswitched
0	7.1833	2.20431	5.9622	3.56384	0	7.81204	2.20431	8.4702	2.20431	Kidney	Unswitched
0	7.22744	9.2202	6.91567	2.0827	0	2.0827	10.0175	0	2.0827	Kidney	Unswitched
0	8.04785	6.87417	6.43117	4.60061	0	3.65888	9.86936	0	2.28598	Kidney	Switched
2.94172	0	8.8626	2.11824	2.11824	0	9.73094	5.57842	0	2.11824	Kidney	Unswitched
0	6.31054	8.38065	2.04783	7.56293	0	2.04783	7.05162	0	2.04783	Kidney	Unswitched
0	8.57091	5.62466	10.6769	2.2383	8.92003	2.2383	9.02673	6.86134	2.2383	Kidney	Unswitched
0	0	2.97968	10.7793	11.6641	0	2.97968	0	0	2.97968	Kidney	Unswitched
0	0	3.26606	9.08765	3.26606	0	3.26606	0	6.29612	3.26606	Kidney	Unswitched
0	10.3195	10.912	8.26682	9.88104	8.26682	2.99593	8.01773	0	2.99593	Kidney	Unswitched
0	9.0255	9.43985	8.96532	9.25111	2.82444	8.40356	9.99861	9.70989	3.71883	Kidney	Unswitched
4.27082	0	2.22057	3.58284	11.0749	0	7.2039	0	8.04754	5.60259	Kidney	Unswitched
6.65933	4.03533	9.86496	4.59066	6.65933	0	3.12074	7.85767	0	3.12074	Kidney	Unswitched
3.06215	0	7.86167	2.2253	6.84497	7.20988	2.2253	0	0	2.2253	Kidney	Switched
0	0	4.30943	2.5127	10.1489	0	9.13216	6.16195	8.04758	3.38041	Kidney	Unswitched
0	7.47618	7.16213	10.7255	6.79826	0	3.95538	7.1326	0	1.96441	Kidney	Unswitched
0	10.5944	8.78018	9.74591	2.0954	5.44476	8.2853	6.53382	4.92889	2.0954	Kidney	Unswitched
0	8.25831	8.19439	8.05738	6.61924	5.97553	2.43912	7.06279	8.2994	2.43912	Kidney	Switched
0	10.2973	2.54494	8.75285	3.9549	8.25578	2.54494	0	7.60314	4.34649	Kidney	Unswitched
0	6.56963	8.33644	8.88756	1.88178	0	1.88178	0	0	1.88178	Kidney	Unswitched
4.63889	8.26897	7.82321	6.04242	2.14284	0	2.14284	5.60964	0	2.14284	Kidney	Unswitched
0	6.95837	8.14975	9.31274	2.21046	0	3.57103	6.68075	0	2.21046	Kidney	Unswitched
0	4.25405	2.46472	2.46472	2.46472	0	3.864	0	0	2.46472	Kidney	Unswitched
0	5.70913	2.7445	2.7445	8.872	0	2.7445	0	7.42666	2.7445	Kidney	Switched
3.96366	0	3.05329	10.0091	12.1722	0	3.05329	8.8935	5.89259	3.05329	Kidney	Unswitched
0	0	3.83833	2.11302	2.11302	0	2.11302	9.19566	6.87539	4.9511	Kidney	Switched
0	4.38177	10.2695	7.98494	1.93934	0	1.93934	7.95228	9.94376	1.93934	Kidney	Unswitched
0	4.14381	5.10241	3.2232	3.2232	0	3.2232	7.65195	0	5.10241	Kidney	Unswitched
0	0	5.67605	11.7006	7.60916	0	6.3656	11.4096	3.75832	2.86117	Kidney	Unswitched
0	0	9.32373	5.22113	2.46925	0	2.46925	0	8.06994	2.46925	Kidney	Unswitched
0	7.44848	2.23115	2.23115	3.59518	7.56567	8.89986	0	0	2.23115	Kidney	Unswitched
0	0	8.78125	8.41823	6.53831	0	1.98768	7.22206	6.44317	2.79327	Kidney	Unswitched
3.90264	6.81566	8.78336	6.72341	9.72337	0	7.80925	5.82841	3.90264	2.99601	Kidney	Unswitched
4.92385	9.15604	9.12604	9.38864	8.33942	0	2.78051	6.8144	0	2.78051	Kidney	Unswitched
3.13296	4.04829	2.2887	5.88978	6.7789	0	7.48996	3.13296	5.79198	4.04829	Kidney	Unswitched
3.32501	4.55787	4.25117	7.13783	9.15317	2.46224	2.46224	7.04232	3.32501	4.81066	Kidney	Unswitched
0	9.25057	3.35246	6.91624	3.35246	0	9.64855	9.59799	7.1211	4.28005	Kidney	Unswitched
2.92394	0	7.37268	11.7946	3.82561	8.64257	2.10251	5.34109	7.56064	4.37625	Kidney	Unswitched
0	0	4.03465	8.00257	6.49595	0	2.02779	9.74252	0	2.83907	Kidney	Unswitched
6.84946	0	1.92152	9.11131	8.95798	3.90122	1.92152	7.89481	9.07448	1.92152	Kidney	Switched
2.27704	8.13862	4.33872	5.4368	7.50622	3.11997	2.75921	7.20143	8.40736	4.46973	Kidney	Unswitched
0	9.91138	6.82148	6.52741	1.85081	0	1.85081	0	8.76077	1.85081	Kidney	Unswitched
0	0	8.31502	2.69458	8.94729	0	2.69458	8.01269	9.40883	2.69458	Kidney	Unswitched
0	8.63247	6.99861	4.4128	4.97501	2.6029	8.34787	0	7.67245	5.37854	Kidney	Unswitched
0	7.86877	7.5554	9.49594	2.47601	0	2.47601	6.84661	0	2.47601	Kidney	Unswitched
3.25086	7.32856	8.78749	7.30932	9.81344	2.88547	1.64608	6.83138	9.28781	1.64608	Kidney	Unswitched
0	9.79084	5.57978	3.06933	8.06166	5.65227	1.7927	8.24863	9.19258	2.56785	Kidney	Unswitched
3.96085	8.48384	8.93413	6.20669	10.0952	0	3.05064	9.05762	0	3.05064	Kidney	Unswitched
0	3.492	3.492	2.61485	5.96594	0	2.61485	0	4.03358	6.28325	Kidney	Unswitched
0	7.89454	9.26278	6.40311	3.90096	6.14348	3.90096	6.81388	5.42006	3.90096	Kidney	Unswitched
0	2.76262	9.92643	9.80104	8.74545	0	0	3.6522	0	0	Kidney	Unswitched
4.741	2.07645	0	7.9208	6.03019	0	6.3477	7.42237	0	2.07645	Kidney	Unswitched
7.50763	1.84214	0	9.36128	9.12118	0	0	6.74149	1.84214	3.50356	Kidney	Unswitched
2.48766	6.22378	3.89005	8.51208	8.61742	0	2.48766	0	0	2.48766	Kidney	Unswitched
7.28044	8.73395	0	8.64397	9.91648	9.73226	4.34398	4.34398	7.90166	0	Kidney	Switched
0	7.86967	0	9.84121	4.57935	9.30136	3.1103	9.57849	9.57127	2.26838	Kidney	Switched
0	8.68433	0	10.2632	5.80562	6.51535	0	12.1177	7.22537	2.08112	Kidney	Unswitched
3.49496	9.6389	0	9.20889	0	0	7.12622	10.6565	6.28646	2.61757	Kidney	Switched
2.15035	10.0689	0	2.97796	0	4.43537	8.88323	8.78541	0	2.15035	Kidney	Switched
6.785	9.68788	8.55639	5.22597	9.18937	0	3.90786	7.77845	9.21	1.92676	Kidney	Unswitched
0	3.99298	0	9.18728	6.41886	0	0	2.57872	9.77552	0	Kidney	Unswitched
8.33754	8.57225	10.5381	9.74522	8.30066	3.7275	3.19599	8.92708	6.89941	0	Kidney	Switched
2.88392	5.86873	6.49732	10.2675	7.80963	0	0	3.78273	6.39163	0	Kidney	Unswitched
3.78909	0	8.24013	5.87547	6.60257	7.6422	6.28435	4.33884	0	0	Kidney	Switched
5.65739	9.59122	0	8.99392	9.37792	7.11699	0	2.18068	0	0	Kidney	Switched
4.89762	11.08	10.38	9.37412	0	8.10996	0	9.65753	2.88786	4.54881	Kidney	Switched
0	0	7.8516	8.4292	5.7568	0	6.11342	10.1235	8.21278	0	Kidney	Switched
6.85175	0	4.19244	7.44154	1.6601	7.80426	6.48504	10.9113	2.41163	0	Kidney	Switched
0	11.0255	9.04005	0	0	0	0	2.62679	3.13171	1.84328	Kidney	Switched
4.65869	3.18366	0	4.65869	6.6152	4.102	0	0	0	3.18366	Kidney	Switched
2.99495	5.82722	6.81446	6.98296	2.99495	0	0	8.5603	0	0	Kidney	Switched
3.92502	8.22392	3.38678	5.27944	0	0	3.92502	9.2554	0	2.51851	Kidney	Switched
0	9.05992	7.64938	2.48346	8.52509	4.94721	5.40365	11.3784	9.34101	3.64165	Kidney	Unswitched
5.22012	10.2167	8.11421	3.17967	0	4.25831	0	8.59965	9.17836	0	Kidney	Unswitched
0	11.2484	0	9.04754	10.4207	0	0	10.2864	0	2.76635	Kidney	Switched
6.98773	1.87934	3.17588	1.87934	7.33757	4.92931	0	9.89086	0	2.6686	Kidney	Switched
2.19256	0	8.36434	10.2126	7.82007	2.19256	2.19256	3.93401	7.62508	0	Kidney	Switched
0	10.4962	0	9.08956	0	2.34729	0	10.0498	0	2.34729	Kidney	Switched
2.27733	0	6.28459	5.55991	7.47572	0	4.03485	2.27733	9.09642	2.27733	Kidney	Unswitched
4.35371	4.91495	7.49881	8.39418	8.69424	0	9.59611	11.2506	6.38617	0	Kidney	Unswitched
0	3.31548	4.24114	10.8982	0	0	3.31548	9.52228	8.02629	0	Kidney	Switched
2.07031	10.4766	0	5.41268	9.1235	0	0	10.4472	5.17782	0	Kidney	Switched
0	8.68272	4.07796	8.18075	10.0487	0	2.8788	2.0627	8.2426	0	Kidney	Unswitched
0	4.37371	2.56869	6.89948	0	0	5.15093	0	0	3.44167	Kidney	Unswitched
0	8.93605	8.36325	7.78048	0	9.86291	6.46836	9.78154	0	0	Kidney	Unswitched
0	8.67443	7.96049	6.90664	8.54352	0	0	11.7024	6.93677	3.77161	Kidney	Unswitched
4.53299	7.67798	5.1875	8.78	8.08342	6.25385	4.53299	10.097	4.53299	0	Kidney	Unswitched
4.47947	10.0294	5.04271	10.0585	6.59819	7.12412	0	7.94274	0	0	Kidney	Unswitched
0	10.4596	4.14185	0	6.39687	0	4.14185	9.59874	7.64988	0	Kidney	Unswitched
0	2.76894	4.20541	9.24287	0	0	0	2.76894	0	0	Kidney	Switched
2.6969	0	8.88457	9.83187	9.82317	7.46345	8.34234	9.5552	7.16577	0	Kidney	Switched
0	0	0	7.67163	6.32014	0	0	7.89301	6.32014	0	Kidney	Unswitched
4.11145	10.4359	4.11145	7.73271	0	0	0	0	7.20521	0	Kidney	Unswitched
0	0	0	4.12498	0	0	8.74364	0	0	0	Kidney	Switched
0	9.57623	8.49089	0	2.45536	0	6.76325	2.45536	8.19226	2.45536	Kidney	Unswitched
0	9.35176	0	7.77993	7.49189	8.87771	0	10.1379	0	0	Kidney	Switched
0	6.95843	6.56779	10.4714	5.45645	0	0	2.66986	0	0	Kidney	Unswitched
5.34572	2.31224	7.086	9.77742	0	4.84628	0	5.71602	6.85834	0	Kidney	Switched
7.18032	7.61213	7.64056	8.67865	9.69055	0	0	4.05068	0	0	Kidney	Switched
1.51367	9.61122	8.63005	6.55102	0	4.14553	0	9.80919	0	3.07407	Kidney	Unswitched
5.65903	0	0	6.45409	8.06186	0	0	10.4954	0	0	Kidney	Unswitched
0	7.39923	5.63156	7.3217	8.07881	9.83779	0	7.70425	5.3485	4.22218	Kidney	Switched
0	10.222	10.4319	5.92732	9.34027	0	9.87074	2.24518	10.4397	0	Kidney	Unswitched
0	0	5.56719	7.91167	0	5.9746	0	8.81267	0	0	Kidney	Switched
2.18599	6.17008	8.17283	3.01806	4.47912	0	5.32388	5.85315	6.88463	0	Kidney	Unswitched
0	11.4966	7.95424	8.14616	10.5826	4.71177	0	9.53532	0	0	Kidney	Unswitched
2.02614	5.35582	6.49379	3.35324	0	7.96535	9.62716	12.1436	10.8943	0	Kidney	Switched
0	0	7.34512	10.3651	0	0	7.37664	3.03244	0	3.03244	Kidney	Switched
3.87043	5.22247	10.2398	9.97264	0	7.32163	2.47038	9.70858	0	3.87043	Kidney	Switched
0	10.2943	10.3094	7.89928	0	0	7.75972	8.2723	0	0	Kidney	Switched
2.22194	0	4.27247	3.96908	6.28483	0	0	11.8109	8.20073	2.22194	Kidney	Switched
0	11.0776	0	7.89854	8.56614	0	0	0	0	3.56079	Kidney	Switched
0	0	0	10.7868	5.41089	7.2927	5.41089	6.84858	5.9845	0	Kidney	Switched
2.51466	11.0675	0	0	5.72413	0	4.87223	0	0	0	Kidney	Switched
0	10.1756	0	9.69067	9.34322	0	0	9.73126	0	3.67708	Kidney	Switched
0	9.40692	5.701	7.89408	8.72703	7.57367	0	9.46014	0	0	Kidney	Unswitched
3.95383	9.34765	9.35165	10.3161	8.05286	7.89708	0	8.36975	1.4916	0	Kidney	Switched
1.59939	10.3824	8.37466	4.26838	6.39636	0	0	8.85126	0	3.18912	Kidney	Unswitched
0	0	5.82539	7.88675	6.36482	4.18109	0	2.40189	3.25851	2.40189	Kidney	Unswitched
0	6.59106	0	5.43151	1.68651	0	0	0	0	6.02999	Tonsil	Switched
4.70837	0.68997	0	2.40402	0	0.68997	0	0.68997	4.67412	4.56622	Tonsil	Unswitched
0	0	0	2.57676	0	0	0	3.99077	0	0	Tonsil	Switched
0	0	9.16641	0	0	0	3.99084	0	0	0	Tonsil	Unswitched
0	5.65549	4.12666	5.08476	0	0	0	0	0	4.12666	Tonsil	Unswitched
3.16951	0	7.13909	6.02191	9.72916	0	2.32156	5.72747	0	0	Tonsil	Switched
5.38692	10.5955	0	1.96989	8.4315	0	9.10953	0	6.87891	1.96989	Tonsil	Unswitched
2.71172	2.71172	0	7.48085	0	0	0	2.71172	7.00757	0	Tonsil	Unswitched
2.39868	3.78864	10.5351	10.4714	0	0	0	0	10.3348	0	Tonsil	Unswitched
5.78321	5.21129	0	0	0	7.98487	0	0	4.24971	0	Tonsil	Switched
8.6143	0	0	5.79552	0	0	0	4.26159	4.26159	6.20405	Tonsil	Unswitched
0	8.77764	9.73757	0	9.19186	0	0	0	9.99815	3.64649	Tonsil	Unswitched
6.65303	3.33027	3.33027	6.77736	0	0	3.33027	5.21847	5.79045	3.33027	Tonsil	Switched
2.37849	3.76551	9.65712	6.78396	7.53758	0	2.37849	9.22253	5.79699	3.23264	Tonsil	Unswitched
0	0	8.29799	0	0	0	3.17704	0	0	0	Tonsil	Unswitched
6.38898	3.28042	3.81503	6.46212	0	0	0	0	2.42175	4.5104	Tonsil	Unswitched
3.68925	8.72599	8.93334	2.79696	2.79696	0	10.4004	2.79696	5.41442	0	Tonsil	Unswitched
5.02096	0	0	0	0	0	0	0	5.99857	0	Tonsil	Unswitched
4.04747	0	4.89971	7.78602	0	5.00317	0	0	1.68675	7.64917	Tonsil	Unswitched
0	0	5.54649	7.98044	10.9754	0	8.93969	0	6.53098	0	Tonsil	Unswitched
0	0	0	0	0	0	0	0	0	0	Tonsil	Unswitched
0	0	9.00516	6.97572	0	0	0	8.33127	0	0	Tonsil	Switched
0	11.1957	5.49351	7.72431	0	0	0	0	0	7.38731	Tonsil	Unswitched
6.14146	3.65523	0	5.56668	5.16176	3.65523	3.65523	3.65523	0	4.59681	Tonsil	Switched
0	6.49301	0	6.23318	0	0	3.98599	0	5.50894	0	Tonsil	Unswitched
2.84805	3.50255	7.7545	6.58602	5.25556	0	2.84805	7.20691	3.50255	6.06902	Tonsil	Unswitched
0	0.625298	0	0.625298	0	0	0	0	0	7.67559	Tonsil	Switched
3.6291	0	0	3.6291	0	0	3.6291	0	0	3.6291	Tonsil	Switched
4.96041	0	9.52014	0	0	0	0	0	0	4.96041	Tonsil	Unswitched
0	0	0	3.44198	0	0	0	0	0	4.93562	Tonsil	Switched
4.49113	0	7.24242	6.8971	0	0	0	0	0	3.5539	Tonsil	Unswitched
0	0	0	0	0	0	2.74964	9.35249	0	2.74964	Tonsil	Switched
0	0	0	8.83197	9.6584	7.37358	6.76809	8.95273	8.23957	0	Tonsil	Unswitched
3.00171	8.04997	9.4014	3.66476	4.46129	0	0	6.52549	0	0	Tonsil	Unswitched
5.40963	4.54535	0	5.17478	6.27851	0	2.06793	8.79703	0	6.01919	Tonsil	Switched
4.30161	0	0	7.04485	0	0	0	4.30161	5.26456	0	Tonsil	Switched
0	0	0	0	0	0	0	6.72265	0	0	Tonsil	Unswitched
1.25321	1.25321	0	1.25321	0	0	0	0	0	8.19457	Tonsil	Switched
2.37238	3.75849	0	5.55328	0	0	0	0	0	2.37238	Tonsil	Unswitched
0	0	0	1.24329	0	0	0	8.69807	0	8.21118	Tonsil	Switched
3.86926	3.86926	3.86926	0	0	8.47151	3.86926	0	0	0	Tonsil	Switched
6.75543	0	0	5.52575	9.49608	0	0	4.16198	4.86634	6.21409	Tonsil	Switched
0	0	5.13591	4.73449	0	0	0	0	0	0	Tonsil	Unswitched
0	0	0	8.08033	0	0	0	0	0	0	Tonsil	Switched
5.25831	5.25831	0	0	0	0	0	0	0	0	Tonsil	Switched
2.63671	0	0	0	8.47533	0	0	8.62587	0	0	Kidney	Switched
4.79511	0	5.36265	9.58327	10.3056	0	2.1195	7.77118	0	0	Kidney	Switched
0	0	0	8.22219	5.02296	1.45982	1.45982	5.83349	0	0	Kidney	Unswitched
0	0	5.84908	8.71229	7.89807	0	2.69636	7.23679	10.4137	3.58054	Kidney	Unswitched
0	9.2342	9.50552	5.14028	10.4717	1.35481	11.1714	5.2624	4.93522	0	Kidney	Unswitched
2.90736	0	0	6.88317	8.68177	0	2.90736	8.68177	0	2.90736	Kidney	Unswitched
6.78505	9.95861	0	6.70012	8.40664	0	2.37938	0	0	4.59199	Kidney	Switched
0	9.45118	6.73338	0	0	5.67037	7.96945	8.70411	7.93716	0	Kidney	Switched
0	10.3981	10.0852	9.20377	8.00852	0	10.0939	8.21422	2.10053	0	Kidney	Unswitched
5.95107	0	9.96566	0	6.44175	0	4.4907	8.09331	2.19545	0	Kidney	Switched
0	7.5622	9.31216	10.1853	0	3.41152	0	5.52325	0	0	Kidney	Switched
0	8.54907	0	8.38244	9.58053	0	8.43204	8.69844	6.72881	2.77336	Kidney	Unswitched
0	0	6.24062	7.09451	2.96038	2.13476	2.13476	8.73117	0	0	Kidney	Switched
3.22333	6.39907	10.5647	7.65209	0	9.71986	0	9.32897	0	0	Kidney	Switched
0	2.70217	4.52552	1.90839	8.92389	0	1.90839	7.57758	0	4.13122	Kidney	Switched
0	9.77819	7.50089	9.03408	8.89803	0	4.74055	6.54241	1.65279	2.40295	Kidney	Unswitched
0	9.33471	7.92853	7.60809	0	0	10.7885	8.70367	3.89379	0	Kidney	Unswitched
3.13912	4.35929	5.79881	10.799	7.29643	0	0	0	10.1564	0	Kidney	Unswitched
9.71466	8.20881	9.54981	4.87542	0	8.20881	2.7378	8.52976	0	3.6254	Kidney	Switched
0	0	5.04525	0	4.73421	0	0	4.73421	2.88829	0	Kidney	Switched
0	7.88106	0	9.60027	0	0	2.69133	9.38156	0	0	Kidney	Unswitched
0	10.6834	10.3515	0	5.95739	0	10.961	8.49438	8.13706	7.10497	Kidney	Unswitched
0	0	9.70677	0	8.47095	0	9.45033	8.39522	0	0	Kidney	Switched
0	10.6124	8.3706	6.72543	0	0	2.28751	0	6.82758	3.66065	Kidney	Unswitched
3.4125	0	6.19691	4.90419	0	0	0	0	6.80673	0	Kidney	Unswitched
3.46792	0	6.51703	9.76755	8.03721	0	0	10.0537	8.93413	0	Kidney	Unswitched
0	10.381	5.64651	8.85757	0	0	6.90958	8.02507	4.8606	0	Kidney	Unswitched
0	0	0	8.56119	8.64042	0	3.01935	0	9.30746	0	Kidney	Unswitched
0	9.75731	5.46671	9.19107	10.1845	0	2.41204	7.97551	5.46671	0	Kidney	Unswitched
0	4.45479	2.63977	7.88542	8.76581	8.36911	2.63977	7.88542	5.01766	2.63977	Kidney	Unswitched
0	10.0795	2.4459	0	0	0	2.4459	6.92021	0	0	Kidney	Switched
0	0	0	7.21896	2.60945	0	8.39993	0	5.70119	2.60945	Kidney	Unswitched
0	10.0598	0	7.94271	0	0	6.83847	0	8.0454	5.79316	Kidney	Unswitched
0	9.43697	7.19515	10.1084	8.76283	0	2.0821	2.0821	6.17299	3.80084	Kidney	Unswitched
9.17613	10.2017	8.98384	9.2464	3.94833	0	0	9.54015	4.5018	0	Kidney	Unswitched
6.0143	7.06154	6.42375	5.82484	8.45535	0	1.86851	4.78218	7.22388	1.86851	Kidney	Unswitched
0	0	7.30843	8.72773	9.57972	3.28549	0	7.95961	0	4.76827	Kidney	Switched
1.87892	0	3.54992	0	6.39263	7.95056	4.79597	1.87892	0	0	Kidney	Switched
7.07702	5.94309	6.52022	8.50838	10.2477	0	3.26999	7.67377	9.21256	0	Kidney	Unswitched
2.16576	8.26613	8.19924	4.85281	0	0	8.47848	9.59828	2.16576	0	Kidney	Switched
3.91399	0	5.9539	4.61216	7.6964	0	3.37611	7.99057	0	0	Kidney	Switched
0	2.35803	0	10.2459	0	0	5.975	9.02504	7.607	0	Kidney	Unswitched
0	11.3639	0	8.04089	9.72827	0	0	0	8.96113	0	Kidney	Unswitched
0	9.01887	10.2009	10.6224	7.18217	0	6.42723	8.28376	10.3473	2.23209	Kidney	Unswitched
4.36144	0	9.78298	7.03748	9.9444	0	8.59092	8.56632	10.3567	0	Kidney	Unswitched
0	0	0	9.74102	9.34396	0	0	8.2008	6.82401	0	Kidney	Unswitched
3.35683	4.28464	7.8001	8.3007	8.38291	0	0	9.40062	0	0	Kidney	Unswitched
2.89417	9.21955	0	6.09927	6.6997	5.88038	2.07624	8.03113	0	3.41295	Kidney	Switched
6.68284	9.17373	8.38924	8.91602	10.6739	0	9.82104	8.74737	7.30791	3.04737	Kidney	Unswitched
3.38165	2.51382	8.82428	8.34909	0	2.51382	4.61804	8.77858	2.51382	0	Kidney	Unswitched
9.51228	0	0	4.66157	0	7.31295	2.3367	8.04628	7.48595	0	Kidney	Switched
0	9.62039	6.64949	4.25332	5.02788	0	9.43509	7.9364	9.76224	2.46409	Kidney	Unswitched
0	2.62326	7.73211	7.23535	0	0	4.04301	6.83984	3.50116	0	Kidney	Unswitched
2.67547	3.55789	9.4763	1.88528	10.497	9.31479	7.58714	7.0844	0	0	Kidney	Unswitched
2.44166	7.46018	0	7.7841	10.7802	0	2.93528	0	9.76822	0	Kidney	Unswitched
4.7423	3.79522	10.4366	8.11883	11.1309	5.52636	7.34015	9.83869	0	3.79522	Kidney	Switched
0	0	0	7.41437	7.89738	3.24479	7.9478	8.29801	0	0	Kidney	Switched
0	5.45286	11.6563	4.63098	9.49479	3.93232	1.75608	8.41373	6.17659	0	Kidney	Unswitched
0	2.86971	7.47295	9.65924	9.56023	0	3.76748	6.67167	7.31042	2.0547	Kidney	Switched
0	7.57306	7.19426	0	5.49099	0	0	6.36073	7.35193	2.13177	Kidney	Switched
0	9.40348	3.55258	5.45728	9.67376	0	7.67905	9.55527	0	0	Kidney	Switched
0	0	0	8.43252	9.14361	0	8.3503	7.17532	0	3.40181	Kidney	Unswitched
2.4875	0	8.86546	9.88516	3.35277	0	2.4875	10.395	8.85114	4.28037	Kidney	Unswitched
3.6999	10.1351	5.72734	0	9.96664	0	7.13897	9.0789	0	3.6999	Kidney	Unswitched
0	11.0458	9.21412	6.46261	4.60002	0	10.6223	10.1552	6.02109	3.28087	Kidney	Unswitched
0	9.85035	6.20111	7.05896	2.39753	2.39753	2.39753	6.63208	9.90919	3.25369	Kidney	Unswitched
1.78845	0	9.36367	9.48228	0	7.41241	8.78249	0	9.72755	3.43533	Kidney	Unswitched
3.78098	0	0	9.30366	8.65289	9.60461	2.88229	5.70004	2.88229	2.88229	Kidney	Switched
0	0	0	7.70331	8.10217	0	3.2167	7.06334	0	0	Kidney	Unswitched
7.626	8.92121	8.62234	8.8521	9.49766	4.77911	10.752	9.51267	0	2.25689	Kidney	Unswitched
1.87727	2.66621	10.3478	7.86803	3.17335	3.54785	3.54785	3.84489	5.69494	0	Kidney	Switched
0	0	6.14056	2.2821	9.78772	0	1.55185	8.35533	3.41409	0	Kidney	Switched
1.83673	3.12366	6.69877	8.16235	4.87243	4.43135	7.89253	7.89253	8.56637	2.61917	Kidney	Unswitched
2.48406	0	3.34899	5.55296	6.21946	3.34899	2.48406	9.68553	6.12764	0	Kidney	Switched
0	7.12164	3.95919	9.55174	9.07545	0	4.91205	8.72471	4.91205	4.91205	Kidney	Unswitched
3.46343	9.92027	6.15408	4.3965	0	0	6.04872	8.05966	0	0	Kidney	Unswitched
0	8.44018	8.14739	9.86912	5.91268	0	3.33829	8.89158	6.84456	2.47431	Kidney	Unswitched
0	0	5.90401	4.81637	5.90401	8.55814	9.35141	6.19904	0	2.46708	Kidney	Switched
4.8921	1.76178	9.86659	4.33123	0	0	3.93989	0	7.33278	0	Kidney	Unswitched
5.90278	2.56131	3.97337	4.92669	9.78699	0	0	8.82026	6.76625	0	Kidney	Switched
6.45168	11.3013	11.2069	6.45168	0	3.83916	0	10.3578	0	0	Kidney	Unswitched
0	4.66979	10.4647	3.72538	3.72538	5.23573	4.66979	8.00989	0	2.83053	Kidney	Switched
0	0	9.88562	0	7.65182	0	9.6663	0	7.65182	3.59897	Kidney	Unswitched
0	3.98201	5.72264	8.14075	8.35155	0	3.98201	10.496	0	0	Kidney	Switched
3.97329	0	5.49568	8.83574	0	0	0	10.0892	0	0	Kidney	Unswitched
5.40414	3.88576	5.40414	0	0	0	8.59579	9.61943	0	0	Kidney	Switched
0	0	10.5059	9.34239	9.53766	0	0	0	5.73524	3.51777	Kidney	Unswitched
0	0	9.83633	0	7.09049	7.4103	6.96592	0	7.58988	3.61751	Kidney	Switched
9.65253	3.34118	7.10868	9.23809	7.10868	0	0	0	9.90705	4.82797	Kidney	Switched
0	10.8797	10.5393	9.34382	3.23662	3.76964	2.38209	6.18228	4.93028	2.38209	Kidney	Switched
7.20917	9.758	5.5305	5.12583	10.301	0	0	8.8943	6.51481	0	Kidney	Switched
4.50161	9.18043	6.77167	4.10765	4.94357	2.68104	7.14713	7.57335	0	4.94357	Kidney	Unswitched
6.17421	0	7.33299	8.85764	0	0	0	0	0	0	Kidney	Unswitched
0	9.22877	5.32424	7.87887	7.3555	8.06575	0	9.305	2.90894	0	Kidney	Unswitched
0	9.88365	7.27879	4.24339	8.47662	0	3.03142	8.717	0	0	Kidney	Switched
2.74862	0	7.52407	7.11164	0	2.74862	0	9.68788	0	0	Kidney	Unswitched
0	1.82162	7.57825	8.95948	0	0	7.2819	8.49562	0	0	Kidney	Switched
0	0	10.3249	9.78712	9.48793	8.5348	6.9576	7.74913	7.93275	0	Kidney	Unswitched
0	7.61566	9.30294	5.84697	8.65309	0	6.51561	0	4.16733	0	Kidney	Switched
0	10.1567	10.6378	7.02357	7.5644	0	2.67345	0	0	2.67345	Kidney	Unswitched
0	8.82697	9.92889	8.00276	11.2726	0	0	8.27387	0	0	Kidney	Unswitched
0	0	0	10.8648	5.6125	0	2.66106	0	7.17766	4.08534	Kidney	Unswitched
2.79765	1.57742	9.84511	6.78319	7.20792	0	0	0	5.66132	2.79765	Kidney	Unswitched
2.30368	2.30368	9.65842	8.39085	0	0	2.30368	7.65675	10.1383	4.83593	Kidney	Unswitched
4.02959	2.92042	8.8621	6.39623	0	9.33788	10.1794	0	8.45712	0	Kidney	Unswitched
0	0	3.21794	7.47706	10.2645	10.0739	1.91387	0	1.91387	1.91387	Kidney	Unswitched
0	10.6182	7.06734	9.26053	5.88477	3.71166	8.90755	8.06195	9.17251	0	Kidney	Unswitched
0	0	10.4039	7.27175	0	8.05631	11.3885	9.01519	4.85373	0	Kidney	Switched
0	0	0	0	0	0	3.88579	0	6.21927	0	Kidney	Unswitched
0	9.81056	0	7.29584	9.44916	0	0	8.04593	0	0	Kidney	Switched
0	9.24744	10.8906	7.63961	0	0	5.67481	0	0	0	Kidney	Unswitched
2.41164	10.2	6.48504	0	0	0	0	8.05923	5.23752	0	Kidney	Unswitched
4.07527	0	8.98085	8.95343	0	0	2.06053	9.53742	0	0	Kidney	Unswitched
0	8.67688	8.97168	9.93421	0	0	0	0	0	0	Kidney	Switched
0	1.96758	0	1.96758	9.84236	0	0	6.64354	8.56775	0	Kidney	Switched
2.34163	7.55583	5.06824	4.11061	0	0	2.34163	0	5.95492	0	Kidney	Unswitched
2.86389	0	10.0825	8.99339	0	0	2.04959	9.96956	10.2218	0	Kidney	Unswitched
3.4858	8.82441	0	6.36848	8.44252	5.60329	3.4858	7.555	0	0	Kidney	Switched
2.18484	9.47958	9.204	4.22758	5.18855	0	9.28825	0	3.54106	0	Kidney	Switched
2.64996	3.53019	0	5.88365	10.5804	0	0	9.40171	8.5733	2.64996	Kidney	Switched
0	0	5.56398	10.1783	9.56481	4.99419	0	0	0	5.56398	Kidney	Unswitched
3.783	0	9.55876	8.99895	10.5081	0	9.20022	9.50907	9.86557	0	Kidney	Switched
0	4.10639	0	9.8461	8.66751	0	0	8.16808	7.76372	0	Kidney	Switched
2.55645	10.125	6.79257	5.70783	2.55645	0	12.2688	8.38998	9.71143	0	Kidney	Unswitched
0	9.81484	4.77929	10.3318	0	0	6.9598	0	7.4709	0	Kidney	Unswitched
0	10.0395	0	8.67912	0	0	0	0	9.19264	2.65772	Kidney	Unswitched
0	10.0475	0	9.18134	0	0	0	8.94078	0	0	Kidney	Unswitched
0	0	0	6.56162	0	5.05967	9.24053	9.19701	5.05967	0	Kidney	Switched
0	0	5.02266	7.35565	0	5.02266	5.59276	10.1621	4.45972	0	Kidney	Unswitched
0	0	0	10.1043	8.74376	0	0	9.34125	0	0	Kidney	Unswitched
0	0	6.16567	2.75265	3.40135	10.2341	9.36443	9.42992	11.1264	3.64144	Kidney	Unswitched
4.04617	9.69659	6.55646	7.54877	0	0	0	8.39334	0	2.84962	Kidney	Switched
0	10.3576	4.91614	7.37105	9.52382	0	1.86944	0	0	2.65714	Kidney	Unswitched
0	8.93558	0	10.4284	8.52152	0	0	0	0	0	Kidney	Switched
0	7.44699	10.4572	8.31451	6.95084	7.41158	2.38721	9.38709	9.3026	0	Kidney	Switched
2.5584	2.5584	7.42768	9.44182	0	0	0	7.58294	10.3891	0	Kidney	Unswitched
0	0	8.98035	9.00568	0	6.67823	0	9.54433	0	0	Kidney	Unswitched
2.80543	5.92852	10.8314	7.67724	10.5609	0	5.92852	9.70338	6.59768	0	Kidney	Unswitched
5.43416	4.25559	0	7.35677	0	0	0	5.43416	7.40892	2.81429	Kidney	Unswitched
3.0147	0	10.5888	8.78934	5.27688	0	0	9.02985	8.84964	0	Kidney	Unswitched
0	6.62333	10.2411	10.3246	0	0	8.68848	9.18557	8.73231	2.39037	Kidney	Unswitched
4.00394	8.96925	0	8.30796	0	0	2.25124	0	0	0	Kidney	Unswitched
2.6138	11.4914	0	11.7936	5.55736	0	2.6138	8.89865	0	0	Kidney	Unswitched
0	9.40759	0	0	0	0	0	0	6.06641	0	Kidney	Unswitched
0	2.35437	9.88118	0	10.3724	0	8.31178	0	0	0	Kidney	Switched
2.39122	10.0388	10.4535	2.39122	0	1.64294	2.39122	8.15726	9.76373	0	Kidney	Unswitched
0	8.89546	8.96091	9.84277	0	0	3.59113	7.64332	0	2.70614	Kidney	Switched
3.0308	0	0	10.5508	0	7.49438	0	0	3.0308	3.93972	Kidney	Unswitched
8.92553	6.79426	11.5522	7.90921	10.4022	0	10.7444	7.40273	3.80114	0	Kidney	Unswitched
0	10.6308	0	9.08031	8.72048	9.83821	2.63117	9.53902	9.29836	2.63117	Kidney	Switched
9.58906	3.29884	5.83275	10.6529	10.5826	4.43493	10.6073	0	3.97594	2.78537	Kidney	Unswitched
0	2.15286	0	0	8.75451	0	11.0004	10.1041	0	0	Kidney	Unswitched
0	7.19402	9.33042	9.89053	0	10.0375	2.76914	6.83834	8.64193	0	Kidney	Unswitched
0	8.98854	0	7.56335	10.1353	0	7.91533	8.9433	0	0	Kidney	Switched
0	0	0	10.0878	0	0	10.4168	8.44902	6.40314	0	Kidney	Unswitched
9.88809	0	10.2001	9.81417	9.24884	0	10.6636	7.71449	5.91075	0	Kidney	Unswitched
0	7.83332	6.09817	0	0	0	9.92279	9.46506	0	2.83531	Kidney	Switched
0	4.91776	0	8.22455	7.31129	0	0	9.86173	8.01232	0	Kidney	Switched
0	8.61615	8.68388	7.53065	0	0	2.51489	7.53065	9.45865	2.51489	Kidney	Unswitched
2.6698	10.2916	9.09113	7.80465	1.88037	0	1.88037	0	0	2.6698	Kidney	Unswitched
2.76074	10.8621	7.96249	8.51167	0	0	6.63251	8.39271	3.65018	0	Kidney	Unswitched
0	3.12417	8.37902	7.41632	0	11.2619	5.30725	0	4.59437	0	Kidney	Switched
3.87256	0	10.7993	10.916	11.4077	0	10.1294	0	10.7937	0	Kidney	Unswitched
0	0	8.58186	6.65506	9.45397	0	5.12464	0	0	0	Kidney	Unswitched
0	6.86786	4.9552	6.43922	0	0	3.25966	9.99073	9.20106	0	Kidney	Switched
0	9.53016	10.7783	7.31055	10.2637	0	0	0	5.94046	2.9472	Kidney	Unswitched
7.09523	2.54785	8.21289	5.4799	8.51006	9.12536	9.90814	8.25928	6.38215	0	Kidney	Switched
0	7.13041	5.75473	10.8	9.31499	0	6.33076	10.1966	0	0	Kidney	Unswitched
3.48281	4.02411	0	9.91897	9.36105	0	6.53321	8.08088	7.64028	4.02411	Kidney	Unswitched
0	10.1449	6.5867	10.4588	0	0	2.13652	0	7.81507	0	Kidney	Unswitched
0	10.1963	0	6.05377	0	0	0	6.27306	0	0	Kidney	Unswitched
0	10.4293	0	9.85836	0	0	0	0	0	0	Kidney	Switched
9.81878	0	6.40975	7.76611	11.5589	6.96372	3.2993	9.18067	0	0	Kidney	Switched
0	10.8599	9.49311	8.88252	10.0949	0	2.25329	9.38345	10.0443	0	Kidney	Unswitched
0	3.57895	7.88525	0	12.1256	0	9.07027	10.4426	0	0	Kidney	Unswitched
1.84058	1.84058	0	9.84957	9.31886	7.2844	1.84058	8.2917	0	3.12839	Kidney	Switched

## Sheet: Figure 5
Figure 5a-e									Figure 5f
tSNE-1	tSNE-2	Patient	Source	ClassSwitch	PRDM1	Cluster	DSA		Gene	MeanDifference	FDR	Significance
-8.33522	-19.4068	Kidney 1	Kidney	TRUE	0.153066	0	Negative		A1BG	0.0570217	0.856435	FALSE
-4.39647	-7.5475	Kidney 1	Kidney	FALSE	0.153066	0	Negative		A1CF	-0.126821	0.173177	FALSE
-0.491006	-7.03307	Kidney 1	Kidney	TRUE	0.153066	0	Negative		A2ML1	-0.0221	0.929092	FALSE
3.94942	-7.7063	Kidney 1	Kidney	TRUE	0.153066	0	Negative		A4GALT	0.191883	0.240734	FALSE
1.26633	12.952	Kidney 1	Kidney	TRUE	0.153066	0	Negative		AAAS	-0.193294	0.334795	FALSE
9.00705	1.56744	Kidney 1	Kidney	TRUE	0.153066	0	Negative		AACS	0.14689	0.541559	FALSE
9.49548	-3.16427	Kidney 1	Kidney	TRUE	0.153066	0	Negative		AAGAB	-0.0379543	0.911536	FALSE
-3.84719	-6.5949	Kidney 1	Kidney	TRUE	0.153066	0	Negative		AAK1	0.0988846	0.713316	FALSE
-2.0591	-6.71386	Kidney 1	Kidney	FALSE	6.17228	0	Negative		AAMDC	-0.0136993	0.966635	FALSE
-10.2411	2.88027	Kidney 1	Kidney	FALSE	0.153066	0	Negative		AAMP	0.00560124	0.986153	FALSE
7.65755	6.77283	Kidney 1	Kidney	FALSE	0.153066	0	Negative		AAR2	-0.00801418	0.983007	FALSE
0.706097	-4.30052	Kidney 1	Kidney	TRUE	0.153066	0	Negative		AARD	-0.104177	0.525565	FALSE
9.19921	-3.55921	Kidney 1	Kidney	TRUE	0.153066	0	Negative		AARS1	-0.0822281	0.766414	FALSE
2.05794	14.0675	Kidney 1	Kidney	TRUE	3.2344	0	Negative		AARS2	0.190672	0.536437	FALSE
-1.89607	-3.79686	Kidney 1	Kidney	TRUE	0.153066	0	Negative		AARSD1	-0.131308	0.602972	FALSE
3.06158	-7.3712	Kidney 1	Kidney	TRUE	0.153066	0	Negative		AASDH	-0.129606	0.564836	FALSE
1.50692	-6.21728	Kidney 1	Kidney	TRUE	0.153066	0	Negative		AASDHPPT	-0.0938992	0.750312	FALSE
-0.830216	-7.11952	Kidney 1	Kidney	FALSE	0.153066	0	Negative		AASS	-0.177129	0.238735	FALSE
4.14434	-7.57093	Kidney 1	Kidney	TRUE	0.153066	0	Negative		AATF	-0.0978963	0.765221	FALSE
8.6744	7.57227	Kidney 1	Kidney	FALSE	0.153066	0	Negative		AATK	-0.0466898	0.717932	FALSE
1.67434	-0.228353	Kidney 1	Kidney	TRUE	0.153066	0	Negative		ABAT	-0.0071189	0.983007	FALSE
-1.36419	-6.06425	Kidney 1	Kidney	FALSE	0.153066	0	Negative		ABCA1	-0.150063	0.579615	FALSE
6.26482	-4.00715	Kidney 1	Kidney	TRUE	0.153066	0	Negative		ABCA13	-0.129391	0.436897	FALSE
7.83525	-3.24945	Kidney 1	Kidney	TRUE	0.153066	0	Negative		ABCA17P	-0.0058108	0.972083	FALSE
6.41469	1.57734	Kidney 1	Kidney	TRUE	0.153066	0	Negative		ABCA2	-0.140593	0.384072	FALSE
-0.875344	-5.86099	Kidney 1	Kidney	FALSE	0.153066	0	Negative		ABCA5	-0.0918399	0.75281	FALSE
0.148796	-6.18758	Kidney 1	Kidney	TRUE	0.153066	0	Negative		ABCA6	0.00380452	0.989318	FALSE
-0.615813	-5.8269	Kidney 1	Kidney	FALSE	0.153066	0	Negative		ABCA7	0.317336	0.372502	FALSE
-0.961801	-7.36388	Kidney 1	Kidney	FALSE	0.153066	0	Negative		ABCA8	-0.0327204	0.876798	FALSE
-0.380198	-7.38455	Kidney 1	Kidney	TRUE	0.153066	0	Negative		ABCA9	0.0197931	0.95461	FALSE
0.143739	-7.69772	Kidney 1	Kidney	TRUE	0.153066	0	Negative		ABCB11	-0.0583941	0.774073	FALSE
4.03882	-7.5969	Kidney 1	Kidney	TRUE	0.153066	0	Negative		ABCB4	-0.370555	0.0117144	FALSE
3.63142	-7.54713	Kidney 1	Kidney	TRUE	0.153066	0	Negative		ABCB5	-0.0307703	0.883757	FALSE
-1.42257	4.48923	Kidney 1	Kidney	FALSE	0.153066	0	Negative		ABCB7	-0.0640413	0.835817	FALSE
1.01567	-5.58511	Kidney 1	Kidney	FALSE	0.153066	0	Negative		ABCB8	-0.0568574	0.867678	FALSE
-1.48605	-6.97902	Kidney 1	Kidney	FALSE	0.153066	0	Negative		ABCB9	0.0826871	0.726884	FALSE
7.12201	15.4411	Kidney 1	Kidney	FALSE	4.47826	0	Negative		ABCC1	0.0434067	0.918788	FALSE
-1.0837	-6.68328	Kidney 1	Kidney	TRUE	0.153066	0	Negative		ABCC10	0.0315517	0.951054	FALSE
2.35349	-5.13272	Kidney 1	Kidney	TRUE	0.153066	0	Negative		ABCC11	0.0223525	0.897531	FALSE
3.7364	-1.05821	Kidney 2	Kidney	TRUE	0.153066	0	Negative		ABCC13	-0.0120759	0.937266	FALSE
-6.60169	1.40237	Kidney 2	Kidney	FALSE	0.153066	0	Negative		ABCC2	-0.0447051	0.827162	FALSE
11.4029	8.25865	Kidney 2	Kidney	FALSE	0.153066	0	Negative		ABCC3	0.00606909	0.982918	FALSE
-8.21142	6.00119	Kidney 2	Kidney	FALSE	0.153066	0	Negative		ABCC4	0.0620505	0.857133	FALSE
-2.54628	4.95555	Kidney 2	Kidney	FALSE	0.153066	0	Negative		ABCC5	-0.0759744	0.722512	FALSE
-9.13456	1.92007	Kidney 2	Kidney	FALSE	0.153066	0	Negative		ABCC6	-0.164772	0.239677	FALSE
5.66528	-3.42312	Kidney 1	Kidney	TRUE	0.153066	0	Negative		ABCC8	-0.0853592	0.45948	FALSE
3.64049	2.00057	Kidney 1	Kidney	TRUE	0.153066	0	Negative		ABCC9	0.120552	0.759918	FALSE
6.35543	1.87862	Kidney 1	Kidney	TRUE	0.153066	0	Negative		ABCD3	-0.124739	0.476348	FALSE
-5.83751	2.08829	Kidney 2	Kidney	FALSE	0.153066	0	Negative		ABCD4	0.146617	0.688356	FALSE
-3.7116	0.924455	Kidney 2	Kidney	FALSE	0.153066	0	Negative		ABCE1	-0.149771	0.559996	FALSE
-5.43525	1.41064	Kidney 2	Kidney	FALSE	0.153066	0	Negative		ABCF1	-0.0689561	0.808973	FALSE
0.717779	-3.52019	Kidney 2	Kidney	TRUE	0.153066	0	Negative		ABCF2	-0.183681	0.350064	FALSE
-2.20564	-0.790651	Kidney 2	Kidney	FALSE	0.153066	0	Negative		ABCF3	-0.128508	0.546283	FALSE
4.70103	-1.81364	Kidney 1	Kidney	TRUE	0.153066	0	Negative		ABCG1	-0.163819	0.474078	FALSE
7.08591	1.24077	Kidney 1	Kidney	TRUE	0.153066	0	Negative		ABCG8	0.120181	0.635473	FALSE
4.60422	2.0495	Kidney 1	Kidney	TRUE	0.153066	0	Negative		ABHD1	-0.0226518	0.937316	FALSE
9.08769	5.34026	Kidney 1	Kidney	TRUE	0.153066	0	Negative		ABHD10	-0.175705	0.209371	FALSE
5.86555	0.686519	Kidney 2	Kidney	TRUE	0.153066	0	Negative		ABHD11	0.281535	0.129016	FALSE
-8.92793	0.64624	Kidney 2	Kidney	FALSE	0.153066	0	Negative		ABHD12	-0.0597004	0.773214	FALSE
4.64696	0.240704	Kidney 2	Kidney	TRUE	0.153066	0	Negative		ABHD12B	0.0523106	0.853769	FALSE
-3.59278	1.61924	Kidney 2	Kidney	TRUE	0.153066	0	Negative		ABHD13	-0.0572699	0.843639	FALSE
3.11448	7.37312	Kidney 2	Kidney	FALSE	0.153066	0	Negative		ABHD14A	-0.170607	0.207904	FALSE
7.85087	7.21395	Kidney 1	Kidney	FALSE	0.153066	0	Negative		ABHD14B	-0.313813	0.27531	FALSE
15.707	7.5529	Kidney 1	Kidney	TRUE	0.153066	0	Negative		ABHD15	-0.0615956	0.751079	FALSE
0.0241016	0.601571	Kidney 1	Kidney	FALSE	0.153066	0	Negative		ABHD16A	0.137273	0.655977	FALSE
-2.45633	-2.75214	Kidney 1	Kidney	TRUE	0.153066	0	Negative		ABHD17B	-0.138339	0.153812	FALSE
5.59449	-2.41646	Kidney 1	Kidney	TRUE	0.153066	0	Negative		ABHD18	0.162524	0.559996	FALSE
-0.28949	9.2642	Kidney 1	Kidney	FALSE	0.153066	0	Negative		ABHD2	-0.116224	0.689656	FALSE
-5.65284	-4.15944	Kidney 2	Kidney	FALSE	0.153066	0	Negative		ABHD3	-0.150605	0.555513	FALSE
0.51362	9.20027	Kidney 2	Kidney	FALSE	0.153066	0	Negative		ABHD5	-0.0791065	0.653728	FALSE
-9.73149	7.70362	Kidney 2	Kidney	FALSE	0.153066	0	Negative		ABHD6	-0.0425668	0.868625	FALSE
0.474031	8.91148	Kidney 2	Kidney	FALSE	0.153066	0	Negative		ABI1	-0.464828	0.143536	FALSE
-7.25186	1.04484	Kidney 2	Kidney	FALSE	6.17228	0	Negative		ABI2	-0.179315	0.476348	FALSE
-0.864857	10.502	Kidney 2	Kidney	FALSE	0.153066	0	Negative		ABI3	-0.162328	0.517034	FALSE
-2.73008	-3.74863	Kidney 1	Kidney	FALSE	0.153066	0	Negative		ABI3BP	-0.150915	0.35151	FALSE
-2.06708	9.5824	Kidney 1	Kidney	FALSE	0.153066	0	Negative		ABL2	0.309553	0.198289	FALSE
3.06618	-5.04586	Kidney 1	Kidney	TRUE	0.153066	0	Negative		ABLIM1	-0.328055	0.448465	FALSE
-3.7082	-2.84709	Kidney 1	Kidney	FALSE	0.153066	0	Negative		ABO	0.0943865	0.669341	FALSE
8.52915	-2.11902	Kidney 1	Kidney	TRUE	0.153066	0	Negative		ABR	0.0197023	0.951243	FALSE
2.921	-0.189143	Kidney 2	Kidney	FALSE	0.153066	0	Negative		ABRA	-0.0419066	0.708065	FALSE
-4.20131	1.07107	Kidney 2	Kidney	FALSE	0.153066	0	Negative		ABRACL	-0.231121	0.0218982	FALSE
-5.27058	-4.97718	Kidney 2	Kidney	TRUE	0.153066	0	Negative		ABRAXAS1	-0.0446761	0.887559	FALSE
-3.59282	4.03302	Kidney 2	Kidney	FALSE	0.153066	0	Negative		ABT1	-0.112611	0.644071	FALSE
-6.1339	-0.483601	Kidney 1	Kidney	FALSE	0.153066	0	Negative		ABTB1	0.118902	0.721637	FALSE
0.00437192	-4.17733	Kidney 1	Kidney	FALSE	0.153066	0	Negative		AC000120.3	-0.0456384	0.780635	FALSE
-1.48022	7.98978	Kidney 2	Kidney	FALSE	0.153066	0	Negative		AC000367.1	-0.107629	0.476541	FALSE
1.30284	0.219278	Kidney 2	Kidney	TRUE	0.153066	0	Negative		AC001226.2	-0.122481	0.708248	FALSE
-11.5581	6.06177	Kidney 2	Kidney	FALSE	0.153066	0	Negative		AC003002.2	0.0415144	0.800569	FALSE
4.38145	0.933726	Kidney 2	Kidney	TRUE	11.2604	0	Negative		AC004057.1	-0.287309	0.0925639	FALSE
-2.11669	-4.16518	Kidney 2	Kidney	FALSE	0.153066	0	Negative		AC004151.1	-0.477479	0.0700975	FALSE
-1.49302	4.40237	Kidney 1	Kidney	FALSE	0.153066	0	Negative		AC004890.2	-0.0917347	0.589596	FALSE
6.44448	-4.46825	Kidney 1	Kidney	TRUE	0.153066	0	Negative		AC004910.1	-0.0426249	0.814384	FALSE
1.34285	-4.92834	Kidney 1	Kidney	FALSE	0.153066	0	Negative		AC004980.3	-0.172745	0.0360619	FALSE
3.05347	3.34787	Kidney 1	Kidney	TRUE	0.153066	0	Negative		AC005041.1	0.00453139	0.98683	FALSE
-0.203807	2.43818	Kidney 2	Kidney	TRUE	0.153066	0	Negative		AC005086.4	0.225151	0.207849	FALSE
4.73062	1.10977	Kidney 2	Kidney	TRUE	0.153066	0	Negative		AC005086.5	-0.187046	0.00784934	FALSE
-4.68963	2.18136	Kidney 2	Kidney	FALSE	0.153066	0	Negative		AC005154.2	-0.0842335	0.450828	FALSE
-2.94782	-2.8633	Kidney 2	Kidney	FALSE	0.153066	0	Negative		AC005176.1	-0.0627222	0.692192	FALSE
-3.168	-4.78148	Kidney 2	Kidney	FALSE	0.153066	0	Negative		AC005410.1	-0.114013	0.240295	FALSE
0.991802	-1.2442	Kidney 2	Kidney	FALSE	0.153066	0	Negative		AC005520.3	0.0783363	0.622331	FALSE
8.64294	2.35851	Kidney 1	Kidney	TRUE	0.153066	0	Negative		AC005531.1	-0.134654	0.340743	FALSE
-12.7489	-5.13426	Kidney 1	Kidney	TRUE	0.153066	0	Negative		AC005747.1	0.00401954	0.986379	FALSE
5.93536	-2.76421	Kidney 1	Kidney	TRUE	0.153066	0	Negative		AC005865.1	-0.114222	0.540708	FALSE
-1.42133	-4.15248	Kidney 1	Kidney	FALSE	0.153066	0	Negative		AC006001.3	0.0913231	0.783555	FALSE
-0.474666	-4.80632	Kidney 1	Kidney	FALSE	0.153066	0	Negative		AC006144.4	0.00411803	0.978053	FALSE
5.62777	-5.00455	Kidney 1	Kidney	TRUE	0.153066	0	Negative		AC006509.1	0.0400042	0.843351	FALSE
-0.033346	-1.84115	Kidney 2	Kidney	FALSE	0.153066	0	Negative		AC007040.2	-0.100766	0.348674	FALSE
11.9124	2.71151	Kidney 2	Kidney	TRUE	0.153066	0	Negative		AC007068.1	0.195588	0.206306	FALSE
-3.98786	9.48999	Kidney 2	Kidney	FALSE	0.153066	0	Negative		AC007318.3	0.0272971	0.92426	FALSE
6.15271	3.1422	Kidney 2	Kidney	TRUE	0.153066	0	Negative		AC007326.4	-0.167013	0.691376	FALSE
-3.44273	7.69002	Kidney 2	Kidney	FALSE	0.153066	0	Negative		AC007342.3	0.108688	0.455057	FALSE
2.28916	-5.5749	Kidney 1	Kidney	TRUE	0.153066	0	Negative		AC007347.2	0.433517	0.00244745	FALSE
-4.25793	-8.38345	Kidney 1	Kidney	FALSE	0.153066	0	Negative		AC007424.1	-0.084071	0.491663	FALSE
-3.74724	-1.49829	Kidney 2	Kidney	FALSE	0.153066	0	Negative		AC007546.3	-0.0343969	0.91944	FALSE
-1.29465	1.92555	Kidney 2	Kidney	TRUE	0.153066	0	Negative		AC007906.2	-0.105696	0.438697	FALSE
-0.730484	-1.60412	Kidney 2	Kidney	FALSE	0.153066	0	Negative		AC007923.2	0.00285264	0.983243	FALSE
-0.137408	-3.74433	Kidney 2	Kidney	FALSE	0.153066	0	Negative		AC008012.1	-0.18212	0.455057	FALSE
-1.34733	-3.27553	Kidney 2	Kidney	TRUE	0.153066	0	Negative		AC008013.2	-0.0587071	0.802692	FALSE
-0.959064	-9.1968	Kidney 2	Kidney	FALSE	0.153066	0	Negative		AC008038.1	0.134198	0.54508	FALSE
-2.63538	8.22001	Kidney 2	Kidney	FALSE	0.153066	0	Negative		AC008072.1	0.160622	0.549161	FALSE
-0.0715241	-2.92946	Kidney 2	Kidney	FALSE	0.153066	0	Negative		AC008073.3	0.00516069	0.98045	FALSE
1.22589	-2.3001	Kidney 2	Kidney	TRUE	0.153066	0	Negative		AC008132.1	-0.0998332	0.589596	FALSE
0.855434	1.97626	Kidney 2	Kidney	TRUE	0.153066	0	Negative		AC008267.2	-0.216517	0.00217045	FALSE
0.684626	-0.968233	Kidney 2	Kidney	FALSE	0.153066	0	Negative		AC008565.1	0.0812023	0.773081	FALSE
2.81406	5.9151	Kidney 2	Kidney	TRUE	0.153066	0	Negative		AC008567.1	-0.0607985	0.593642	FALSE
-4.39071	5.83886	Kidney 2	Kidney	FALSE	0.153066	0	Negative		AC008581.2	-0.105097	0.547887	FALSE
6.84724	7.60001	Kidney 2	Kidney	FALSE	0.153066	0	Negative		AC008626.1	0.229434	0.20493	FALSE
-5.05242	-2.70494	Kidney 2	Kidney	FALSE	0.153066	0	Negative		AC008626.2	-0.178861	0.193145	FALSE
12.4188	-2.65043	Kidney 2	Kidney	TRUE	0.153066	0	Negative		AC008676.3	-0.12711	0.360717	FALSE
1.1689	0.0422656	Kidney 2	Kidney	TRUE	0.153066	0	Negative		AC008677.2	-0.0386111	0.825131	FALSE
7.01731	-1.81424	Kidney 2	Kidney	TRUE	0.153066	0	Negative		AC008758.1	-0.124738	0.45873	FALSE
-6.73896	-0.454832	Kidney 2	Kidney	FALSE	0.153066	0	Negative		AC008758.6	-0.0664468	0.600656	FALSE
5.60554	2.33149	Kidney 2	Kidney	TRUE	0.153066	0	Negative		AC008770.2	-0.0673746	0.578287	FALSE
2.63367	-9.52646	Kidney 2	Kidney	TRUE	0.153066	0	Negative		AC008770.4	0.03469	0.875544	FALSE
-1.71877	0.210589	Kidney 2	Kidney	FALSE	0.153066	0	Negative		AC008870.1	-0.0669632	0.637122	FALSE
2.05414	2.32475	Kidney 2	Kidney	TRUE	0.153066	0	Negative		AC008878.3	-0.0691371	0.830217	FALSE
-1.19707	2.81118	Kidney 2	Kidney	FALSE	0.153066	0	Negative		AC009053.2	-0.129051	0.712507	FALSE
-3.19248	-4.92455	Kidney 2	Kidney	FALSE	0.153066	0	Negative		AC009093.3	-0.131704	0.515391	FALSE
0.363304	2.1486	Kidney 2	Kidney	FALSE	0.153066	0	Negative		AC009093.9	-0.0567745	0.859461	FALSE
10.5468	8.81408	Kidney 2	Kidney	TRUE	0.153066	0	Negative		AC009163.3	-0.013181	0.914853	FALSE
8.04381	8.3607	Kidney 2	Kidney	FALSE	0.153066	0	Negative		AC009220.2	-0.0407732	0.741299	FALSE
13.5364	15.6422	Kidney 2	Kidney	TRUE	8.80345	2	Negative		AC009237.3	-0.0333528	0.764777	FALSE
-0.926262	-2.7715	Kidney 2	Kidney	TRUE	8.46082	0	Negative		AC009299.1	0.00393863	0.991162	FALSE
-0.413826	-3.86124	Kidney 2	Kidney	FALSE	0.153066	0	Negative		AC009452.1	-0.131823	0.0300837	FALSE
-0.717079	-2.5834	Kidney 2	Kidney	TRUE	0.153066	0	Negative		AC009542.2	-0.0367943	0.6991	FALSE
6.36327	-6.22754	Kidney 2	Kidney	TRUE	0.153066	0	Negative		AC009779.4	0.0890664	0.669506	FALSE
4.20344	-5.65582	Kidney 2	Kidney	TRUE	0.153066	0	Negative		AC009879.1	-0.119778	0.410624	FALSE
-5.20047	6.74835	Kidney 2	Kidney	FALSE	0.153066	0	Negative		AC009967.2	0.0582025	0.814558	FALSE
-1.69331	1.20082	Kidney 2	Kidney	FALSE	0.153066	0	Negative		AC010186.2	0.058077	0.920901	FALSE
-2.4128	-1.37656	Kidney 2	Kidney	FALSE	0.153066	0	Negative		AC010197.2	-0.121924	0.0116042	FALSE
-6.5026	0.962605	Kidney 2	Kidney	FALSE	0.153066	0	Negative		AC010319.1	-0.12791	0.549862	FALSE
1.57905	-4.86636	Kidney 2	Kidney	FALSE	0.153066	0	Negative		AC010325.1	-0.0698716	0.468876	FALSE
-6.35896	3.04858	Kidney 2	Kidney	FALSE	0.153066	0	Negative		AC010326.5	0.0209142	0.92426	FALSE
13.9174	15.1313	Kidney 2	Kidney	TRUE	8.56422	2	Negative		AC010329.2	-0.0156251	0.906999	FALSE
-0.947628	1.46219	Kidney 2	Kidney	FALSE	0.153066	0	Negative		AC010422.6	-0.0791215	0.644843	FALSE
-3.47759	-1.5795	Kidney 2	Kidney	FALSE	0.153066	0	Negative		AC010422.8	0.13689	0.573671	FALSE
-3.68334	-0.523278	Kidney 2	Kidney	TRUE	0.153066	0	Negative		AC010867.1	-0.0540509	0.662297	FALSE
-11.804	1.42626	Kidney 2	Kidney	FALSE	0.153066	0	Negative		AC010886.1	-0.0642508	0.511945	FALSE
-6.38197	1.18535	Kidney 2	Kidney	FALSE	0.153066	0	Negative		AC010970.1	-0.476642	4.19399e-05	FALSE
-1.39561	-1.69727	Kidney 2	Kidney	FALSE	0.153066	0	Negative		AC011228.3	-0.159315	0.0343187	FALSE
-2.36237	4.75524	Kidney 2	Kidney	FALSE	0.153066	0	Negative		AC011295.1	0.462719	0.143536	FALSE
-4.2397	5.11698	Kidney 2	Kidney	FALSE	0.153066	0	Negative		AC011475.1	-0.105749	0.571006	FALSE
-3.17078	9.66266	Kidney 2	Kidney	FALSE	0.153066	0	Negative		AC011487.2	-0.0298884	0.866655	FALSE
0.417827	11.3074	Kidney 2	Kidney	FALSE	0.153066	0	Negative		AC011498.4	-0.0297294	0.864681	FALSE
2.5026	-3.22574	Kidney 2	Kidney	FALSE	0.153066	0	Negative		AC011939.1	-0.0724232	0.776413	FALSE
-3.4462	-2.78258	Kidney 2	Kidney	FALSE	0.153066	0	Negative		AC012435.2	-0.00306973	0.992282	FALSE
0.716271	-0.531211	Kidney 2	Kidney	FALSE	0.153066	0	Negative		AC012435.4	-0.0362309	0.904283	FALSE
-4.5995	1.10167	Kidney 2	Kidney	FALSE	0.153066	0	Negative		AC012454.1	-0.0758498	0.608462	FALSE
-4.25595	6.46293	Kidney 2	Kidney	FALSE	0.153066	0	Negative		AC013271.1	-0.00222494	0.986193	FALSE
-0.911189	2.22807	Kidney 2	Kidney	FALSE	0.153066	0	Negative		AC013394.1	0.1169	0.60346	FALSE
-1.17766	-3.192	Kidney 2	Kidney	TRUE	0.153066	0	Negative		AC013470.2	-0.0867017	0.599183	FALSE
-5.77096	-2.72545	Kidney 2	Kidney	FALSE	0.153066	0	Negative		AC013474.1	-0.0274181	0.807117	FALSE
-7.22213	-6.65824	Kidney 2	Kidney	TRUE	0.153066	0	Negative		AC015802.6	-0.125689	0.613834	FALSE
-3.97479	-1.23853	Kidney 2	Kidney	FALSE	0.153066	0	Negative		AC015849.5	-0.0151997	0.951243	FALSE
8.88576	3.32131	Kidney 2	Kidney	FALSE	0.153066	0	Negative		AC016582.3	-0.0192197	0.949429	FALSE
0.240454	11.5255	Kidney 2	Kidney	FALSE	0.153066	0	Negative		AC016739.1	-0.118475	0.528933	FALSE
6.00578	0.817817	Kidney 2	Kidney	TRUE	0.153066	0	Negative		AC018362.3	-0.206345	0.38159	FALSE
5.20427	0.315177	Kidney 2	Kidney	TRUE	0.153066	0	Negative		AC018638.4	-0.00353009	0.991655	FALSE
-5.19495	-7.43086	Kidney 2	Kidney	FALSE	0.153066	0	Negative		AC018638.5	-0.128113	0.275363	FALSE
1.3972	-2.78507	Kidney 2	Kidney	TRUE	0.153066	0	Negative		AC018755.2	-0.1794	0.339585	FALSE
3.8037	0.88897	Kidney 2	Kidney	FALSE	0.153066	0	Negative		AC019109.1	-0.0313454	0.825131	FALSE
-7.1751	7.78295	Kidney 2	Kidney	FALSE	0.153066	0	Negative		AC020779.1	-0.14672	0.406254	FALSE
7.85734	3.0241	Kidney 2	Kidney	TRUE	0.153066	0	Negative		AC021092.2	-0.0208695	0.951193	FALSE
3.18691	-0.74264	Kidney 2	Kidney	FALSE	0.153066	0	Negative		AC022080.2	-0.0803035	0.664854	FALSE
-5.7593	6.91817	Kidney 2	Kidney	FALSE	0.153066	0	Negative		AC022080.3	-0.110809	0.391581	FALSE
-0.552715	6.76607	Kidney 2	Kidney	FALSE	0.153066	0	Negative		AC022137.3	-0.0858361	0.636699	FALSE
8.75679	-6.09373	Kidney 2	Kidney	FALSE	0.153066	0	Negative		AC022826.1	-0.0492517	0.500085	FALSE
-9.55292	-8.71714	Kidney 2	Kidney	FALSE	0.153066	0	Negative		AC022966.1	0.302644	0.511674	FALSE
-11.6104	-7.75955	Kidney 2	Kidney	FALSE	0.153066	0	Negative		AC023050.5	-0.104155	0.199503	FALSE
-6.55256	5.24108	Kidney 2	Kidney	FALSE	0.153066	0	Negative		AC024405.2	-0.277905	0.0059786	FALSE
11.275	4.09226	Kidney 2	Kidney	TRUE	7.47875	0	Negative		AC024568.1	-0.0645942	0.725754	FALSE
-1.95531	-0.363367	Kidney 2	Kidney	FALSE	0.153066	0	Negative		AC024592.3	0.0750931	0.633318	FALSE
10.1334	3.75515	Kidney 2	Kidney	TRUE	0.153066	0	Negative		AC024940.7	0.0323299	0.816171	FALSE
4.5887	2.06517	Kidney 2	Kidney	TRUE	0.153066	0	Negative		AC025472.1	-0.0788877	0.696541	FALSE
-6.66692	6.25538	Kidney 2	Kidney	FALSE	0.153066	0	Negative		AC025627.3	-0.19679	0.126717	FALSE
-0.566158	10.3813	Kidney 2	Kidney	FALSE	0.153066	0	Negative		AC026316.4	-0.134996	0.343395	FALSE
13.9808	15.1786	Kidney 2	Kidney	TRUE	8.17909	2	Negative		AC026412.1	0.0215796	0.94404	FALSE
-4.69766	6.15727	Kidney 2	Kidney	FALSE	0.153066	0	Negative		AC026464.4	-0.222089	0.148049	FALSE
9.07479	4.37046	Kidney 2	Kidney	TRUE	0.153066	0	Negative		AC040162.1	-0.0992502	0.699351	FALSE
1.41107	0.562923	Kidney 2	Kidney	TRUE	0.153066	0	Negative		AC040978.1	-0.173911	0.198289	FALSE
-0.593389	-1.1106	Kidney 2	Kidney	FALSE	0.153066	0	Negative		AC044860.1	-0.103517	0.319369	FALSE
-4.19172	9.31245	Kidney 2	Kidney	FALSE	0.153066	0	Negative		AC048338.2	-0.133894	0.0414224	FALSE
1.35235	0.257252	Kidney 2	Kidney	TRUE	0.153066	0	Negative		AC051619.1	-0.0522287	0.6719	FALSE
-2.31591	-0.811115	Kidney 2	Kidney	FALSE	0.153066	0	Negative		AC063976.2	-0.100262	0.497599	FALSE
-4.56945	-0.305486	Kidney 2	Kidney	FALSE	0.153066	0	Negative		AC067752.1	0.00153478	0.994237	FALSE
4.63021	0.991714	Kidney 2	Kidney	TRUE	0.153066	0	Negative		AC067942.1	-0.0509592	0.619702	FALSE
-5.11086	1.39728	Kidney 2	Kidney	FALSE	0.153066	0	Negative		AC068620.3	-0.00225251	0.992361	FALSE
-2.61959	-2.07785	Kidney 2	Kidney	FALSE	0.153066	0	Negative		AC068630.1	-0.0407032	0.872662	FALSE
1.9447	-1.61504	Kidney 2	Kidney	TRUE	0.153066	0	Negative		AC068647.1	-0.137599	0.00675279	FALSE
-6.38518	6.00904	Kidney 2	Kidney	FALSE	0.153066	0	Negative		AC068831.8	-0.0992373	0.577429	FALSE
14.0767	15.0456	Kidney 2	Kidney	TRUE	6.6977	2	Negative		AC069542.2	0.326258	0.058433	FALSE
-6.14003	-8.33855	Kidney 2	Kidney	TRUE	0.153066	0	Negative		AC072022.2	-0.204291	0.00950627	FALSE
-3.78469	-0.635309	Kidney 2	Kidney	TRUE	0.153066	0	Negative		AC073065.1	-0.130245	0.44099	FALSE
6.83656	3.57021	Kidney 2	Kidney	TRUE	0.153066	0	Negative		AC073082.1	-0.0522709	0.628767	FALSE
-6.27426	2.18909	Kidney 2	Kidney	FALSE	0.153066	0	Negative		AC073107.1	0.0539644	0.779118	FALSE
2.70487	-0.790281	Kidney 2	Kidney	TRUE	0.153066	0	Negative		AC073551.1	-0.0582438	0.546283	FALSE
10.1354	0.147475	Kidney 2	Kidney	TRUE	0.153066	0	Negative		AC073869.1	0.0516473	0.899728	FALSE
-6.18444	4.76452	Kidney 2	Kidney	FALSE	0.153066	0	Negative		AC074019.1	-0.284288	0.0137447	FALSE
-3.02516	-1.91568	Kidney 2	Kidney	FALSE	0.153066	0	Negative		AC074141.1	-0.0731014	0.597206	FALSE
-1.59381	1.05567	Kidney 2	Kidney	FALSE	0.153066	0	Negative		AC074198.1	0.0175764	0.909696	FALSE
10.7179	3.64213	Kidney 2	Kidney	TRUE	0.153066	0	Negative		AC079363.1	-0.0789403	0.445058	FALSE
6.85011	8.19703	Kidney 2	Kidney	FALSE	0.153066	0	Negative		AC079414.2	-0.0957796	0.146569	FALSE
-0.0310756	-0.112862	Kidney 2	Kidney	TRUE	0.153066	0	Negative		AC079416.2	-0.151699	0.340743	FALSE
-0.935286	-1.02179	Kidney 2	Kidney	TRUE	0.153066	0	Negative		AC083899.2	0.031886	0.854047	FALSE
-7.20067	5.89471	Kidney 2	Kidney	FALSE	0.153066	0	Negative		AC084017.1	-0.0917716	0.461983	FALSE
0.456771	-2.31938	Kidney 2	Kidney	TRUE	0.153066	0	Negative		AC087283.1	-0.00530404	0.968795	FALSE
-5.73826	-4.91062	Kidney 2	Kidney	FALSE	0.153066	0	Negative		AC087359.1	-0.0755226	0.546283	FALSE
4.81025	0.668898	Kidney 2	Kidney	TRUE	8.35237	0	Negative		AC087633.2	-0.0753884	0.626237	FALSE
-0.958018	2.07329	Kidney 2	Kidney	FALSE	0.153066	0	Negative		AC087721.2	-0.280784	0.0218982	FALSE
-0.440292	-0.808076	Kidney 2	Kidney	TRUE	0.153066	0	Negative		AC087894.1	-0.0759819	0.805457	FALSE
-2.97715	11.6622	Kidney 2	Kidney	FALSE	0.153066	0	Negative		AC090241.1	-0.0255433	0.809097	FALSE
-1.88075	-1.71895	Kidney 2	Kidney	FALSE	0.153066	0	Negative		AC090607.2	-0.131504	0.184412	FALSE
-4.53722	5.57345	Kidney 2	Kidney	FALSE	0.153066	0	Negative		AC090720.1	-0.0191462	0.947537	FALSE
-3.02123	-2.27826	Kidney 2	Kidney	FALSE	4.77506	0	Negative		AC090950.1	-0.191111	0.230298	FALSE
4.95322	1.7858	Kidney 2	Kidney	TRUE	0.153066	0	Negative		AC091959.3	-0.0102031	0.981308	FALSE
-1.49352	-3.10583	Kidney 2	Kidney	TRUE	0.153066	0	Negative		AC092053.2	-0.18372	0.255301	FALSE
-1.66666	-2.77828	Kidney 2	Kidney	TRUE	0.153066	0	Negative		AC092070.2	0.20096	0.311818	FALSE
3.90265	9.86888	Kidney 2	Kidney	TRUE	0.153066	0	Negative		AC092120.2	0.0790693	0.791011	FALSE
4.5835	-1.93099	Kidney 2	Kidney	TRUE	0.153066	0	Negative		AC092279.1	-0.135177	0.592762	FALSE
8.84369	12.4451	Kidney 2	Kidney	FALSE	0.153066	0	Negative		AC092474.1	-0.0921419	0.655016	FALSE
-5.52578	1.39658	Kidney 2	Kidney	FALSE	11.6073	0	Negative		AC092506.1	-0.0972781	0.511781	FALSE
1.3382	0.0173053	Kidney 2	Kidney	TRUE	0.153066	0	Negative		AC092656.1	-0.0433481	0.886412	FALSE
5.11035	2.89354	Kidney 2	Kidney	TRUE	0.153066	0	Negative		AC092718.3	0.0147554	0.923947	FALSE
11.2563	4.32529	Kidney 2	Kidney	TRUE	3.2344	0	Negative		AC092718.8	-0.0606228	0.682998	FALSE
-4.58594	3.73952	Kidney 2	Kidney	FALSE	0.153066	0	Negative		AC092821.2	-0.103573	0.575626	FALSE
5.24591	3.75456	Kidney 2	Kidney	FALSE	0.153066	0	Negative		AC092933.1	-0.147085	0.333217	FALSE
2.5349	-9.53955	Kidney 2	Kidney	TRUE	0.153066	0	Negative		AC092953.1	0.0241467	0.871137	FALSE
-0.491731	-0.268087	Kidney 2	Kidney	FALSE	0.153066	0	Negative		AC093012.1	-0.103463	0.811195	FALSE
-1.05306	0.311008	Kidney 2	Kidney	TRUE	0.153066	0	Negative		AC093323.1	-0.0732155	0.631989	FALSE
-8.15322	9.05831	Kidney 2	Kidney	FALSE	0.153066	0	Negative		AC093752.1	-0.263053	0.329304	FALSE
0.484599	8.96207	Kidney 2	Kidney	FALSE	0.153066	0	Negative		AC093826.2	0.337575	0.0201585	FALSE
-11.6083	-7.75398	Kidney 2	Kidney	FALSE	5.67629	0	Negative		AC093827.5	0.109575	0.753926	FALSE
-1.51691	1.05205	Kidney 2	Kidney	FALSE	0.153066	0	Negative		AC097374.1	-0.253744	0.0790729	FALSE
4.97577	2.76446	Kidney 2	Kidney	TRUE	0.153066	0	Negative		AC097504.1	0.0402382	0.694581	FALSE
-2.01464	-0.289074	Kidney 2	Kidney	FALSE	0.153066	0	Negative		AC097636.2	-0.0681257	0.820091	FALSE
1.1833	8.65011	Kidney 2	Kidney	FALSE	0.153066	0	Negative		AC097637.1	-0.191573	0.507338	FALSE
-5.48196	8.55412	Kidney 2	Kidney	FALSE	0.153066	0	Negative		AC098591.2	-0.142831	0.150715	FALSE
0.794567	10.1895	Kidney 2	Kidney	FALSE	0.153066	0	Negative		AC098650.1	-0.00931873	0.972083	FALSE
-3.62175	6.89895	Kidney 2	Kidney	FALSE	0.153066	0	Negative		AC098679.2	-0.0907349	0.195288	FALSE
-5.99823	0.176723	Kidney 2	Kidney	FALSE	0.153066	0	Negative		AC098934.2	-0.0609686	0.5791	FALSE
5.85546	6.95044	Kidney 2	Kidney	FALSE	0.153066	0	Negative		AC099489.1	-0.0573886	0.801285	FALSE
1.73736	-4.703	Kidney 2	Kidney	TRUE	0.153066	0	Negative		AC099548.2	0.0947044	0.664205	FALSE
-1.98329	-0.30849	Kidney 2	Kidney	FALSE	0.153066	0	Negative		AC103810.1	0.102685	0.680085	FALSE
-7.49118	9.32712	Kidney 2	Kidney	FALSE	0.153066	0	Negative		AC103810.9	-0.188896	0.130946	FALSE
0.987876	-1.84997	Kidney 2	Kidney	FALSE	0.153066	0	Negative		AC104066.3	-0.00529178	0.974507	FALSE
8.73463	4.09887	Kidney 2	Kidney	TRUE	0.153066	0	Negative		AC104162.1	-0.107215	0.39314	FALSE
7.28883	7.73195	Kidney 2	Kidney	FALSE	6.45048	0	Negative		AC104389.5	0.20398	0.480127	FALSE
-8.7755	4.35815	Kidney 2	Kidney	FALSE	0.153066	0	Negative		AC104472.3	-0.058446	0.518729	FALSE
-4.73035	8.39109	Kidney 2	Kidney	FALSE	0.153066	0	Negative		AC104772.1	-0.0870042	0.628022	FALSE
7.03917	-3.84507	Kidney 2	Kidney	TRUE	0.153066	0	Negative		AC105233.3	-0.123181	0.49593	FALSE
-3.87816	0.0979228	Kidney 2	Kidney	FALSE	0.153066	0	Negative		AC105339.1	-0.144584	0.064465	FALSE
-6.1424	5.3511	Kidney 2	Kidney	FALSE	0.153066	0	Negative		AC106782.1	-0.0768026	0.768187	FALSE
-6.11071	0.299574	Kidney 2	Kidney	FALSE	0.153066	0	Negative		AC106791.3	-0.0317567	0.921414	FALSE
6.53997	1.86567	Kidney 2	Kidney	TRUE	0.153066	0	Negative		AC106795.1	-0.106436	0.590277	FALSE
-7.95015	6.06724	Kidney 2	Kidney	FALSE	0.153066	0	Negative		AC106795.4	-0.113455	0.522026	FALSE
-3.54031	7.50674	Kidney 2	Kidney	FALSE	0.153066	0	Negative		AC106865.1	0.0388569	0.925612	FALSE
-5.18389	6.50099	Kidney 2	Kidney	FALSE	6.6977	0	Negative		AC106886.6	0.033991	0.916311	FALSE
-11.5791	-7.77605	Kidney 2	Kidney	FALSE	3.73038	0	Negative		AC107075.1	-0.064361	0.497599	FALSE
7.56896	3.7061	Kidney 2	Kidney	TRUE	0.153066	0	Negative		AC107918.4	-0.0449708	0.791735	FALSE
-2.62432	-0.301563	Kidney 2	Kidney	FALSE	0.153066	0	Negative		AC108108.1	-0.125076	0.44099	FALSE
1.31377	8.62309	Kidney 2	Kidney	FALSE	0.153066	0	Negative		AC109992.1	0.0715128	0.728599	FALSE
6.1802	5.90986	Kidney 2	Kidney	FALSE	0.153066	0	Negative		AC110079.1	-0.323032	0.207547	FALSE
-1.32149	0.0775115	Kidney 2	Kidney	FALSE	0.153066	0	Negative		AC110926.1	0.199492	0.233371	FALSE
-2.20947	-0.65979	Kidney 2	Kidney	TRUE	0.153066	0	Negative		AC111200.1	-0.0518752	0.774645	FALSE
-3.37859	0.707313	Kidney 2	Kidney	TRUE	1.69373	0	Negative		AC112191.1	-0.0629876	0.48371	FALSE
-6.54644	6.42875	Kidney 2	Kidney	FALSE	0.153066	0	Negative		AC114267.1	0.0866092	0.79079	FALSE
4.5843	2.10384	Kidney 2	Kidney	TRUE	0.153066	0	Negative		AC114490.3	-0.0493802	0.707111	FALSE
-1.92253	-1.47754	Kidney 2	Kidney	FALSE	0.153066	0	Negative		AC114801.3	0.00413346	0.975696	FALSE
-5.42708	7.5297	Kidney 2	Kidney	FALSE	0.153066	0	Negative		AC114936.1	-0.0487091	0.84153	FALSE
-0.227576	10.1626	Kidney 2	Kidney	FALSE	0.153066	0	Negative		AC116366.3	0.00447614	0.986379	FALSE
-4.44817	9.01007	Kidney 2	Kidney	FALSE	0.153066	0	Negative		AC116533.1	-0.0220529	0.937266	FALSE
-2.85506	0.808752	Kidney 2	Kidney	FALSE	0.153066	0	Negative		AC116562.4	0.145167	0.64896	FALSE
6.55816	-0.534516	Kidney 2	Kidney	TRUE	0.153066	0	Negative		AC117529.1	-0.0505317	0.827177	FALSE
-5.1605	8.80633	Kidney 2	Kidney	FALSE	0.153066	0	Negative		AC117529.2	-0.058539	0.664854	FALSE
-5.56359	1.67245	Kidney 2	Kidney	FALSE	0.153066	0	Negative		AC118459.2	-0.115719	0.581833	FALSE
-5.2279	6.61131	Kidney 2	Kidney	FALSE	0.153066	0	Negative		AC118549.1	-0.338651	0.142807	FALSE
4.59234	6.46464	Kidney 2	Kidney	FALSE	0.153066	0	Negative		AC118553.2	0.12284	0.563399	FALSE
-2.6995	-0.489357	Kidney 2	Kidney	FALSE	0.153066	0	Negative		AC119396.1	0.0170502	0.975696	FALSE
-4.90244	6.86042	Kidney 2	Kidney	FALSE	0.153066	0	Negative		AC121758.2	-0.109001	0.534616	FALSE
1.46397	9.29406	Kidney 2	Kidney	FALSE	0.153066	0	Negative		AC124242.2	-0.0574765	0.635473	FALSE
-2.35014	0.553358	Kidney 2	Kidney	FALSE	0.153066	0	Negative		AC124312.1	-0.248352	0.111872	FALSE
-2.88168	-1.61758	Kidney 2	Kidney	FALSE	0.153066	0	Negative		AC124944.2	-0.0367701	0.897531	FALSE
-4.52629	7.30859	Kidney 2	Kidney	FALSE	7.63759	0	Negative		AC124947.2	-0.0908504	0.360717	FALSE
-2.2489	-0.86631	Kidney 2	Kidney	FALSE	0.153066	0	Negative		AC125232.1	-0.162016	0.170487	FALSE
1.65579	10.9908	Kidney 2	Kidney	FALSE	0.153066	0	Negative		AC126603.1	0.016692	0.917506	FALSE
-7.19132	-8.45076	Kidney 2	Kidney	TRUE	0.153066	0	Negative		AC126755.1	0.0850424	0.693541	FALSE
-0.0978151	9.02051	Kidney 2	Kidney	FALSE	0.153066	0	Negative		AC127502.1	-0.0298762	0.873219	FALSE
5.13861	-9.90697	Kidney 2	Kidney	TRUE	0.153066	0	Negative		AC129492.3	-0.172304	0.0197065	FALSE
-2.85517	-2.5431	Kidney 2	Kidney	FALSE	0.153066	0	Negative		AC131206.1	-0.150494	0.00960771	FALSE
-5.45439	-1.40111	Kidney 2	Kidney	FALSE	0.153066	0	Negative		AC132008.2	-0.0991737	0.784344	FALSE
-11.4927	-7.59115	Kidney 2	Kidney	FALSE	0.153066	0	Negative		AC133548.2	0.0158699	0.929035	FALSE
2.06854	0.935539	Kidney 2	Kidney	TRUE	0.153066	0	Negative		AC133552.1	0.0193766	0.909564	FALSE
-7.27886	9.18019	Kidney 2	Kidney	FALSE	0.153066	0	Negative		AC134669.1	0.111147	0.805457	FALSE
-3.40174	-4.81825	Kidney 2	Kidney	FALSE	0.153066	0	Negative		AC134878.2	-0.281997	0.00950627	FALSE
-5.75937	6.69829	Kidney 2	Kidney	FALSE	0.153066	0	Negative		AC135983.3	-0.0832087	0.708235	FALSE
-4.66742	8.69653	Kidney 2	Kidney	FALSE	0.153066	0	Negative		AC136687.2	-0.00282529	0.986193	FALSE
-7.76298	9.59326	Kidney 2	Kidney	FALSE	0.153066	0	Negative		AC136944.3	-0.0187579	0.886384	FALSE
-1.03206	10.8272	Kidney 2	Kidney	FALSE	0.153066	0	Negative		AC138207.8	-0.0870498	0.514347	FALSE
-2.75165	2.06233	Kidney 2	Kidney	FALSE	0.153066	0	Negative		AC138393.1	-0.269848	0.21929	FALSE
-1.83793	-1.42787	Kidney 2	Kidney	FALSE	0.153066	0	Negative		AC138409.2	-0.221912	0.450828	FALSE
-10.8419	-7.3993	Kidney 2	Kidney	TRUE	0.153066	0	Negative		AC138776.1	0.066888	0.814558	FALSE
-2.78248	0.449741	Kidney 2	Kidney	FALSE	0.153066	0	Negative		AC138894.1	-0.0606575	0.745835	FALSE
0.481685	-10.3948	Kidney 2	Kidney	FALSE	0.153066	0	Negative		AC138969.1	-0.189234	0.265868	FALSE
-7.75193	-8.05089	Kidney 2	Kidney	TRUE	6.17228	0	Negative		AC139256.2	-0.257054	0.551998	FALSE
-3.14203	-0.197981	Kidney 2	Kidney	FALSE	0.153066	0	Negative		AC139272.1	-0.234993	0.203955	FALSE
-1.978	-2.73009	Kidney 2	Kidney	TRUE	0.153066	0	Negative		AC139491.5	-0.0290169	0.885132	FALSE
-6.32125	2.76904	Kidney 2	Kidney	FALSE	0.153066	0	Negative		AC139494.1	0.0255203	0.954229	FALSE
-9.04767	0.513947	Kidney 2	Kidney	TRUE	0.153066	0	Negative		AC139495.1	-0.10162	0.468876	FALSE
-1.95061	0.39546	Kidney 2	Kidney	FALSE	0.153066	0	Negative		AC139677.3	0.133022	0.742429	FALSE
-2.64917	4.64539	Kidney 2	Kidney	FALSE	0.153066	0	Negative		AC139795.1	-0.139197	0.607133	FALSE
1.80956	-1.64685	Kidney 2	Kidney	TRUE	0.153066	0	Negative		AC141586.1	-0.229786	0.237996	FALSE
-5.25733	2.05015	Kidney 2	Kidney	FALSE	0.153066	0	Negative		AC144573.1	-0.0455936	0.771923	FALSE
-0.0142261	-0.916033	Kidney 2	Kidney	TRUE	0.153066	0	Negative		AC145285.1	-0.0814054	0.489323	FALSE
-2.708	5.74463	Tonsil 1	Tonsil	FALSE	0.153066	0	NA		AC211485.1	-0.118538	0.266203	FALSE
2.48113	8.47127	Tonsil 1	Tonsil	FALSE	0.153066	0	NA		AC240274.1	0.13013	0.552891	FALSE
-10.8561	-20.066	Tonsil 1	Tonsil	TRUE	0.153066	1	NA		AC241401.2	-0.0566591	0.728527	FALSE
6.23737	4.98286	Tonsil 1	Tonsil	TRUE	0.153066	0	NA		AC241640.1	0.0940457	0.795979	FALSE
0.397658	7.07987	Tonsil 1	Tonsil	FALSE	0.153066	0	NA		AC242376.2	-0.155365	0.358572	FALSE
0.0589971	7.46598	Tonsil 2	Tonsil	FALSE	0.153066	0	NA		AC243807.2	-0.0443081	0.901204	FALSE
-10.5952	-21.1159	Tonsil 2	Tonsil	TRUE	1.69373	1	NA		AC243919.1	0.239784	0.240295	FALSE
-12.109	-16.5178	Tonsil 2	Tonsil	TRUE	0.153066	1	NA		AC244197.3	-0.142197	0.615321	FALSE
-14.527	-0.453936	Tonsil 2	Tonsil	FALSE	0.153066	0	NA		AC244258.1	-0.0176376	0.897531	FALSE
-7.79752	3.86772	Tonsil 2	Tonsil	FALSE	0.153066	0	NA		AC244452.3	0.265989	0.150715	FALSE
2.44494	8.90281	Tonsil 1	Tonsil	FALSE	0.153066	0	NA		AC244489.1	-0.182755	0.0671424	FALSE
10.465	-1.67058	Tonsil 1	Tonsil	TRUE	0.153066	0	NA		AC244669.1	0.00281387	0.991316	FALSE
0.23576	4.71194	Tonsil 1	Tonsil	FALSE	0.153066	0	NA		AC245060.4	-0.147409	0.564836	FALSE
-12.2859	-16.4497	Tonsil 1	Tonsil	TRUE	0.153066	1	NA		AC245100.4	-0.00806506	0.971557	FALSE
0.350822	6.39301	Tonsil 1	Tonsil	FALSE	0.153066	0	NA		AC256230.1	-0.151799	0.0137447	FALSE
-12.0671	-18.4809	Tonsil 1	Tonsil	TRUE	5.48289	1	NA		AC256236.1	0.149083	0.329829	FALSE
-11.7116	-17.7131	Tonsil 2	Tonsil	TRUE	12.0904	1	NA		AC256236.2	-0.061216	0.882591	FALSE
-11.8769	-21.0519	Tonsil 2	Tonsil	TRUE	0.153066	1	NA		AC270091.1	-0.151799	0.0137447	FALSE
-5.88411	-9.87677	Tonsil 2	Tonsil	FALSE	0.153066	0	NA		AC270129.2	-0.201623	0.17987	FALSE
-6.86947	-1.79776	Tonsil 2	Tonsil	FALSE	0.153066	0	NA		AC270286.1	0.0490611	0.91447	FALSE
-11.2463	-20.454	Tonsil 2	Tonsil	TRUE	0.153066	1	NA		AC275546.1	0.024053	0.934735	FALSE
-3.5478	-7.39876	Tonsil 1	Tonsil	FALSE	7.39487	0	NA		ACAA1	0.0300353	0.938822	FALSE
-1.99621	-11.4479	Tonsil 1	Tonsil	FALSE	0.153066	0	NA		ACAA2	-0.052093	0.860068	FALSE
-12.2487	-16.1928	Tonsil 1	Tonsil	TRUE	0.153066	1	NA		ACACA	0.0319032	0.936134	FALSE
-0.0743409	3.81826	Tonsil 1	Tonsil	FALSE	0.153066	0	NA		ACACB	0.113351	0.674039	FALSE
2.05654	-14.2867	Tonsil 1	Tonsil	FALSE	0.153066	0	NA		ACAD10	-0.202708	0.424135	FALSE
2.05864	-14.2861	Tonsil 1	Tonsil	FALSE	0.153066	0	NA		ACAD11	-0.207316	0.292919	FALSE
-2.03981	5.30864	Tonsil 2	Tonsil	FALSE	0.153066	0	NA		ACAD8	-0.106435	0.639708	FALSE
-11.7067	-17.3418	Tonsil 2	Tonsil	TRUE	0.153066	1	NA		ACAD9	-0.0150082	0.967639	FALSE
-11.8463	-21.0745	Tonsil 2	Tonsil	FALSE	0.153066	1	NA		ACADL	0.115197	0.617897	FALSE
-10.1108	-19.9675	Tonsil 2	Tonsil	TRUE	0.153066	1	NA		ACADM	-0.14462	0.588265	FALSE
-10.7755	-19.691	Tonsil 2	Tonsil	TRUE	0.153066	1	NA		ACADSB	-0.0794074	0.817014	FALSE
-11.8416	-21.0235	Tonsil 2	Tonsil	FALSE	0.153066	1	NA		ACADVL	-0.0344007	0.937266	FALSE
-11.1296	-18.8008	Tonsil 1	Tonsil	TRUE	0.153066	1	NA		ACAN	-0.0187355	0.902636	FALSE
-6.38176	-2.58647	Tonsil 1	Tonsil	FALSE	0.153066	0	NA		ACAP1	-0.339182	0.2015	FALSE
-4.35245	3.43504	Tonsil 1	Tonsil	FALSE	0.153066	0	NA		ACAP2	-0.0766683	0.877654	FALSE
-15.1594	-3.38043	Tonsil 1	Tonsil	FALSE	0.153066	0	NA		ACAT1	-0.118684	0.721637	FALSE
-15.1622	-3.38181	Tonsil 1	Tonsil	FALSE	0.153066	0	NA		ACBD3	-0.101801	0.554128	FALSE
-10.9463	-19.474	Tonsil 2	Tonsil	TRUE	0.153066	1	NA		ACBD4	-0.0455479	0.827162	FALSE
0.149755	6.30451	Tonsil 2	Tonsil	FALSE	0.153066	0	NA		ACBD5	-0.116699	0.61371	FALSE
-11.2903	-19.5165	Tonsil 2	Tonsil	TRUE	0.153066	1	NA		ACBD6	-0.224735	0.458503	FALSE
-12.6074	-17.8813	Tonsil 2	Tonsil	TRUE	0.153066	1	NA		ACBD7	0.172718	0.476348	FALSE
-4.96875	-7.52962	Tonsil 2	Tonsil	FALSE	0.153066	0	NA		ACD	-0.0213898	0.957119	FALSE
-5.4568	-10.3385	Tonsil 1	Tonsil	FALSE	0.153066	0	NA		ACE	-0.012578	0.960905	FALSE
-0.772518	7.26968	Tonsil 1	Tonsil	FALSE	0.153066	0	NA		ACER1	-0.0377602	0.753719	FALSE
-3.6571	5.90471	Tonsil 1	Tonsil	FALSE	0.153066	0	NA		ACER3	-0.316373	0.00328765	FALSE
0.179474	6.51386	Tonsil 1	Tonsil	FALSE	0.153066	0	NA		ACIN1	0.18198	0.743656	FALSE
-15.1696	-3.37561	Tonsil 1	Tonsil	FALSE	0.153066	0	NA		ACKR2	-0.135331	0.292541	FALSE
-15.1675	-3.378	Tonsil 1	Tonsil	FALSE	0.153066	0	NA		ACLY	-0.308455	0.226748	FALSE
-7.43434	3.22748	Tonsil 2	Tonsil	FALSE	0.153066	0	NA		ACO1	-0.0739023	0.770829	FALSE
-10.6024	-21.2119	Tonsil 2	Tonsil	FALSE	10.0015	1	NA		ACO2	-0.0542599	0.888585	FALSE
-9.40216	-10.9473	Tonsil 2	Tonsil	FALSE	0.153066	0	NA		ACOT11	-0.0145128	0.972069	FALSE
-9.42647	-11.1024	Tonsil 2	Tonsil	FALSE	0.153066	1	NA		ACOT13	-0.18911	0.25679	FALSE
-12.6513	-17.9333	Tonsil 2	Tonsil	TRUE	0.153066	1	NA		ACOT2	-0.0195194	0.940109	FALSE
-11.2844	-19.6639	Tonsil 2	Tonsil	TRUE	7.21696	1	NA		ACOT8	-0.0785439	0.728753	FALSE
-9.77228	-19.89	Tonsil 1	Tonsil	TRUE	0.153066	1	NA		ACOT9	-0.0416631	0.906651	FALSE
-11.8894	-16.8747	Tonsil 1	Tonsil	TRUE	0.153066	1	NA		ACOX1	0.0323047	0.910407	FALSE
6.99835	-12.4258	Tonsil 1	Tonsil	FALSE	0.153066	0	NA		ACOXL	-0.130188	0.419579	FALSE
6.99184	-12.4272	Tonsil 1	Tonsil	FALSE	0.153066	0	NA		ACP1	0.00786801	0.98374	FALSE
-11.7883	-17.0956	Tonsil 2	Tonsil	TRUE	0.153066	1	NA		ACP5	-0.314516	0.280328	FALSE
-11.3592	-19.403	Tonsil 2	Tonsil	TRUE	2.59496	1	NA		ACP6	-0.101306	0.616688	FALSE
-5.95842	-10.1481	Tonsil 2	Tonsil	FALSE	0.153066	0	NA		ACP7	-0.0463091	0.690186	FALSE
-12.802	-17.6195	Tonsil 2	Tonsil	FALSE	0.153066	1	NA		ACPP	-0.0168471	0.890931	FALSE
0.34991	6.44785	Tonsil 1	Tonsil	FALSE	0.153066	0	NA		ACSBG1	-0.0247271	0.926461	FALSE
0.240748	4.78677	Tonsil 1	Tonsil	FALSE	6.81171	0	NA		ACSF2	-0.0743413	0.753579	FALSE
-0.169318	-12.3261	Tonsil 1	Tonsil	FALSE	0.153066	0	NA		ACSF3	-0.10538	0.814558	FALSE
-0.250535	-12.2537	Tonsil 1	Tonsil	FALSE	0.153066	0	NA		ACSL1	-0.0601891	0.857778	FALSE
-0.147102	-12.3352	Tonsil 1	Tonsil	FALSE	0.153066	0	NA		ACSL3	-0.118766	0.589596	FALSE
-10.8228	-20.0371	Tonsil 2	Tonsil	TRUE	0.153066	1	NA		ACSL4	-0.139629	0.556151	FALSE
-11.5425	-17.7191	Tonsil 2	Tonsil	FALSE	0.153066	1	NA		ACSL5	0.134544	0.721637	FALSE
-12.2376	-16.7767	Tonsil 2	Tonsil	TRUE	0.153066	1	NA		ACSL6	-0.0580713	0.817288	FALSE
-12.3044	-17.761	Tonsil 2	Tonsil	FALSE	0.153066	1	NA		ACSM2A	0.100266	0.756079	FALSE
-9.25271	-15.5826	Tonsil 2	Tonsil	TRUE	0.153066	1	NA		ACSM2B	-0.00202948	0.994685	FALSE
-12.1804	-16.598	Tonsil 1	Tonsil	TRUE	0.153066	1	NA		ACSM3	0.117369	0.643398	FALSE
-1.98085	-10.9381	Tonsil 1	Tonsil	FALSE	0.153066	0	NA		ACSS1	-0.326325	0.0787737	FALSE
-4.18937	-2.54945	Tonsil 1	Tonsil	FALSE	0.153066	0	NA		ACSS2	0.0201764	0.937266	FALSE
2.88514	8.20012	Tonsil 1	Tonsil	FALSE	0.153066	0	NA		ACSS3	-0.0678266	0.686764	FALSE
-1.67992	6.91782	Tonsil 1	Tonsil	FALSE	0.153066	0	NA		ACTA2	0.223349	0.438697	FALSE
9.30462	9.22005	Tonsil 1	Tonsil	FALSE	0.153066	0	NA		ACTB	-0.571385	0.017017	FALSE
-12.1343	-16.4735	Tonsil 2	Tonsil	TRUE	0.153066	1	NA		ACTBP13	-0.0308463	0.770865	FALSE
-6.96117	-1.19843	Tonsil 2	Tonsil	FALSE	0.153066	0	NA		ACTG1	-0.625225	0.064099	FALSE
-7.508	3.6457	Tonsil 2	Tonsil	FALSE	0.153066	0	NA		ACTG1P14	-0.0573209	0.859892	FALSE
-11.3669	-18.7919	Tonsil 2	Tonsil	TRUE	0.153066	1	NA		ACTG1P17	-0.0195863	0.89844	FALSE
-10.69	-20.061	Tonsil 2	Tonsil	TRUE	0.153066	1	NA		ACTG1P9	0.0322885	0.879106	FALSE
-2.17797	4.34676	Kidney 4	Kidney	FALSE	4.77506	0	Positive		ACTL6A	-0.11853	0.64896	FALSE
-1.94406	2.15094	Kidney 4	Kidney	FALSE	0.153066	0	Positive		ACTN1	-0.100733	0.52789	FALSE
-1.80319	2.35728	Kidney 4	Kidney	FALSE	5.03686	0	Positive		ACTN4	-0.315838	0.28636	FALSE
-5.15965	0.320675	Kidney 4	Kidney	FALSE	0.153066	0	Positive		ACTR10	-0.01145	0.978053	FALSE
-3.04966	-3.93103	Kidney 4	Kidney	FALSE	0.153066	0	Positive		ACTR1A	0.122557	0.728599	FALSE
2.48507	-9.53334	Kidney 4	Kidney	FALSE	0.153066	0	Positive		ACTR2	-0.186386	0.622316	FALSE
-3.63592	7.0263	Kidney 4	Kidney	FALSE	0.153066	0	Positive		ACTR3	-0.270951	0.500316	FALSE
-2.59439	3.19162	Kidney 4	Kidney	FALSE	0.153066	0	Positive		ACTR3B	0.0410716	0.860838	FALSE
-1.87861	3.88209	Kidney 4	Kidney	FALSE	0.153066	0	Positive		ACTR3C	-0.0354052	0.901678	FALSE
-2.69807	6.34021	Kidney 4	Kidney	FALSE	0.153066	0	Positive		ACTR5	-0.11302	0.372493	FALSE
5.9018	0.882198	Kidney 4	Kidney	TRUE	5.03686	0	Positive		ACTR6	-0.0114246	0.970787	FALSE
-0.67941	-4.94565	Kidney 4	Kidney	FALSE	6.31573	0	Positive		ACVR2B	0.0514803	0.761146	FALSE
7.54459	-2.77171	Kidney 4	Kidney	TRUE	0.153066	0	Positive		ACVRL1	-7.73901e-05	0.999352	FALSE
0.574916	-2.18624	Kidney 4	Kidney	TRUE	0.153066	0	Positive		ACY1	-0.0572553	0.791846	FALSE
0.0884385	0.711261	Kidney 4	Kidney	FALSE	0.153066	0	Positive		ACYP1	0.01088	0.977655	FALSE
-4.25073	2.54118	Kidney 4	Kidney	FALSE	0.153066	0	Positive		ACYP2	0.0250136	0.949429	FALSE
-4.02561	-8.95761	Kidney 4	Kidney	FALSE	0.153066	0	Positive		ADA	-0.129903	0.101076	FALSE
-4.81359	0.284438	Kidney 4	Kidney	FALSE	0.153066	0	Positive		ADA2	-0.181344	0.655093	FALSE
-5.67301	-1.86291	Kidney 4	Kidney	FALSE	0.153066	0	Positive		ADAD2	-0.0867772	0.415999	FALSE
-0.449079	-0.618365	Kidney 4	Kidney	FALSE	6.92016	0	Positive		ADAL	-0.0138804	0.957134	FALSE
2.34141	-7.16565	Kidney 4	Kidney	FALSE	0.153066	0	Positive		ADAM10	0.120265	0.773081	FALSE
-6.50008	-1.59964	Kidney 4	Kidney	FALSE	0.153066	0	Positive		ADAM15	-0.0327989	0.866831	FALSE
-2.66305	9.45286	Kidney 4	Kidney	FALSE	0.153066	0	Positive		ADAM17	-0.155776	0.650051	FALSE
-2.70804	8.35243	Kidney 4	Kidney	FALSE	0.153066	0	Positive		ADAM19	-0.146642	0.794418	FALSE
1.76595	-8.75849	Kidney 4	Kidney	FALSE	0.153066	0	Positive		ADAM28	-0.0393803	0.951243	FALSE
-2.33044	4.75676	Kidney 4	Kidney	FALSE	0.153066	0	Positive		ADAM29	-0.0718331	0.719203	FALSE
-5.12967	2.86823	Kidney 4	Kidney	FALSE	0.153066	0	Positive		ADAM32	-0.11016	0.720972	FALSE
-2.79327	-4.5004	Kidney 4	Kidney	FALSE	0.153066	0	Positive		ADAM3A	-0.0901638	0.495107	FALSE
-3.70521	1.71083	Kidney 4	Kidney	FALSE	1.69373	0	Positive		ADAM8	-0.157567	0.634278	FALSE
5.15868	-10.0384	Kidney 4	Kidney	FALSE	0.153066	0	Positive		ADAMTS1	-0.038531	0.769922	FALSE
6.77836	-3.8264	Kidney 4	Kidney	TRUE	0.153066	0	Positive		ADAMTS16	-0.0791553	0.703385	FALSE
0.278824	3.61082	Kidney 4	Kidney	FALSE	0.153066	0	Positive		ADAMTS2	-0.114106	0.227371	FALSE
2.19584	2.87485	Kidney 4	Kidney	FALSE	0.153066	0	Positive		ADAMTS4	-0.0603744	0.83918	FALSE
2.77931	-1.45686	Kidney 4	Kidney	FALSE	0.153066	0	Positive		ADAMTS7P4	0.0779451	0.72538	FALSE
5.429	-8.06743	Kidney 4	Kidney	FALSE	0.153066	0	Positive		ADAMTS9	-0.094669	0.432365	FALSE
1.57312	-10.4515	Kidney 4	Kidney	FALSE	0.153066	0	Positive		ADAMTSL3	0.0722863	0.822113	FALSE
1.47395	1.43728	Kidney 4	Kidney	FALSE	0.153066	0	Positive		ADAMTSL4	-0.0325171	0.846574	FALSE
-2.48409	-4.67017	Kidney 4	Kidney	FALSE	0.153066	0	Positive		ADAMTSL5	-0.0388557	0.600123	FALSE
-4.39997	7.77811	Kidney 4	Kidney	FALSE	0.153066	0	Positive		ADAP2	-0.206561	0.124223	FALSE
1.37532	-10.1181	Kidney 4	Kidney	FALSE	5.03686	0	Positive		ADAR	-0.0796614	0.885132	FALSE
5.80132	-2.0799	Kidney 4	Kidney	TRUE	0.153066	0	Positive		ADARB1	-0.188106	0.276772	FALSE
-3.99142	-8.62941	Kidney 4	Kidney	FALSE	0.153066	0	Positive		ADARB2	-0.0710987	0.581969	FALSE
2.78505	3.41794	Kidney 4	Kidney	FALSE	0.153066	0	Positive		ADAT1	-0.224669	0.273803	FALSE
-11.8377	3.49691	Kidney 4	Kidney	FALSE	5.48289	0	Positive		ADAT2	-0.183373	0.255707	FALSE
6.4493	-1.46578	Kidney 4	Kidney	TRUE	0.153066	0	Positive		ADCK1	-0.0771804	0.562679	FALSE
-1.3018	4.57024	Kidney 4	Kidney	FALSE	0.153066	0	Positive		ADCY1	-0.0417591	0.702869	FALSE
-0.139319	0.91648	Kidney 4	Kidney	FALSE	0.153066	0	Positive		ADCY2	-0.0994831	0.68626	FALSE
-3.28143	2.83624	Kidney 4	Kidney	FALSE	0.153066	0	Positive		ADCY3	-0.0779142	0.72619	FALSE
-2.28635	-3.00394	Kidney 4	Kidney	FALSE	0.153066	0	Positive		ADCY4	-0.180792	0.0394527	FALSE
1.9842	6.67405	Kidney 4	Kidney	FALSE	0.153066	0	Positive		ADCY6	-0.112638	0.1874	FALSE
6.70515	3.08596	Kidney 4	Kidney	TRUE	0.153066	0	Positive		ADCY7	-0.183308	0.608462	FALSE
-2.00122	6.68732	Kidney 4	Kidney	FALSE	0.153066	0	Positive		ADCY9	-0.0677439	0.527464	FALSE
11.1542	-0.111409	Kidney 4	Kidney	TRUE	0.153066	0	Positive		ADD1	-0.000653086	0.999016	FALSE
-5.45971	0.097798	Kidney 4	Kidney	FALSE	0.153066	0	Positive		ADD2	0.0288116	0.935538	FALSE
-2.69283	8.5853	Kidney 4	Kidney	FALSE	0.153066	0	Positive		ADD3	0.218266	0.64896	FALSE
-3.27937	3.81954	Kidney 4	Kidney	FALSE	0.153066	0	Positive		ADGB	-0.0891546	0.588553	FALSE
0.767465	-1.13181	Kidney 4	Kidney	FALSE	0.153066	0	Positive		ADGRA3	-0.175512	0.187227	FALSE
-3.97918	-8.65645	Kidney 4	Kidney	FALSE	0.153066	0	Positive		ADGRD1	0.0890456	0.696504	FALSE
2.11496	-6.80946	Kidney 4	Kidney	FALSE	0.153066	0	Positive		ADGRD2	0.117317	0.567443	FALSE
-2.09571	-6.18347	Kidney 4	Kidney	FALSE	0.153066	0	Positive		ADGRE2	0.063418	0.823911	FALSE
-2.22228	5.16574	Kidney 4	Kidney	FALSE	0.153066	0	Positive		ADGRE4P	-0.0131568	0.915332	FALSE
-11.5145	-7.72608	Kidney 4	Kidney	FALSE	5.27104	0	Positive		ADGRE5	0.0735362	0.885687	FALSE
-11.6481	-7.90993	Kidney 4	Kidney	FALSE	0.153066	0	Positive		ADGRF1	-0.0278283	0.917457	FALSE
-5.5123	-9.13187	Kidney 4	Kidney	FALSE	0.153066	0	Positive		ADGRG1	0.0135237	0.960854	FALSE
-3.85757	-0.529665	Kidney 4	Kidney	FALSE	0.153066	0	Positive		ADGRG2	-0.207501	0.066633	FALSE
4.95517	8.15225	Kidney 4	Kidney	FALSE	0.153066	0	Positive		ADGRG4	-0.0663221	0.577744	FALSE
5.574	1.75616	Kidney 4	Kidney	TRUE	10.3667	0	Positive		ADGRG5	-0.089485	0.866655	FALSE
-9.84081	-0.134713	Kidney 4	Kidney	FALSE	7.12236	0	Positive		ADGRV1	0.108491	0.669506	FALSE
3.19019	-0.952805	Kidney 4	Kidney	FALSE	0.153066	0	Positive		ADH1B	-0.0679225	0.531084	FALSE
0.0313724	-6.05092	Kidney 4	Kidney	FALSE	0.153066	0	Positive		ADH4	0.0925007	0.692255	FALSE
-1.35915	-0.765281	Kidney 4	Kidney	FALSE	0.153066	0	Positive		ADH5	-0.17855	0.412704	FALSE
0.488775	2.23828	Kidney 4	Kidney	FALSE	0.153066	0	Positive		ADI1	-0.14561	0.639708	FALSE
-12.7626	-2.04222	Kidney 4	Kidney	FALSE	0.153066	0	Positive		ADIPOQ	-0.121228	0.453796	FALSE
-12.7932	-2.03278	Kidney 4	Kidney	FALSE	0.153066	0	Positive		ADIPOR1	-0.421643	0.0383838	FALSE
-2.086	-5.76618	Kidney 4	Kidney	FALSE	0.153066	0	Positive		ADIPOR2	-0.114176	0.319792	FALSE
3.32818	6.52724	Kidney 4	Kidney	FALSE	0.153066	0	Positive		ADK	-0.100962	0.820678	FALSE
-1.10683	-2.02728	Kidney 4	Kidney	FALSE	0.153066	0	Positive		ADM2	-0.0407116	0.688356	FALSE
-9.75569	6.12754	Kidney 3	Kidney	FALSE	0.153066	0	Negative		ADNP	-0.17388	0.623222	FALSE
-4.49034	-6.20686	Kidney 3	Kidney	FALSE	0.153066	0	Negative		ADORA2A	0.0707299	0.85699	FALSE
-4.54073	-6.08048	Kidney 3	Kidney	FALSE	0.153066	0	Negative		ADPGK	0.166145	0.772178	FALSE
4.34015	11.4372	Kidney 3	Kidney	FALSE	0.153066	0	Negative		ADPRHL1	-0.0899904	0.132739	FALSE
3.39717	11.2003	Kidney 3	Kidney	TRUE	0.153066	0	Negative		ADRA1A	-0.0762966	0.647878	FALSE
8.05097	-1.34213	Kidney 3	Kidney	TRUE	0.153066	0	Negative		ADRB2	-0.232713	0.249549	FALSE
3.22781	-5.86484	Kidney 3	Kidney	FALSE	0.153066	0	Negative		ADRM1	-0.0354495	0.900843	FALSE
6.69695	-0.657255	Kidney 3	Kidney	TRUE	0.153066	0	Negative		ADSL	-0.00304584	0.992383	FALSE
6.81	4.86709	Kidney 3	Kidney	TRUE	0.153066	0	Negative		ADSS1	-0.0593119	0.705737	FALSE
-4.7597	-3.52004	Kidney 3	Kidney	FALSE	0.153066	0	Negative		ADSS2	-0.10007	0.783555	FALSE
0.952362	5.53474	Kidney 3	Kidney	FALSE	0.153066	0	Negative		ADTRP	-0.0758973	0.419072	FALSE
3.38901	-2.9762	Kidney 3	Kidney	TRUE	0.153066	0	Negative		AEBP2	0.093156	0.683133	FALSE
4.80251	-7.29577	Kidney 3	Kidney	FALSE	0.153066	0	Negative		AEN	-0.144174	0.590277	FALSE
4.42087	11.4334	Kidney 3	Kidney	TRUE	0.153066	0	Negative		AF107885.1	-0.0592503	0.765493	FALSE
10.6365	-5.14603	Kidney 3	Kidney	TRUE	0.153066	0	Negative		AF228730.5	-0.213364	0.25679	FALSE
9.18159	0.258964	Kidney 3	Kidney	TRUE	0.153066	0	Negative		AF274858.1	-0.0575846	0.696836	FALSE
7.58764	10.6516	Kidney 3	Kidney	TRUE	4.13563	0	Negative		AFAP1	0.0423199	0.878594	FALSE
9.15157	-1.05399	Kidney 3	Kidney	TRUE	0.153066	0	Negative		AFAP1L1	-0.0198319	0.926842	FALSE
4.51536	11.2817	Kidney 3	Kidney	TRUE	0.153066	0	Negative		AFF1	-0.0957258	0.860865	FALSE
8.89799	1.69136	Kidney 3	Kidney	TRUE	0.153066	0	Negative		AFF2	-0.241625	0.000528202	FALSE
9.8884	3.19259	Kidney 3	Kidney	TRUE	0.153066	0	Negative		AFF3	0.0751192	0.893625	FALSE
8.31243	-0.825956	Kidney 3	Kidney	TRUE	10.0538	0	Negative		AFF4	-0.107263	0.867678	FALSE
-2.68588	-7.70581	Kidney 3	Kidney	FALSE	0.153066	0	Negative		AFG1L	-0.156353	0.391581	FALSE
5.48016	10.4683	Kidney 3	Kidney	FALSE	0.153066	0	Negative		AFG3L1P	0.00979966	0.98045	FALSE
8.15943	1.09012	Kidney 3	Kidney	TRUE	0.153066	0	Negative		AFG3L2	-0.173503	0.358572	FALSE
9.92757	-1.32489	Kidney 3	Kidney	TRUE	0.153066	0	Negative		AFMID	-0.0372388	0.913811	FALSE
4.10372	11.4445	Kidney 3	Kidney	TRUE	1.69373	0	Negative		AFTPH	-0.023919	0.951878	FALSE
8.06281	0.556662	Kidney 3	Kidney	TRUE	0.153066	0	Negative		AGAP4	-0.179115	0.187227	FALSE
-1.53953	6.12692	Kidney 3	Kidney	FALSE	0.153066	0	Negative		AGAP6	-0.0512099	0.805985	FALSE
-0.720794	3.32783	Kidney 3	Kidney	FALSE	0.153066	0	Negative		AGBL1	-0.127204	0.198289	FALSE
4.79329	-3.20248	Kidney 3	Kidney	TRUE	0.153066	0	Negative		AGBL2	-0.179069	0.23676	FALSE
11.3263	-3.97637	Kidney 3	Kidney	TRUE	0.153066	0	Negative		AGBL3	-0.135773	0.223809	FALSE
4.22436	12.0987	Kidney 3	Kidney	FALSE	0.153066	0	Negative		AGBL4	-0.0060577	0.980094	FALSE
-1.06781	7.45527	Kidney 3	Kidney	FALSE	0.153066	0	Negative		AGBL5	-0.0711943	0.648563	FALSE
6.2614	5.55294	Kidney 3	Kidney	FALSE	0.153066	0	Negative		AGFG1	-0.314271	0.0280818	FALSE
-10.3326	-1.39907	Kidney 3	Kidney	FALSE	0.153066	0	Negative		AGFG2	0.0573565	0.800569	FALSE
-12.1416	3.63104	Kidney 3	Kidney	FALSE	8.51312	0	Negative		AGGF1	-0.0290426	0.938822	FALSE
3.62643	-4.49409	Kidney 3	Kidney	FALSE	0.153066	0	Negative		AGK	0.0614204	0.874377	FALSE
4.3651	-3.93533	Kidney 3	Kidney	FALSE	0.153066	0	Negative		AGL	0.0362776	0.937266	FALSE
6.80603	2.80148	Kidney 3	Kidney	TRUE	0.153066	0	Negative		AGMAT	0.104802	0.661709	FALSE
8.33296	-0.884332	Kidney 3	Kidney	TRUE	0.153066	0	Negative		AGMO	-0.091008	0.302483	FALSE
9.1868	-1.23377	Kidney 3	Kidney	FALSE	0.153066	0	Negative		AGO1	0.0592952	0.893954	FALSE
9.71892	1.91167	Kidney 3	Kidney	FALSE	0.153066	0	Negative		AGO2	-0.112534	0.774187	FALSE
9.0139	1.91688	Kidney 3	Kidney	TRUE	0.153066	0	Negative		AGO3	0.0476582	0.917487	FALSE
6.43763	3.85051	Kidney 3	Kidney	FALSE	0.153066	0	Negative		AGO4	-0.0688093	0.72538	FALSE
4.57465	-3.91165	Kidney 3	Kidney	TRUE	0.153066	0	Negative		AGPAT1	-0.160198	0.471978	FALSE
2.31951	-11.2205	Kidney 3	Kidney	FALSE	0.153066	0	Negative		AGPAT3	-0.031699	0.913909	FALSE
3.17432	-4.61037	Kidney 3	Kidney	TRUE	0.153066	0	Negative		AGPAT4	0.0148005	0.950121	FALSE
8.51417	0.0708885	Kidney 3	Kidney	TRUE	0.153066	0	Negative		AGPAT5	0.120773	0.67388	FALSE
3.4647	-4.09446	Kidney 3	Kidney	FALSE	1.69373	0	Negative		AGPS	-0.111254	0.503731	FALSE
-2.17379	9.40149	Kidney 3	Kidney	FALSE	0.153066	0	Negative		AGRN	-0.00814684	0.960859	FALSE
4.16099	-4.85073	Kidney 3	Kidney	TRUE	0.153066	0	Negative		AGTPBP1	0.0378515	0.892057	FALSE
7.13004	0.113849	Kidney 3	Kidney	FALSE	0.153066	0	Negative		AGXT	-0.100644	0.549499	FALSE
10.406	1.48683	Kidney 3	Kidney	TRUE	0.153066	0	Negative		AHCTF1	-0.190693	0.375358	FALSE
5.54033	0.0835931	Kidney 3	Kidney	FALSE	0.153066	0	Negative		AHCY	-0.103952	0.554128	FALSE
5.28599	10.7489	Kidney 3	Kidney	FALSE	0.153066	0	Negative		AHCYL1	-0.173918	0.275363	FALSE
7.21317	5.26324	Kidney 3	Kidney	TRUE	0.153066	0	Negative		AHCYL2	-0.0331538	0.874614	FALSE
5.56848	10.2787	Kidney 3	Kidney	TRUE	0.153066	0	Negative		AHDC1	-0.233772	0.0597762	FALSE
7.18363	0.917999	Kidney 3	Kidney	TRUE	0.153066	0	Negative		AHI1	-0.199343	0.365155	FALSE
3.21253	-1.34536	Kidney 3	Kidney	TRUE	0.153066	0	Negative		AHNAK	-0.0675305	0.937266	FALSE
8.00101	-6.08586	Kidney 3	Kidney	TRUE	0.153066	0	Negative		AHR	0.041337	0.878864	FALSE
6.34554	3.87333	Kidney 3	Kidney	TRUE	0.153066	0	Negative		AHRR	-0.0508194	0.544684	FALSE
9.60262	0.978683	Kidney 3	Kidney	TRUE	0.153066	0	Negative		AHSA1	0.123065	0.734794	FALSE
3.93305	9.94205	Kidney 3	Kidney	TRUE	0.153066	0	Negative		AHSA2P	-0.150718	0.564836	FALSE
3.4704	-5.68481	Kidney 3	Kidney	TRUE	0.153066	0	Negative		AICDA	-0.0399276	0.822493	FALSE
7.68199	-5.06334	Kidney 3	Kidney	FALSE	0.153066	0	Negative		AIDA	-0.0800783	0.78848	FALSE
6.66781	0.223615	Kidney 3	Kidney	TRUE	0.153066	0	Negative		AIFM1	-0.11964	0.528911	FALSE
-2.96682	-7.45929	Kidney 3	Kidney	FALSE	0.153066	0	Negative		AIFM2	-0.119573	0.360717	FALSE
-0.698107	7.8348	Kidney 3	Kidney	FALSE	0.153066	0	Negative		AIG1	-0.0448798	0.878864	FALSE
-12.1126	-16.6564	Tonsil 3	Tonsil	TRUE	0.153066	1	NA		AIM2	0.00805751	0.986153	FALSE
16.3107	9.01598	Tonsil 3	Tonsil	FALSE	0.153066	0	NA		AIMP1	-0.209146	0.387723	FALSE
13.9215	9.91277	Tonsil 3	Tonsil	TRUE	0.153066	0	NA		AIMP2	-0.0339283	0.869518	FALSE
13.6118	5.85828	Tonsil 3	Tonsil	FALSE	0.153066	0	NA		AIP	-0.17747	0.613065	FALSE
15.8179	9.21789	Tonsil 3	Tonsil	FALSE	0.153066	0	NA		AIPL1	-0.0461729	0.682998	FALSE
4.49773	-2.32698	Tonsil 3	Tonsil	TRUE	0.153066	0	NA		AJUBA	0.0218643	0.874876	FALSE
7.75099	7.43809	Tonsil 3	Tonsil	FALSE	0.153066	0	NA		AK1	-0.00412896	0.981792	FALSE
-3.41635	5.54921	Tonsil 3	Tonsil	FALSE	0.153066	0	NA		AK2	0.00230104	0.995892	FALSE
7.27389	8.9693	Tonsil 3	Tonsil	FALSE	0.153066	0	NA		AK3	0.214321	0.308584	FALSE
15.5583	9.31395	Tonsil 3	Tonsil	TRUE	0.153066	0	NA		AK5	0.0172262	0.933803	FALSE
16.2578	8.64558	Tonsil 3	Tonsil	FALSE	0.153066	0	NA		AK6	-0.0363331	0.86811	FALSE
-2.58057	7.17368	Tonsil 3	Tonsil	FALSE	0.153066	0	NA		AK7	-0.135559	0.456078	FALSE
15.7237	9.20885	Tonsil 3	Tonsil	TRUE	0.153066	0	NA		AK9	-0.106679	0.75281	FALSE
-7.51793	-4.98092	Tonsil 3	Tonsil	FALSE	0.153066	0	NA		AKAP10	-0.228887	0.35114	FALSE
-0.216978	4.55301	Tonsil 3	Tonsil	FALSE	0.153066	0	NA		AKAP11	-0.0184671	0.976761	FALSE
16.4763	8.7389	Tonsil 3	Tonsil	FALSE	0.153066	0	NA		AKAP13	-0.313415	0.450826	FALSE
0.862961	-7.363	Tonsil 3	Tonsil	FALSE	0.153066	0	NA		AKAP17A	-0.222758	0.0790757	FALSE
10.2399	8.62174	Tonsil 3	Tonsil	FALSE	4.13563	0	NA		AKAP5	-0.0950297	0.61653	FALSE
-11.2362	-19.1968	Tonsil 3	Tonsil	FALSE	0.153066	1	NA		AKAP6	-0.00470454	0.986753	FALSE
-0.708726	5.56452	Tonsil 3	Tonsil	FALSE	0.153066	0	NA		AKAP7	-0.142468	0.337956	FALSE
15.3331	9.20085	Tonsil 3	Tonsil	FALSE	0.153066	0	NA		AKAP8	-0.0535037	0.882194	FALSE
-8.1552	-18.9943	Tonsil 4	Tonsil	TRUE	10.1548	1	NA		AKAP8L	-0.208732	0.313832	FALSE
8.4734	8.55774	Tonsil 4	Tonsil	FALSE	0.153066	0	NA		AKAP9	0.109955	0.797871	FALSE
17.1466	8.58453	Tonsil 4	Tonsil	TRUE	2.59496	0	NA		AKIP1	-0.0260447	0.916311	FALSE
15.5012	9.1962	Tonsil 4	Tonsil	FALSE	0.153066	0	NA		AKIRIN1	-0.00790299	0.982033	FALSE
-8.97578	-16.7482	Tonsil 4	Tonsil	FALSE	0.153066	1	NA		AKIRIN2	-0.216905	0.292025	FALSE
-10.3639	-20.0739	Tonsil 4	Tonsil	TRUE	0.153066	1	NA		AKNA	-0.289586	0.530173	FALSE
15.4233	9.52796	Tonsil 4	Tonsil	TRUE	0.153066	0	NA		AKNAD1	-0.0323101	0.841769	FALSE
10.4718	9.17139	Tonsil 4	Tonsil	FALSE	0.153066	0	NA		AKR1A1	-0.165312	0.570053	FALSE
14.7615	9.38829	Tonsil 4	Tonsil	TRUE	0.153066	0	NA		AKR1B1	0.0520603	0.89486	FALSE
16.0072	9.16408	Tonsil 4	Tonsil	FALSE	0.153066	0	NA		AKR1B10	-0.0375808	0.796054	FALSE
-7.75923	-18.1509	Tonsil 4	Tonsil	TRUE	0.153066	1	NA		AKR1B15	0.136594	0.640217	FALSE
-2.75515	-6.23132	Tonsil 4	Tonsil	FALSE	0.153066	0	NA		AKR1C1	-0.115027	0.289045	FALSE
-7.68474	4.78622	Tonsil 4	Tonsil	FALSE	0.153066	0	NA		AKR1D1	-0.105231	0.366424	FALSE
-8.70306	-16.8883	Tonsil 4	Tonsil	TRUE	0.153066	1	NA		AKR7A2	-0.00259899	0.991316	FALSE
14.5457	9.94637	Tonsil 4	Tonsil	TRUE	0.153066	0	NA		AKR7L	-0.172332	0.257984	FALSE
15.5357	9.24877	Tonsil 4	Tonsil	FALSE	0.153066	0	NA		AKT1	-0.0660205	0.759309	FALSE
-8.12263	-18.1623	Tonsil 4	Tonsil	TRUE	0.153066	1	NA		AKT2	-0.175451	0.608462	FALSE
10.8924	12.765	Tonsil 4	Tonsil	FALSE	8.11819	0	NA		AKT3	-0.00136548	0.996161	FALSE
-8.39096	-18.2856	Tonsil 4	Tonsil	TRUE	0.153066	1	NA		AKTIP	-0.16007	0.386	FALSE
14.4731	10.0062	Tonsil 4	Tonsil	TRUE	0.153066	0	NA		AL009174.1	0.109083	0.201298	FALSE
17.1686	8.58387	Tonsil 4	Tonsil	TRUE	0.153066	0	NA		AL022238.4	-0.075944	0.410624	FALSE
13.8719	6.24019	Tonsil 4	Tonsil	FALSE	0.153066	0	NA		AL022334.1	-0.0916187	0.325176	FALSE
-8.49345	-18.2734	Tonsil 4	Tonsil	TRUE	4.77506	1	NA		AL031282.1	-0.0273535	0.931116	FALSE
-9.20779	-15.3975	Tonsil 4	Tonsil	TRUE	0.153066	1	NA		AL031315.1	-0.0286589	0.904283	FALSE
-3.36983	-9.86565	Kidney 5	Kidney	TRUE	0.153066	0	Negative		AL031708.1	-0.108335	0.656973	FALSE
7.64768	-2.81892	Kidney 5	Kidney	TRUE	0.153066	0	Negative		AL031777.2	-0.119595	0.342284	FALSE
1.7477	3.69539	Kidney 5	Kidney	FALSE	0.153066	0	Negative		AL033529.1	-0.0100532	0.918381	FALSE
-1.86548	2.463	Kidney 5	Kidney	FALSE	0.153066	0	Negative		AL035555.2	-0.0579257	0.653085	FALSE
2.28999	-2.27024	Kidney 5	Kidney	FALSE	0.153066	0	Negative		AL049834.1	-0.0658052	0.736381	FALSE
14.1503	-0.840123	Kidney 5	Kidney	FALSE	0.153066	0	Negative		AL049872.1	0.137372	0.262383	FALSE
7.18633	-1.80532	Kidney 5	Kidney	TRUE	0.153066	0	Negative		AL078644.1	-0.0289085	0.884585	FALSE
10.6352	1.48434	Kidney 5	Kidney	TRUE	0.153066	0	Negative		AL096700.1	-0.069321	0.64896	FALSE
8.34678	7.94029	Kidney 5	Kidney	FALSE	0.153066	0	Negative		AL109809.1	-0.0237991	0.888564	FALSE
6.25961	-1.48233	Kidney 5	Kidney	TRUE	0.153066	0	Negative		AL117339.5	0.042671	0.89486	FALSE
7.11368	-3.69565	Kidney 5	Kidney	TRUE	0.153066	0	Negative		AL117692.1	-0.0298542	0.914084	FALSE
-3.85546	8.05042	Kidney 5	Kidney	FALSE	0.153066	0	Negative		AL133173.4	-0.059353	0.497828	FALSE
11.1812	-0.167949	Kidney 5	Kidney	TRUE	0.153066	0	Negative		AL133216.2	-0.110696	0.441661	FALSE
4.61299	-2.21613	Kidney 5	Kidney	TRUE	0.153066	0	Negative		AL133216.4	-0.110696	0.441661	FALSE
-3.14537	-10.2209	Kidney 5	Kidney	TRUE	0.153066	0	Negative		AL133353.2	-0.0237088	0.922023	FALSE
-3.41066	-7.55259	Kidney 5	Kidney	FALSE	3.2344	0	Negative		AL133412.1	-0.116548	0.135473	FALSE
-1.44605	8.37545	Kidney 5	Kidney	FALSE	0.153066	0	Negative		AL135905.2	-0.106729	0.517349	FALSE
-4.86276	4.2243	Kidney 5	Kidney	FALSE	0.153066	0	Negative		AL136126.1	-0.0553434	0.520305	FALSE
9.71328	1.10841	Kidney 5	Kidney	TRUE	0.153066	0	Negative		AL136981.2	-0.0690655	0.603248	FALSE
2.33914	6.29186	Kidney 5	Kidney	TRUE	0.153066	0	Negative		AL137161.1	-0.0209919	0.897531	FALSE
-5.40939	9.4303	Kidney 5	Kidney	FALSE	0.153066	0	Negative		AL137803.1	-0.113976	0.387405	FALSE
-2.86425	-3.11143	Kidney 5	Kidney	FALSE	0.153066	0	Negative		AL137845.1	-0.155543	0.18409	FALSE
6.13517	0.438273	Kidney 5	Kidney	TRUE	0.153066	0	Negative		AL138709.1	-0.106507	0.256177	FALSE
-0.932868	8.85763	Kidney 5	Kidney	FALSE	0.153066	0	Negative		AL139011.2	-0.129236	0.345064	FALSE
-1.47677	7.05225	Kidney 5	Kidney	FALSE	0.153066	0	Negative		AL139093.1	-0.0726669	0.560422	FALSE
2.30694	-7.22061	Kidney 5	Kidney	FALSE	0.153066	0	Negative		AL139220.1	-0.0974361	0.559807	FALSE
-10.2431	1.38937	Kidney 5	Kidney	FALSE	0.153066	0	Negative		AL139327.1	-0.0743194	0.264879	FALSE
-10.3198	1.53889	Kidney 5	Kidney	FALSE	0.153066	0	Negative		AL139353.1	-0.0423163	0.906877	FALSE
6.39255	-4.8731	Kidney 5	Kidney	FALSE	0.153066	0	Negative		AL157712.1	-0.0686913	0.635473	FALSE
-9.68621	-0.139417	Kidney 5	Kidney	FALSE	0.153066	0	Negative		AL157935.3	-0.0184559	0.897531	FALSE
-0.492809	-4.77738	Kidney 5	Kidney	TRUE	0.153066	0	Negative		AL158801.6	-0.0115947	0.935281	FALSE
-1.46802	6.17248	Kidney 5	Kidney	FALSE	0.153066	0	Negative		AL159141.1	-0.036742	0.919992	FALSE
2.89922	4.52453	Kidney 5	Kidney	FALSE	0.153066	0	Negative		AL160272.2	-0.0479088	0.814558	FALSE
5.6259	-8.29467	Kidney 5	Kidney	FALSE	0.153066	0	Negative		AL161670.3	-0.146275	0.185036	FALSE
4.66572	-4.59203	Kidney 5	Kidney	FALSE	0.153066	0	Negative		AL162726.3	-0.122516	0.0952494	FALSE
-3.74295	-3.83258	Kidney 5	Kidney	FALSE	0.153066	0	Negative		AL353588.1	-0.0696269	0.445363	FALSE
6.17443	1.19052	Kidney 5	Kidney	TRUE	0.153066	0	Negative		AL353625.1	-0.152056	0.00865618	FALSE
14.6112	10.0997	Kidney 5	Kidney	TRUE	0.153066	0	Negative		AL353662.3	-0.128881	0.242527	FALSE
-8.06687	0.28682	Kidney 5	Kidney	FALSE	0.153066	0	Negative		AL353898.2	0.2986	0.0485634	FALSE
10.2236	0.0807569	Kidney 5	Kidney	TRUE	0.153066	0	Negative		AL354822.1	-0.275359	0.0879383	FALSE
9.47814	3.01134	Kidney 5	Kidney	TRUE	0.153066	0	Negative		AL355312.6	-0.0279405	0.869226	FALSE
-6.19473	12.3805	Kidney 5	Kidney	FALSE	0.153066	0	Negative		AL355355.1	-0.292596	5.78804e-05	FALSE
-6.07233	12.5626	Kidney 5	Kidney	FALSE	0.153066	0	Negative		AL355877.2	0.0485731	0.780032	FALSE
4.20164	-3.33457	Kidney 5	Kidney	FALSE	0.153066	0	Negative		AL355916.3	-0.0630983	0.866603	FALSE
1.92805	10.9612	Kidney 5	Kidney	FALSE	0.153066	0	Negative		AL356235.1	0.024174	0.947887	FALSE
7.64435	5.6748	Kidney 5	Kidney	FALSE	0.153066	0	Negative		AL356534.1	0.151476	0.552891	FALSE
6.57101	0.605604	Kidney 5	Kidney	FALSE	0.153066	0	Negative		AL357143.1	-0.0397131	0.8184	FALSE
4.45757	-0.746379	Kidney 5	Kidney	TRUE	8.80345	0	Negative		AL357315.2	-0.10916	0.49304	FALSE
-6.49135	-3.70126	Kidney 5	Kidney	FALSE	0.153066	0	Negative		AL357556.1	0.0463938	0.643398	FALSE
4.61214	-5.96198	Kidney 5	Kidney	FALSE	0.153066	0	Negative		AL357556.2	-0.123954	0.1114	FALSE
11.5407	1.16239	Kidney 5	Kidney	TRUE	0.153066	0	Negative		AL358113.1	0.0599699	0.8184	FALSE
-11.7984	1.43182	Kidney 5	Kidney	FALSE	0.153066	0	Negative		AL359641.1	0.0175613	0.960384	FALSE
-2.84649	8.14223	Kidney 5	Kidney	FALSE	0.153066	0	Negative		AL360181.3	-0.0105685	0.971143	FALSE
0.155109	-5.4709	Kidney 5	Kidney	FALSE	0.153066	0	Negative		AL365214.2	0.0623757	0.622929	FALSE
-8.06492	-1.41871	Kidney 5	Kidney	FALSE	0.153066	0	Negative		AL365440.1	0.138161	0.339267	FALSE
5.8699	-0.227051	Kidney 5	Kidney	TRUE	0.153066	0	Negative		AL390334.1	-0.0889643	0.60346	FALSE
3.98939	-0.204687	Kidney 5	Kidney	TRUE	0.153066	0	Negative		AL390719.1	-0.068751	0.774645	FALSE
-5.85239	-3.97464	Kidney 5	Kidney	FALSE	0.153066	0	Negative		AL390728.4	0.0397563	0.935281	FALSE
5.32887	-1.65868	Kidney 5	Kidney	TRUE	0.153066	0	Negative		AL390879.1	-0.0411063	0.909996	FALSE
7.89215	-1.57751	Kidney 5	Kidney	TRUE	3.2344	0	Negative		AL391058.1	-0.0520238	0.744856	FALSE
1.03319	1.946	Kidney 5	Kidney	TRUE	0.153066	0	Negative		AL391666.1	0.00522931	0.974974	FALSE
0.981211	3.10917	Kidney 5	Kidney	FALSE	0.153066	0	Negative		AL449283.1	-0.024466	0.937266	FALSE
1.63893	10.8516	Kidney 5	Kidney	FALSE	0.153066	0	Negative		AL451074.2	-0.126466	0.0596435	FALSE
5.05732	-9.72564	Kidney 5	Kidney	FALSE	0.153066	0	Negative		AL512378.1	-0.0611836	0.581857	FALSE
-1.67963	-8.82365	Kidney 5	Kidney	FALSE	0.153066	0	Negative		AL512605.1	-0.0235173	0.86811	FALSE
-2.49644	7.2835	Kidney 5	Kidney	FALSE	6.01892	0	Negative		AL589743.1	0.247198	0.29186	FALSE
-3.16265	-6.43301	Kidney 5	Kidney	FALSE	0.153066	0	Negative		AL590065.1	0.152503	0.534762	FALSE
5.08724	-3.86799	Kidney 5	Kidney	TRUE	0.153066	0	Negative		AL590240.2	-0.0720127	0.49829	FALSE
-5.96589	-0.844733	Kidney 5	Kidney	FALSE	0.153066	0	Negative		AL590426.1	-0.100363	0.418888	FALSE
-6.74295	-4.349	Kidney 5	Kidney	FALSE	0.153066	0	Negative		AL590867.2	-0.0647173	0.601066	FALSE
6.76707	-6.86928	Kidney 5	Kidney	TRUE	0.153066	0	Negative		AL591379.1	-0.0152686	0.949085	FALSE
11.3108	15.49	Kidney 5	Kidney	TRUE	5.03686	2	Negative		AL591438.2	-0.124553	0.263818	FALSE
-10.6129	-7.47266	Kidney 5	Kidney	FALSE	0.153066	0	Negative		AL591499.1	-0.066895	0.721556	FALSE
-4.61755	-4.8662	Kidney 5	Kidney	TRUE	2.59496	0	Negative		AL593848.1	0.132348	0.414335	FALSE
-6.41185	0.399344	Kidney 5	Kidney	FALSE	7.99114	0	Negative		AL645924.2	-0.0501522	0.815861	FALSE
2.54119	-7.12985	Kidney 5	Kidney	FALSE	0.153066	0	Negative		AL645929.3	-0.0854536	0.724615	FALSE
-4.44809	-3.65282	Kidney 5	Kidney	FALSE	0.153066	0	Negative		AL645941.2	0.076728	0.332871	FALSE
-10.0781	-3.32746	Kidney 5	Kidney	TRUE	0.153066	0	Negative		AL669831.1	-0.368206	0.190802	FALSE
-4.88593	0.722178	Kidney 5	Kidney	FALSE	0.153066	0	Negative		AL669831.3	0.167546	0.428217	FALSE
-3.40129	-9.86915	Kidney 5	Kidney	TRUE	0.153066	0	Negative		AL669918.1	-0.040622	0.888033	FALSE
4.49957	-5.11146	Kidney 5	Kidney	FALSE	0.153066	0	Negative		AL669942.1	-0.117888	0.236203	FALSE
6.78271	-6.85449	Kidney 5	Kidney	TRUE	0.153066	0	Negative		AL691432.1	-0.114184	0.270719	FALSE
-0.806587	-11.3005	Kidney 5	Kidney	FALSE	0.153066	0	Negative		AL691477.1	0.232817	0.184993	FALSE
1.22077	3.10704	Kidney 5	Kidney	TRUE	0.153066	0	Negative		AL732372.2	-0.404535	0.238735	FALSE
-3.46239	9.97725	Kidney 5	Kidney	FALSE	0.153066	0	Negative		AL772337.1	-0.0637092	0.480761	FALSE
6.06509	12.9581	Kidney 5	Kidney	TRUE	0.153066	0	Negative		AL773545.3	-0.116151	0.56939	FALSE
-7.6858	3.02858	Kidney 5	Kidney	FALSE	0.153066	0	Negative		AL807752.1	-0.091391	0.638519	FALSE
6.86173	11.9452	Kidney 5	Kidney	TRUE	0.153066	0	Negative		AL928654.3	-0.0150755	0.939671	FALSE
7.80412	-5.13558	Kidney 5	Kidney	TRUE	0.153066	0	Negative		ALAD	-0.0756163	0.751079	FALSE
-0.130417	2.09534	Kidney 5	Kidney	TRUE	0.153066	0	Negative		ALCAM	-0.213573	0.323191	FALSE
-13.7173	1.44044	Kidney 5	Kidney	TRUE	0.153066	0	Negative		ALDH16A1	-0.134404	0.56303	FALSE
-11.5091	-7.6789	Kidney 5	Kidney	FALSE	0.153066	0	Negative		ALDH18A1	-0.218196	0.138264	FALSE
-1.52206	6.11188	Kidney 5	Kidney	FALSE	0.153066	0	Negative		ALDH1B1	-0.185199	0.186873	FALSE
3.05019	-1.66476	Kidney 5	Kidney	FALSE	0.153066	0	Negative		ALDH1L1	-0.0909968	0.590277	FALSE
4.91282	-6.05742	Kidney 5	Kidney	TRUE	6.17228	0	Negative		ALDH1L2	-0.179426	0.102799	FALSE
12.3969	-0.92444	Kidney 5	Kidney	FALSE	0.153066	0	Negative		ALDH2	0.125164	0.651656	FALSE
7.81678	10.6238	Kidney 5	Kidney	TRUE	0.153066	0	Negative		ALDH3A2	0.336571	0.165447	FALSE
-11.0678	-0.297919	Kidney 5	Kidney	FALSE	0.153066	0	Negative		ALDH3B1	-0.118462	0.453639	FALSE
-1.43565	-4.6999	Kidney 5	Kidney	TRUE	0.153066	0	Negative		ALDH5A1	-0.315814	0.0824401	FALSE
-0.0692877	-0.690849	Kidney 5	Kidney	FALSE	0.153066	0	Negative		ALDH6A1	0.0947108	0.750312	FALSE
-12.5114	-0.306538	Kidney 5	Kidney	FALSE	0.153066	0	Negative		ALDH7A1	0.213919	0.331197	FALSE
5.62904	6.77349	Kidney 5	Kidney	FALSE	0.153066	0	Negative		ALDH8A1	-0.0290365	0.874614	FALSE
-11.8084	-1.22488	Kidney 5	Kidney	FALSE	0.153066	0	Negative		ALDH9A1	-0.280939	0.207849	FALSE
1.34039	4.27943	Kidney 5	Kidney	FALSE	0.153066	0	Negative		ALDOA	-0.115199	0.802834	FALSE
6.031	2.43156	Kidney 5	Kidney	FALSE	8.23836	0	Negative		ALG1	-0.0570074	0.836031	FALSE
-0.417454	7.82919	Kidney 5	Kidney	FALSE	0.153066	0	Negative		ALG10B	-0.124429	0.622316	FALSE
-10.3881	-2.75016	Kidney 5	Kidney	FALSE	0.153066	0	Negative		ALG11	-0.170932	0.567204	FALSE
-2.50212	1.72824	Kidney 5	Kidney	TRUE	0.153066	0	Negative		ALG12	-0.152991	0.555771	FALSE
6.72257	7.1643	Kidney 5	Kidney	FALSE	0.153066	0	Negative		ALG13	-0.00615016	0.991139	FALSE
7.83012	2.93748	Kidney 5	Kidney	TRUE	0.153066	0	Negative		ALG14	0.0741593	0.789679	FALSE
3.2141	-11.5878	Kidney 5	Kidney	FALSE	0.153066	0	Negative		ALG1L	-0.0532015	0.662297	FALSE
2.25933	-11.1816	Kidney 5	Kidney	FALSE	0.153066	0	Negative		ALG2	0.12503	0.68456	FALSE
-0.939197	5.06832	Kidney 5	Kidney	FALSE	0.153066	0	Negative		ALG3	-0.208358	0.150715	FALSE
5.35796	-0.475199	Kidney 5	Kidney	TRUE	0.153066	0	Negative		ALG5	-0.197407	0.266203	FALSE
0.771048	-7.32155	Kidney 5	Kidney	TRUE	0.153066	0	Negative		ALG6	-0.0604505	0.85658	FALSE
-1.62199	5.17676	Kidney 5	Kidney	FALSE	0.153066	0	Negative		ALG8	-0.13917	0.559815	FALSE
-3.54367	2.07103	Kidney 5	Kidney	FALSE	0.153066	0	Negative		ALG9	0.109815	0.70033	FALSE
6.19609	-1.7369	Kidney 5	Kidney	TRUE	0.153066	0	Negative		ALKBH4	-0.0759313	0.721637	FALSE
-3.595	-9.80381	Kidney 5	Kidney	TRUE	4.77506	0	Negative		ALKBH5	-0.220405	0.133827	FALSE
10.3113	-3.65372	Kidney 5	Kidney	TRUE	0.153066	0	Negative		ALKBH6	-0.0647493	0.820455	FALSE
6.70411	7.19954	Kidney 5	Kidney	FALSE	0.153066	0	Negative		ALMS1	-0.130935	0.704163	FALSE
-3.28098	-9.27575	Kidney 5	Kidney	TRUE	0.153066	0	Negative		ALMS1P1	-0.104246	0.47171	FALSE
-0.171959	13.8458	Kidney 5	Kidney	TRUE	0.153066	0	Negative		ALOX12P2	-0.0956604	0.566314	FALSE
-1.77617	3.50425	Kidney 5	Kidney	FALSE	0.153066	0	Negative		ALOX15P1	-0.0574582	0.856435	FALSE
-6.31392	12.1914	Kidney 5	Kidney	FALSE	0.153066	0	Negative		ALOX5	-0.651299	0.0738947	FALSE
-6.31168	12.3307	Kidney 5	Kidney	FALSE	0.153066	0	Negative		ALOX5AP	-0.0937861	0.791011	FALSE
-2.97068	8.76769	Kidney 5	Kidney	FALSE	0.153066	0	Negative		ALPK1	-0.0103931	0.980035	FALSE
7.81579	0.2261	Kidney 5	Kidney	TRUE	0.153066	0	Negative		ALS2	-0.18418	0.268442	FALSE
-2.19433	-6.90335	Kidney 5	Kidney	FALSE	0.153066	0	Negative		AMBRA1	0.163534	0.665526	FALSE
9.79606	8.85342	Kidney 5	Kidney	FALSE	0.153066	0	Negative		AMD1	-0.211069	0.51073	FALSE
-1.34866	-5.10342	Kidney 5	Kidney	FALSE	0.153066	0	Negative		AMD1P4	-0.0682146	0.698256	FALSE
7.86342	1.55862	Kidney 5	Kidney	TRUE	0.153066	0	Negative		AMDHD1	-0.0265149	0.888564	FALSE
-11.4378	-2.52568	Kidney 5	Kidney	FALSE	0.153066	0	Negative		AMDHD2	-0.196703	0.265777	FALSE
6.70749	-2.59224	Kidney 5	Kidney	TRUE	0.153066	0	Negative		AMER2	-0.0727834	0.602718	FALSE
3.64981	-2.10844	Kidney 5	Kidney	TRUE	0.153066	0	Negative		AMFR	-0.0490918	0.888601	FALSE
-1.54137	8.58589	Kidney 5	Kidney	FALSE	0.153066	0	Negative		AMMECR1L	-0.065261	0.802692	FALSE
3.67769	-3.68809	Kidney 5	Kidney	FALSE	0.153066	0	Negative		AMN1	-0.0115783	0.979285	FALSE
3.39315	0.286809	Kidney 5	Kidney	FALSE	0.153066	0	Negative		AMPD3	-0.259252	0.372702	FALSE
-11.4014	-7.43189	Kidney 5	Kidney	FALSE	0.153066	0	Negative		AMT	-0.00884682	0.977595	FALSE
0.396844	0.655312	Kidney 5	Kidney	FALSE	0.153066	0	Negative		AMY2B	-0.0897768	0.670482	FALSE
-6.05778	-3.98338	Kidney 5	Kidney	FALSE	0.153066	0	Negative		AMYH02020865.1	-0.0183099	0.930629	FALSE
-5.99022	12.5318	Kidney 5	Kidney	FALSE	0.153066	0	Negative		AMZ1	-0.0594827	0.7838	FALSE
-6.31041	11.424	Kidney 5	Kidney	FALSE	0.153066	0	Negative		AMZ2	-0.015166	0.968853	FALSE
7.89703	4.3646	Kidney 5	Kidney	FALSE	0.153066	0	Negative		ANAPC1	-0.0561291	0.900498	FALSE
4.41402	3.68063	Kidney 5	Kidney	TRUE	0.153066	0	Negative		ANAPC10	-0.231335	0.207904	FALSE
-3.17494	-5.65197	Kidney 5	Kidney	FALSE	0.153066	0	Negative		ANAPC11	0.037179	0.906617	FALSE
9.93919	-1.3465	Kidney 5	Kidney	TRUE	0.153066	0	Negative		ANAPC13	-0.232622	0.124009	FALSE
-2.68837	7.3693	Kidney 5	Kidney	FALSE	4.77506	0	Negative		ANAPC15	0.0839732	0.76033	FALSE
-1.34854	-6.33461	Kidney 5	Kidney	FALSE	0.153066	0	Negative		ANAPC16	-0.0526002	0.906999	FALSE
-0.0518559	-4.76851	Kidney 5	Kidney	TRUE	0.153066	0	Negative		ANAPC2	-0.0542038	0.899853	FALSE
-12.7419	-0.178008	Kidney 5	Kidney	FALSE	0.153066	0	Negative		ANAPC4	-0.0108409	0.979762	FALSE
11.9392	2.6939	Kidney 5	Kidney	FALSE	0.153066	0	Negative		ANAPC5	-0.121014	0.788474	FALSE
-3.67501	-5.7042	Kidney 5	Kidney	FALSE	0.153066	0	Negative		ANAPC7	-0.2401	0.380147	FALSE
12.4207	-2.59817	Kidney 5	Kidney	TRUE	0.153066	0	Negative		ANGEL1	-0.14473	0.590548	FALSE
3.33208	-2.38672	Kidney 5	Kidney	FALSE	0.153066	0	Negative		ANGEL2	-0.0779298	0.82833	FALSE
-4.51184	-4.67651	Kidney 5	Kidney	FALSE	0.153066	0	Negative		ANGPT1	0.010787	0.951243	FALSE
[truncated: 10,874 more rows]

## Sheet: Figure 6
Figure 6a					Figure 6b						Figure 6c			Figure 6d							Figure 6e
[truncated: 1,302 more rows]

[truncated: 7 more sheets: Figure 7, Supplementary Figure 1, Supplementary Figure 2, Supplementary Figure 3, Supplementary Figure 4, Supplementary Figure 5, Supplementary Figure 6]
